# Supplementary material for: Structure of a putative immature form of a Rieske-type iron-sulfur protein in complex with zinc chloride
Source: Commun Chem. 2023 Sep 9;6:190. doi: 10.1038/s42004-023-01000-6 (PMC10492824; doi:10.1038/s42004-023-01000-6)
Supplement: Supplementary file 4 — Supplementary Data 1 [file 42004_2023_1000_MOESM4_ESM.cif]

data_ZnRieske
# 
_cell.angle_alpha                  90.000 
_cell.angle_alpha_esd              ? 
_cell.angle_beta                   90.030 
_cell.angle_beta_esd               ? 
_cell.angle_gamma                  90.000 
_cell.angle_gamma_esd              ? 
_cell.entry_id                     7YR9 
_cell.details                      ? 
_cell.formula_units_Z              ? 
_cell.length_a                     32.596 
_cell.length_a_esd                 ? 
_cell.length_b                     98.711 
_cell.length_b_esd                 ? 
_cell.length_c                     51.052 
_cell.length_c_esd                 ? 
_cell.Z_PDB                        4 
#
_symmetry.Int_Tables_number                4 
_symmetry.space_group_name_Hall            ? 
_symmetry.space_group_name_H-M             'P 1 21 1' 
_symmetry.pdbx_full_space_group_name_H-M   ? 
# 
_atom_sites.entry_id                    ZnRieske 
_atom_sites.fract_transf_matrix[1][1]   0.030679 
_atom_sites.fract_transf_matrix[1][2]   0.000000 
_atom_sites.fract_transf_matrix[1][3]   0.000016 
_atom_sites.fract_transf_matrix[2][1]   0.000000 
_atom_sites.fract_transf_matrix[2][2]   0.010131 
_atom_sites.fract_transf_matrix[2][3]   0.000000 
_atom_sites.fract_transf_matrix[3][1]   0.000000 
_atom_sites.fract_transf_matrix[3][2]   0.000000 
_atom_sites.fract_transf_matrix[3][3]   0.019588 
_atom_sites.fract_transf_vector[1]      0.00000 
_atom_sites.fract_transf_vector[2]      0.00000 
_atom_sites.fract_transf_vector[3]      0.00000 
# 
loop_
_atom_site.group_PDB 
_atom_site.id 
_atom_site.type_symbol 
_atom_site.label_atom_id 
_atom_site.label_alt_id 
_atom_site.label_comp_id 
_atom_site.label_asym_id 
_atom_site.label_entity_id 
_atom_site.label_seq_id 
_atom_site.pdbx_PDB_ins_code 
_atom_site.Cartn_x 
_atom_site.Cartn_y 
_atom_site.Cartn_z 
_atom_site.occupancy 
_atom_site.B_iso_or_equiv 
_atom_site.pdbx_formal_charge 
_atom_site.auth_seq_id 
_atom_site.auth_comp_id 
_atom_site.auth_asym_id 
_atom_site.auth_atom_id 
_atom_site.pdbx_PDB_model_num 
ATOM   1    N  N   . PRO A 1 1   ? 1.744   24.776 40.260 1.00 15.98 ?  49  PRO A N   1 
ATOM   2    C  CA  . PRO A 1 1   ? 2.447   26.059 40.054 1.00 14.74 ?  49  PRO A CA  1 
ATOM   3    C  C   . PRO A 1 1   ? 2.465   26.458 38.579 1.00 14.92 ?  49  PRO A C   1 
ATOM   4    O  O   . PRO A 1 1   ? 2.293   25.622 37.689 1.00 14.19 ?  49  PRO A O   1 
ATOM   5    C  CB  . PRO A 1 1   ? 3.855   25.876 40.597 1.00 14.20 ?  49  PRO A CB  1 
ATOM   6    C  CG  . PRO A 1 1   ? 3.610   24.863 41.707 1.00 15.58 ?  49  PRO A CG  1 
ATOM   7    C  CD  . PRO A 1 1   ? 2.563   23.890 41.108 1.00 15.72 ?  49  PRO A CD  1 
ATOM   8    N  N   . VAL A 1 2   ? 2.658   27.744 38.325 1.00 14.51 ?  50  VAL A N   1 
ATOM   9    C  CA  . VAL A 1 2   ? 2.695   28.243 36.962 1.00 15.17 ?  50  VAL A CA  1 
ATOM   10   C  C   . VAL A 1 2   ? 4.093   28.758 36.624 1.00 15.47 ?  50  VAL A C   1 
ATOM   11   O  O   . VAL A 1 2   ? 4.756   29.395 37.442 1.00 14.97 ?  50  VAL A O   1 
ATOM   12   C  CB  . VAL A 1 2   ? 1.649   29.392 36.775 1.00 15.41 ?  50  VAL A CB  1 
ATOM   13   C  CG1 . VAL A 1 2   ? 1.715   29.918 35.350 1.00 17.01 ?  50  VAL A CG1 1 
ATOM   14   C  CG2 . VAL A 1 2   ? 0.227   28.884 37.088 1.00 14.93 ?  50  VAL A CG2 1 
ATOM   15   N  N   . GLU A 1 3   ? 4.539   28.480 35.407 1.00 17.14 ?  51  GLU A N   1 
ATOM   16   C  CA  . GLU A 1 3   ? 5.853   28.935 34.973 1.00 19.16 ?  51  GLU A CA  1 
ATOM   17   C  C   . GLU A 1 3   ? 5.758   30.255 34.196 1.00 18.77 ?  51  GLU A C   1 
ATOM   18   O  O   . GLU A 1 3   ? 4.897   30.404 33.315 1.00 19.28 ?  51  GLU A O   1 
ATOM   19   C  CB  . GLU A 1 3   ? 6.506   27.865 34.098 1.00 20.98 ?  51  GLU A CB  1 
ATOM   20   C  CG  . GLU A 1 3   ? 7.996   28.021 34.036 1.00 23.21 ?  51  GLU A CG  1 
ATOM   21   C  CD  . GLU A 1 3   ? 8.695   26.832 33.458 1.00 25.23 ?  51  GLU A CD  1 
ATOM   22   O  OE1 . GLU A 1 3   ? 8.699   25.736 34.077 1.00 26.83 ?  51  GLU A OE1 1 
ATOM   23   O  OE2 . GLU A 1 3   ? 9.240   26.995 32.346 1.00 28.02 ?  51  GLU A OE2 1 
ATOM   24   N  N   . ALA A 1 4   ? 6.605   31.224 34.552 1.00 16.64 ?  52  ALA A N   1 
ATOM   25   C  CA  . ALA A 1 4   ? 6.632   32.502 33.846 1.00 14.65 ?  52  ALA A CA  1 
ATOM   26   C  C   . ALA A 1 4   ? 7.961   32.608 33.117 1.00 13.42 ?  52  ALA A C   1 
ATOM   27   O  O   . ALA A 1 4   ? 9.014   32.574 33.735 1.00 13.05 ?  52  ALA A O   1 
ATOM   28   C  CB  . ALA A 1 4   ? 6.477   33.694 34.828 1.00 13.67 ?  52  ALA A CB  1 
ATOM   29   N  N   . ASP A 1 5   ? 7.906   32.720 31.796 1.00 14.37 ?  53  ASP A N   1 
ATOM   30   C  CA  . ASP A 1 5   ? 9.108   32.853 30.981 1.00 14.85 ?  53  ASP A CA  1 
ATOM   31   C  C   . ASP A 1 5   ? 9.319   34.334 30.774 1.00 14.56 ?  53  ASP A C   1 
ATOM   32   O  O   . ASP A 1 5   ? 8.543   34.980 30.072 1.00 15.07 ?  53  ASP A O   1 
ATOM   33   C  CB  . ASP A 1 5   ? 8.903   32.164 29.634 1.00 18.30 ?  53  ASP A CB  1 
ATOM   34   C  CG  . ASP A 1 5   ? 10.032  32.443 28.642 1.00 19.76 ?  53  ASP A CG  1 
ATOM   35   O  OD1 . ASP A 1 5   ? 11.078  33.006 29.030 1.00 20.19 ?  53  ASP A OD1 1 
ATOM   36   O  OD2 . ASP A 1 5   ? 9.868   32.072 27.459 1.00 22.41 ?  53  ASP A OD2 1 
ATOM   37   N  N   . ILE A 1 6   ? 10.360  34.882 31.395 1.00 15.27 ?  54  ILE A N   1 
ATOM   38   C  CA  . ILE A 1 6   ? 10.650  36.320 31.269 1.00 15.83 ?  54  ILE A CA  1 
ATOM   39   C  C   . ILE A 1 6   ? 11.829  36.622 30.349 1.00 16.81 ?  54  ILE A C   1 
ATOM   40   O  O   . ILE A 1 6   ? 12.380  37.717 30.397 1.00 15.93 ?  54  ILE A O   1 
ATOM   41   C  CB  . ILE A 1 6   ? 10.945  36.962 32.639 1.00 16.21 ?  54  ILE A CB  1 
ATOM   42   C  CG1 . ILE A 1 6   ? 12.147  36.275 33.302 1.00 15.90 ?  54  ILE A CG1 1 
ATOM   43   C  CG2 . ILE A 1 6   ? 9.712   36.865 33.527 1.00 16.14 ?  54  ILE A CG2 1 
ATOM   44   C  CD1 . ILE A 1 6   ? 12.578  36.881 34.629 1.00 14.21 ?  54  ILE A CD1 1 
ATOM   45   N  N   . SER A 1 7   ? 12.204  35.654 29.509 1.00 17.88 ?  55  SER A N   1 
ATOM   46   C  CA  . SER A 1 7   ? 13.326  35.824 28.580 1.00 17.60 ?  55  SER A CA  1 
ATOM   47   C  C   . SER A 1 7   ? 13.113  36.961 27.569 1.00 17.41 ?  55  SER A C   1 
ATOM   48   O  O   . SER A 1 7   ? 14.079  37.507 27.051 1.00 18.82 ?  55  SER A O   1 
ATOM   49   C  CB  . SER A 1 7   ? 13.595  34.515 27.830 1.00 15.53 ?  55  SER A CB  1 
ATOM   50   O  OG  . SER A 1 7   ? 12.520  34.215 26.961 1.00 15.63 ?  55  SER A OG  1 
ATOM   51   N  N   . LYS A 1 8   ? 11.865  37.322 27.289 1.00 16.05 ?  56  LYS A N   1 
ATOM   52   C  CA  . LYS A 1 8   ? 11.609  38.387 26.335 1.00 16.69 ?  56  LYS A CA  1 
ATOM   53   C  C   . LYS A 1 8   ? 11.029  39.634 26.977 1.00 16.26 ?  56  LYS A C   1 
ATOM   54   O  O   . LYS A 1 8   ? 10.622  40.569 26.281 1.00 17.19 ?  56  LYS A O   1 
ATOM   55   C  CB  . LYS A 1 8   ? 10.676  37.891 25.230 1.00 18.52 ?  56  LYS A CB  1 
ATOM   56   C  CG  . LYS A 1 8   ? 11.292  36.793 24.371 1.00 21.65 ?  56  LYS A CG  1 
ATOM   57   C  CD  . LYS A 1 8   ? 10.385  36.429 23.215 1.00 25.73 ?  56  LYS A CD  1 
ATOM   58   C  CE  . LYS A 1 8   ? 11.102  35.520 22.206 1.00 29.92 ?  56  LYS A CE  1 
ATOM   59   N  NZ  . LYS A 1 8   ? 10.243  35.191 21.007 1.00 32.54 ?  56  LYS A NZ  1 
ATOM   60   N  N   . LEU A 1 9   ? 11.006  39.658 28.306 1.00 14.62 ?  57  LEU A N   1 
ATOM   61   C  CA  . LEU A 1 9   ? 10.456  40.798 29.037 1.00 14.83 ?  57  LEU A CA  1 
ATOM   62   C  C   . LEU A 1 9   ? 11.446  41.960 29.044 1.00 14.36 ?  57  LEU A C   1 
ATOM   63   O  O   . LEU A 1 9   ? 12.425  41.973 29.814 1.00 13.94 ?  57  LEU A O   1 
ATOM   64   C  CB  . LEU A 1 9   ? 10.103  40.400 30.482 1.00 15.42 ?  57  LEU A CB  1 
ATOM   65   C  CG  . LEU A 1 9   ? 9.388   41.425 31.360 1.00 16.10 ?  57  LEU A CG  1 
ATOM   66   C  CD1 . LEU A 1 9   ? 8.051   41.823 30.695 1.00 15.99 ?  57  LEU A CD1 1 
ATOM   67   C  CD2 . LEU A 1 9   ? 9.191   40.817 32.757 1.00 14.04 ?  57  LEU A CD2 1 
ATOM   68   N  N   . GLU A 1 10  ? 11.187  42.940 28.183 1.00 13.71 ?  58  GLU A N   1 
ATOM   69   C  CA  . GLU A 1 10  ? 12.077  44.097 28.061 1.00 13.09 ?  58  GLU A CA  1 
ATOM   70   C  C   . GLU A 1 10  ? 11.991  45.041 29.257 1.00 13.21 ?  58  GLU A C   1 
ATOM   71   O  O   . GLU A 1 10  ? 11.035  44.992 30.040 1.00 13.80 ?  58  GLU A O   1 
ATOM   72   C  CB  . GLU A 1 10  ? 11.777  44.874 26.772 1.00 11.64 ?  58  GLU A CB  1 
ATOM   73   C  CG  . GLU A 1 10  ? 11.970  44.044 25.527 1.00 13.39 ?  58  GLU A CG  1 
ATOM   74   C  CD  . GLU A 1 10  ? 11.338  44.646 24.296 1.00 13.63 ?  58  GLU A CD  1 
ATOM   75   O  OE1 . GLU A 1 10  ? 10.416  44.010 23.731 1.00 15.04 ?  58  GLU A OE1 1 
ATOM   76   O  OE2 . GLU A 1 10  ? 11.772  45.745 23.888 1.00 16.02 ?  58  GLU A OE2 1 
ATOM   77   N  N   . PRO A 1 11  ? 13.014  45.895 29.422 1.00 13.40 ?  59  PRO A N   1 
ATOM   78   C  CA  . PRO A 1 11  ? 13.064  46.861 30.517 1.00 13.52 ?  59  PRO A CA  1 
ATOM   79   C  C   . PRO A 1 11  ? 11.764  47.665 30.562 1.00 14.09 ?  59  PRO A C   1 
ATOM   80   O  O   . PRO A 1 11  ? 11.337  48.222 29.539 1.00 12.76 ?  59  PRO A O   1 
ATOM   81   C  CB  . PRO A 1 11  ? 14.252  47.739 30.142 1.00 14.33 ?  59  PRO A CB  1 
ATOM   82   C  CG  . PRO A 1 11  ? 15.166  46.783 29.446 1.00 12.71 ?  59  PRO A CG  1 
ATOM   83   C  CD  . PRO A 1 11  ? 14.237  45.977 28.593 1.00 13.28 ?  59  PRO A CD  1 
ATOM   84   N  N   . GLY A 1 12  ? 11.133  47.701 31.739 1.00 13.51 ?  60  GLY A N   1 
ATOM   85   C  CA  . GLY A 1 12  ? 9.894   48.449 31.918 1.00 13.35 ?  60  GLY A CA  1 
ATOM   86   C  C   . GLY A 1 12  ? 8.597   47.750 31.514 1.00 13.68 ?  60  GLY A C   1 
ATOM   87   O  O   . GLY A 1 12  ? 7.509   48.286 31.747 1.00 14.82 ?  60  GLY A O   1 
ATOM   88   N  N   . ALA A 1 13  ? 8.696   46.569 30.910 1.00 12.35 ?  61  ALA A N   1 
ATOM   89   C  CA  . ALA A 1 13  ? 7.512   45.839 30.492 1.00 11.70 ?  61  ALA A CA  1 
ATOM   90   C  C   . ALA A 1 13  ? 6.923   44.977 31.619 1.00 12.14 ?  61  ALA A C   1 
ATOM   91   O  O   . ALA A 1 13  ? 7.609   44.587 32.585 1.00 12.12 ?  61  ALA A O   1 
ATOM   92   C  CB  . ALA A 1 13  ? 7.841   44.975 29.278 1.00 11.35 ?  61  ALA A CB  1 
ATOM   93   N  N   . LEU A 1 14  ? 5.637   44.682 31.475 1.00 13.22 ?  62  LEU A N   1 
ATOM   94   C  CA  . LEU A 1 14  ? 4.902   43.879 32.445 1.00 12.72 ?  62  LEU A CA  1 
ATOM   95   C  C   . LEU A 1 14  ? 4.289   42.637 31.796 1.00 12.62 ?  62  LEU A C   1 
ATOM   96   O  O   . LEU A 1 14  ? 3.622   42.725 30.767 1.00 11.78 ?  62  LEU A O   1 
ATOM   97   C  CB  . LEU A 1 14  ? 3.789   44.733 33.092 1.00 13.03 ?  62  LEU A CB  1 
ATOM   98   C  CG  . LEU A 1 14  ? 2.927   44.126 34.202 1.00 12.70 ?  62  LEU A CG  1 
ATOM   99   C  CD1 . LEU A 1 14  ? 2.296   45.213 35.035 1.00 12.75 ?  62  LEU A CD1 1 
ATOM   100  C  CD2 . LEU A 1 14  ? 1.860   43.262 33.592 1.00 13.74 ?  62  LEU A CD2 1 
ATOM   101  N  N   . LEU A 1 15  ? 4.538   41.484 32.411 1.00 13.06 ?  63  LEU A N   1 
ATOM   102  C  CA  . LEU A 1 15  ? 4.019   40.192 31.967 1.00 14.15 ?  63  LEU A CA  1 
ATOM   103  C  C   . LEU A 1 15  ? 2.949   39.757 32.965 1.00 14.67 ?  63  LEU A C   1 
ATOM   104  O  O   . LEU A 1 15  ? 3.135   39.904 34.175 1.00 14.29 ?  63  LEU A O   1 
ATOM   105  C  CB  . LEU A 1 15  ? 5.146   39.134 31.970 1.00 14.81 ?  63  LEU A CB  1 
ATOM   106  C  CG  . LEU A 1 15  ? 4.739   37.664 31.798 1.00 16.32 ?  63  LEU A CG  1 
ATOM   107  C  CD1 . LEU A 1 15  ? 4.148   37.485 30.397 1.00 18.44 ?  63  LEU A CD1 1 
ATOM   108  C  CD2 . LEU A 1 15  ? 5.917   36.740 31.974 1.00 13.42 ?  63  LEU A CD2 1 
ATOM   109  N  N   . ARG A 1 16  ? 1.838   39.214 32.468 1.00 14.54 ?  64  ARG A N   1 
ATOM   110  C  CA  . ARG A 1 16  ? 0.774   38.730 33.344 1.00 13.88 ?  64  ARG A CA  1 
ATOM   111  C  C   . ARG A 1 16  ? 0.590   37.232 33.142 1.00 13.67 ?  64  ARG A C   1 
ATOM   112  O  O   . ARG A 1 16  ? 0.508   36.767 32.008 1.00 10.42 ?  64  ARG A O   1 
ATOM   113  C  CB  . ARG A 1 16  ? -0.556  39.437 33.047 1.00 16.98 ?  64  ARG A CB  1 
ATOM   114  C  CG  . ARG A 1 16  ? -0.457  40.952 33.064 1.00 20.61 ?  64  ARG A CG  1 
ATOM   115  C  CD  . ARG A 1 16  ? -1.658  41.676 32.396 1.00 23.63 ?  64  ARG A CD  1 
ATOM   116  N  NE  . ARG A 1 16  ? -1.422  43.128 32.379 1.00 24.66 ?  64  ARG A NE  1 
ATOM   117  C  CZ  . ARG A 1 16  ? -2.159  44.034 33.024 1.00 25.42 ?  64  ARG A CZ  1 
ATOM   118  N  NH1 . ARG A 1 16  ? -3.223  43.666 33.730 1.00 25.05 ?  64  ARG A NH1 1 
ATOM   119  N  NH2 . ARG A 1 16  ? -1.771  45.307 33.048 1.00 26.34 ?  64  ARG A NH2 1 
ATOM   120  N  N   . VAL A 1 17  ? 0.579   36.480 34.241 1.00 13.79 ?  65  VAL A N   1 
ATOM   121  C  CA  . VAL A 1 17  ? 0.331   35.041 34.177 1.00 15.65 ?  65  VAL A CA  1 
ATOM   122  C  C   . VAL A 1 17  ? -0.765  34.764 35.193 1.00 16.48 ?  65  VAL A C   1 
ATOM   123  O  O   . VAL A 1 17  ? -0.852  35.437 36.214 1.00 16.86 ?  65  VAL A O   1 
ATOM   124  C  CB  . VAL A 1 17  ? 1.593   34.159 34.482 1.00 15.81 ?  65  VAL A CB  1 
ATOM   125  C  CG1 . VAL A 1 17  ? 2.727   34.539 33.553 1.00 17.01 ?  65  VAL A CG1 1 
ATOM   126  C  CG2 . VAL A 1 17  ? 2.025   34.303 35.921 1.00 18.24 ?  65  VAL A CG2 1 
ATOM   127  N  N   . LYS A 1 18  ? -1.615  33.789 34.902 1.00 17.97 ?  66  LYS A N   1 
ATOM   128  C  CA  . LYS A 1 18  ? -2.704  33.450 35.798 1.00 19.21 ?  66  LYS A CA  1 
ATOM   129  C  C   . LYS A 1 18  ? -2.284  32.303 36.723 1.00 19.07 ?  66  LYS A C   1 
ATOM   130  O  O   . LYS A 1 18  ? -1.726  31.287 36.278 1.00 18.11 ?  66  LYS A O   1 
ATOM   131  C  CB  . LYS A 1 18  ? -3.939  33.092 34.973 1.00 21.77 ?  66  LYS A CB  1 
ATOM   132  C  CG  . LYS A 1 18  ? -5.225  33.078 35.771 1.00 27.61 ?  66  LYS A CG  1 
ATOM   133  C  CD  . LYS A 1 18  ? -6.449  32.983 34.854 1.00 31.36 ?  66  LYS A CD  1 
ATOM   134  C  CE  . LYS A 1 18  ? -7.754  33.157 35.642 1.00 33.07 ?  66  LYS A CE  1 
ATOM   135  N  NZ  . LYS A 1 18  ? -8.979  33.089 34.777 1.00 35.15 ?  66  LYS A NZ  1 
ATOM   136  N  N   . TRP A 1 19  ? -2.531  32.491 38.018 1.00 17.87 ?  67  TRP A N   1 
ATOM   137  C  CA  . TRP A 1 19  ? -2.199  31.495 39.033 1.00 18.71 ?  67  TRP A CA  1 
ATOM   138  C  C   . TRP A 1 19  ? -3.343  31.428 40.037 1.00 18.42 ?  67  TRP A C   1 
ATOM   139  O  O   . TRP A 1 19  ? -3.645  32.422 40.692 1.00 17.56 ?  67  TRP A O   1 
ATOM   140  C  CB  . TRP A 1 19  ? -0.905  31.883 39.751 1.00 17.59 ?  67  TRP A CB  1 
ATOM   141  C  CG  . TRP A 1 19  ? -0.578  30.997 40.921 1.00 18.06 ?  67  TRP A CG  1 
ATOM   142  C  CD1 . TRP A 1 19  ? -0.200  29.686 40.881 1.00 18.40 ?  67  TRP A CD1 1 
ATOM   143  C  CD2 . TRP A 1 19  ? -0.539  31.382 42.301 1.00 18.54 ?  67  TRP A CD2 1 
ATOM   144  N  NE1 . TRP A 1 19  ? 0.080   29.236 42.147 1.00 17.12 ?  67  TRP A NE1 1 
ATOM   145  C  CE2 . TRP A 1 19  ? -0.120  30.257 43.037 1.00 18.13 ?  67  TRP A CE2 1 
ATOM   146  C  CE3 . TRP A 1 19  ? -0.815  32.576 42.988 1.00 18.61 ?  67  TRP A CE3 1 
ATOM   147  C  CZ2 . TRP A 1 19  ? 0.040   30.293 44.431 1.00 19.29 ?  67  TRP A CZ2 1 
ATOM   148  C  CZ3 . TRP A 1 19  ? -0.654  32.609 44.374 1.00 17.81 ?  67  TRP A CZ3 1 
ATOM   149  C  CH2 . TRP A 1 19  ? -0.232  31.475 45.077 1.00 17.27 ?  67  TRP A CH2 1 
ATOM   150  N  N   . ARG A 1 20  ? -3.968  30.259 40.154 1.00 18.44 ?  68  ARG A N   1 
ATOM   151  C  CA  . ARG A 1 20  ? -5.083  30.075 41.070 1.00 18.50 ?  68  ARG A CA  1 
ATOM   152  C  C   . ARG A 1 20  ? -6.129  31.150 40.829 1.00 17.93 ?  68  ARG A C   1 
ATOM   153  O  O   . ARG A 1 20  ? -6.646  31.757 41.759 1.00 18.73 ?  68  ARG A O   1 
ATOM   154  C  CB  . ARG A 1 20  ? -4.601  30.108 42.523 1.00 19.98 ?  68  ARG A CB  1 
ATOM   155  C  CG  . ARG A 1 20  ? -3.589  29.024 42.821 1.00 23.19 ?  68  ARG A CG  1 
ATOM   156  C  CD  . ARG A 1 20  ? -3.210  28.999 44.290 1.00 26.73 ?  68  ARG A CD  1 
ATOM   157  N  NE  . ARG A 1 20  ? -2.297  27.896 44.595 1.00 28.96 ?  68  ARG A NE  1 
ATOM   158  C  CZ  . ARG A 1 20  ? -1.830  27.616 45.809 1.00 29.05 ?  68  ARG A CZ  1 
ATOM   159  N  NH1 . ARG A 1 20  ? -2.186  28.358 46.849 1.00 29.76 ?  68  ARG A NH1 1 
ATOM   160  N  NH2 . ARG A 1 20  ? -1.005  26.597 45.981 1.00 30.28 ?  68  ARG A NH2 1 
ATOM   161  N  N   . GLY A 1 21  ? -6.420  31.377 39.552 1.00 18.56 ?  69  GLY A N   1 
ATOM   162  C  CA  . GLY A 1 21  ? -7.427  32.345 39.154 1.00 19.33 ?  69  GLY A CA  1 
ATOM   163  C  C   . GLY A 1 21  ? -7.074  33.795 39.413 1.00 20.01 ?  69  GLY A C   1 
ATOM   164  O  O   . GLY A 1 21  ? -7.909  34.679 39.228 1.00 20.86 ?  69  GLY A O   1 
ATOM   165  N  N   . LYS A 1 22  ? -5.838  34.047 39.833 1.00 19.29 ?  70  LYS A N   1 
ATOM   166  C  CA  . LYS A 1 22  ? -5.394  35.403 40.135 1.00 18.40 ?  70  LYS A CA  1 
ATOM   167  C  C   . LYS A 1 22  ? -4.345  35.893 39.160 1.00 17.13 ?  70  LYS A C   1 
ATOM   168  O  O   . LYS A 1 22  ? -3.514  35.123 38.684 1.00 17.64 ?  70  LYS A O   1 
ATOM   169  C  CB  . LYS A 1 22  ? -4.798  35.457 41.534 1.00 20.68 ?  70  LYS A CB  1 
ATOM   170  C  CG  . LYS A 1 22  ? -5.796  35.233 42.616 1.00 24.74 ?  70  LYS A CG  1 
ATOM   171  C  CD  . LYS A 1 22  ? -5.143  35.144 43.965 1.00 28.60 ?  70  LYS A CD  1 
ATOM   172  C  CE  . LYS A 1 22  ? -6.200  34.999 45.065 1.00 32.47 ?  70  LYS A CE  1 
ATOM   173  N  NZ  . LYS A 1 22  ? -5.626  34.953 46.454 1.00 34.66 ?  70  LYS A NZ  1 
ATOM   174  N  N   . PRO A 1 23  ? -4.370  37.188 38.840 1.00 15.99 ?  71  PRO A N   1 
ATOM   175  C  CA  . PRO A 1 23  ? -3.371  37.711 37.908 1.00 15.19 ?  71  PRO A CA  1 
ATOM   176  C  C   . PRO A 1 23  ? -2.063  37.962 38.659 1.00 14.89 ?  71  PRO A C   1 
ATOM   177  O  O   . PRO A 1 23  ? -2.057  38.616 39.704 1.00 15.48 ?  71  PRO A O   1 
ATOM   178  C  CB  . PRO A 1 23  ? -4.011  38.999 37.411 1.00 13.94 ?  71  PRO A CB  1 
ATOM   179  C  CG  . PRO A 1 23  ? -4.746  39.481 38.635 1.00 15.25 ?  71  PRO A CG  1 
ATOM   180  C  CD  . PRO A 1 23  ? -5.410  38.194 39.111 1.00 15.76 ?  71  PRO A CD  1 
ATOM   181  N  N   . VAL A 1 24  ? -0.967  37.416 38.142 1.00 13.17 ?  72  VAL A N   1 
ATOM   182  C  CA  . VAL A 1 24  ? 0.339   37.604 38.756 1.00 11.99 ?  72  VAL A CA  1 
ATOM   183  C  C   . VAL A 1 24  ? 1.167   38.415 37.771 1.00 12.32 ?  72  VAL A C   1 
ATOM   184  O  O   . VAL A 1 24  ? 1.348   38.016 36.624 1.00 11.32 ?  72  VAL A O   1 
ATOM   185  C  CB  . VAL A 1 24  ? 1.046   36.255 39.064 1.00 11.55 ?  72  VAL A CB  1 
ATOM   186  C  CG1 . VAL A 1 24  ? 2.441   36.526 39.568 1.00 13.54 ?  72  VAL A CG1 1 
ATOM   187  C  CG2 . VAL A 1 24  ? 0.270   35.470 40.126 1.00 10.82 ?  72  VAL A CG2 1 
ATOM   188  N  N   . TRP A 1 25  ? 1.637   39.569 38.222 1.00 12.04 ?  73  TRP A N   1 
ATOM   189  C  CA  . TRP A 1 25  ? 2.440   40.453 37.393 1.00 12.60 ?  73  TRP A CA  1 
ATOM   190  C  C   . TRP A 1 25  ? 3.929   40.234 37.591 1.00 11.68 ?  73  TRP A C   1 
ATOM   191  O  O   . TRP A 1 25  ? 4.392   40.011 38.705 1.00 10.51 ?  73  TRP A O   1 
ATOM   192  C  CB  . TRP A 1 25  ? 2.201   41.917 37.752 1.00 14.42 ?  73  TRP A CB  1 
ATOM   193  C  CG  . TRP A 1 25  ? 0.827   42.452 37.609 1.00 16.07 ?  73  TRP A CG  1 
ATOM   194  C  CD1 . TRP A 1 25  ? -0.108  42.108 36.675 1.00 17.80 ?  73  TRP A CD1 1 
ATOM   195  C  CD2 . TRP A 1 25  ? 0.271   43.542 38.360 1.00 17.51 ?  73  TRP A CD2 1 
ATOM   196  N  NE1 . TRP A 1 25  ? -1.214  42.929 36.794 1.00 17.70 ?  73  TRP A NE1 1 
ATOM   197  C  CE2 . TRP A 1 25  ? -1.007  43.815 37.822 1.00 17.65 ?  73  TRP A CE2 1 
ATOM   198  C  CE3 . TRP A 1 25  ? 0.731   44.313 39.445 1.00 18.63 ?  73  TRP A CE3 1 
ATOM   199  C  CZ2 . TRP A 1 25  ? -1.839  44.837 38.330 1.00 17.78 ?  73  TRP A CZ2 1 
ATOM   200  C  CZ3 . TRP A 1 25  ? -0.099  45.331 39.952 1.00 19.81 ?  73  TRP A CZ3 1 
ATOM   201  C  CH2 . TRP A 1 25  ? -1.371  45.576 39.385 1.00 18.02 ?  73  TRP A CH2 1 
ATOM   202  N  N   . LEU A 1 26  ? 4.682   40.328 36.506 1.00 11.51 ?  74  LEU A N   1 
ATOM   203  C  CA  . LEU A 1 26  ? 6.134   40.235 36.570 1.00 11.63 ?  74  LEU A CA  1 
ATOM   204  C  C   . LEU A 1 26  ? 6.603   41.470 35.806 1.00 11.44 ?  74  LEU A C   1 
ATOM   205  O  O   . LEU A 1 26  ? 6.377   41.605 34.600 1.00 11.21 ?  74  LEU A O   1 
ATOM   206  C  CB  . LEU A 1 26  ? 6.635   38.935 35.943 1.00 11.45 ?  74  LEU A CB  1 
ATOM   207  C  CG  . LEU A 1 26  ? 6.186   37.691 36.700 1.00 9.14  ?  74  LEU A CG  1 
ATOM   208  C  CD1 . LEU A 1 26  ? 5.000   37.034 35.966 1.00 10.27 ?  74  LEU A CD1 1 
ATOM   209  C  CD2 . LEU A 1 26  ? 7.343   36.722 36.793 1.00 12.26 ?  74  LEU A CD2 1 
ATOM   210  N  N   . VAL A 1 27  ? 7.214   42.396 36.534 1.00 12.10 ?  75  VAL A N   1 
ATOM   211  C  CA  . VAL A 1 27  ? 7.679   43.646 35.938 1.00 12.00 ?  75  VAL A CA  1 
ATOM   212  C  C   . VAL A 1 27  ? 9.195   43.756 35.895 1.00 12.42 ?  75  VAL A C   1 
ATOM   213  O  O   . VAL A 1 27  ? 9.872   43.566 36.918 1.00 10.82 ?  75  VAL A O   1 
ATOM   214  C  CB  . VAL A 1 27  ? 7.098   44.905 36.707 1.00 11.70 ?  75  VAL A CB  1 
ATOM   215  C  CG1 . VAL A 1 27  ? 7.659   46.199 36.118 1.00 9.69  ?  75  VAL A CG1 1 
ATOM   216  C  CG2 . VAL A 1 27  ? 5.565   44.923 36.642 1.00 11.82 ?  75  VAL A CG2 1 
ATOM   217  N  N   . HIS A 1 28  ? 9.716   44.053 34.702 1.00 12.35 ?  76  HIS A N   1 
ATOM   218  C  CA  . HIS A 1 28  ? 11.151  44.221 34.521 1.00 12.72 ?  76  HIS A CA  1 
ATOM   219  C  C   . HIS A 1 28  ? 11.470  45.670 34.883 1.00 12.64 ?  76  HIS A C   1 
ATOM   220  O  O   . HIS A 1 28  ? 11.151  46.602 34.131 1.00 11.70 ?  76  HIS A O   1 
ATOM   221  C  CB  . HIS A 1 28  ? 11.554  43.928 33.079 1.00 13.27 ?  76  HIS A CB  1 
ATOM   222  C  CG  . HIS A 1 28  ? 13.031  43.953 32.861 1.00 12.57 ?  76  HIS A CG  1 
ATOM   223  N  ND1 . HIS A 1 28  ? 13.617  43.516 31.692 1.00 14.19 ?  76  HIS A ND1 1 
ATOM   224  C  CD2 . HIS A 1 28  ? 14.041  44.357 33.663 1.00 12.92 ?  76  HIS A CD2 1 
ATOM   225  C  CE1 . HIS A 1 28  ? 14.927  43.655 31.782 1.00 14.95 ?  76  HIS A CE1 1 
ATOM   226  N  NE2 . HIS A 1 28  ? 15.211  44.162 32.968 1.00 15.27 ?  76  HIS A NE2 1 
ATOM   227  N  N   . ARG A 1 29  ? 12.092  45.860 36.039 1.00 12.14 ?  77  ARG A N   1 
ATOM   228  C  CA  . ARG A 1 29  ? 12.403  47.195 36.489 1.00 12.33 ?  77  ARG A CA  1 
ATOM   229  C  C   . ARG A 1 29  ? 13.754  47.694 35.998 1.00 13.14 ?  77  ARG A C   1 
ATOM   230  O  O   . ARG A 1 29  ? 14.714  46.926 35.913 1.00 13.47 ?  77  ARG A O   1 
ATOM   231  C  CB  . ARG A 1 29  ? 12.340  47.244 38.018 1.00 13.01 ?  77  ARG A CB  1 
ATOM   232  C  CG  . ARG A 1 29  ? 10.947  47.009 38.596 1.00 12.56 ?  77  ARG A CG  1 
ATOM   233  C  CD  . ARG A 1 29  ? 10.959  47.074 40.140 1.00 11.98 ?  77  ARG A CD  1 
ATOM   234  N  NE  . ARG A 1 29  ? 11.718  45.960 40.718 1.00 12.31 ?  77  ARG A NE  1 
ATOM   235  C  CZ  . ARG A 1 29  ? 11.534  45.448 41.932 1.00 11.43 ?  77  ARG A CZ  1 
ATOM   236  N  NH1 . ARG A 1 29  ? 10.599  45.938 42.743 1.00 11.43 ?  77  ARG A NH1 1 
ATOM   237  N  NH2 . ARG A 1 29  ? 12.289  44.434 42.328 1.00 12.60 ?  77  ARG A NH2 1 
ATOM   238  N  N   . THR A 1 30  ? 13.817  48.990 35.683 1.00 13.42 ?  78  THR A N   1 
ATOM   239  C  CA  . THR A 1 30  ? 15.048  49.621 35.211 1.00 13.56 ?  78  THR A CA  1 
ATOM   240  C  C   . THR A 1 30  ? 15.805  50.211 36.390 1.00 12.22 ?  78  THR A C   1 
ATOM   241  O  O   . THR A 1 30  ? 15.229  50.404 37.453 1.00 13.24 ?  78  THR A O   1 
ATOM   242  C  CB  . THR A 1 30  ? 14.739  50.757 34.301 1.00 14.04 ?  78  THR A CB  1 
ATOM   243  O  OG1 . THR A 1 30  ? 14.023  51.734 35.047 1.00 15.08 ?  78  THR A OG1 1 
ATOM   244  C  CG2 . THR A 1 30  ? 13.885  50.296 33.116 1.00 16.10 ?  78  THR A CG2 1 
ATOM   245  N  N   . PRO A 1 31  ? 17.119  50.488 36.229 1.00 14.70 ?  79  PRO A N   1 
ATOM   246  C  CA  . PRO A 1 31  ? 17.848  51.066 37.367 1.00 14.12 ?  79  PRO A CA  1 
ATOM   247  C  C   . PRO A 1 31  ? 17.213  52.366 37.842 1.00 13.59 ?  79  PRO A C   1 
ATOM   248  O  O   . PRO A 1 31  ? 17.288  52.689 39.016 1.00 13.37 ?  79  PRO A O   1 
ATOM   249  C  CB  . PRO A 1 31  ? 19.267  51.273 36.814 1.00 15.68 ?  79  PRO A CB  1 
ATOM   250  C  CG  . PRO A 1 31  ? 19.432  50.088 35.858 1.00 14.98 ?  79  PRO A CG  1 
ATOM   251  C  CD  . PRO A 1 31  ? 18.061  50.069 35.161 1.00 15.25 ?  79  PRO A CD  1 
ATOM   252  N  N   . GLU A 1 32  ? 16.577  53.098 36.925 1.00 14.15 ?  80  GLU A N   1 
ATOM   253  C  CA  . GLU A 1 32  ? 15.919  54.376 37.255 1.00 15.83 ?  80  GLU A CA  1 
ATOM   254  C  C   . GLU A 1 32  ? 14.707  54.160 38.161 1.00 15.82 ?  80  GLU A C   1 
ATOM   255  O  O   . GLU A 1 32  ? 14.472  54.933 39.098 1.00 16.03 ?  80  GLU A O   1 
ATOM   256  C  CB  . GLU A 1 32  ? 15.454  55.107 35.994 1.00 17.79 ?  80  GLU A CB  1 
ATOM   257  C  CG  . GLU A 1 32  ? 16.572  55.678 35.134 1.00 21.62 ?  80  GLU A CG  1 
ATOM   258  C  CD  . GLU A 1 32  ? 17.513  54.620 34.566 1.00 23.71 ?  80  GLU A CD  1 
ATOM   259  O  OE1 . GLU A 1 32  ? 17.032  53.620 33.964 1.00 22.39 ?  80  GLU A OE1 1 
ATOM   260  O  OE2 . GLU A 1 32  ? 18.752  54.808 34.720 1.00 26.57 ?  80  GLU A OE2 1 
ATOM   261  N  N   . MET A 1 33  ? 13.932  53.114 37.876 1.00 16.05 ?  81  MET A N   1 
ATOM   262  C  CA  . MET A 1 33  ? 12.768  52.790 38.694 1.00 15.05 ?  81  MET A CA  1 
ATOM   263  C  C   . MET A 1 33  ? 13.247  52.415 40.091 1.00 14.66 ?  81  MET A C   1 
ATOM   264  O  O   . MET A 1 33  ? 12.693  52.852 41.096 1.00 15.58 ?  81  MET A O   1 
ATOM   265  C  CB  . MET A 1 33  ? 12.032  51.603 38.098 1.00 13.79 ?  81  MET A CB  1 
ATOM   266  C  CG  . MET A 1 33  ? 11.417  51.875 36.757 1.00 15.90 ?  81  MET A CG  1 
ATOM   267  S  SD  . MET A 1 33  ? 10.573  50.406 36.127 1.00 15.83 ?  81  MET A SD  1 
ATOM   268  C  CE  . MET A 1 33  ? 9.380   51.134 34.930 1.00 14.83 ?  81  MET A CE  1 
ATOM   269  N  N   . LEU A 1 34  ? 14.305  51.614 40.142 1.00 15.10 ?  82  LEU A N   1 
ATOM   270  C  CA  . LEU A 1 34  ? 14.868  51.147 41.410 1.00 14.41 ?  82  LEU A CA  1 
ATOM   271  C  C   . LEU A 1 34  ? 15.476  52.281 42.232 1.00 14.30 ?  82  LEU A C   1 
ATOM   272  O  O   . LEU A 1 34  ? 15.344  52.309 43.453 1.00 13.24 ?  82  LEU A O   1 
ATOM   273  C  CB  . LEU A 1 34  ? 15.904  50.030 41.141 1.00 14.11 ?  82  LEU A CB  1 
ATOM   274  C  CG  . LEU A 1 34  ? 15.373  48.682 40.594 1.00 13.32 ?  82  LEU A CG  1 
ATOM   275  C  CD1 . LEU A 1 34  ? 16.524  47.811 40.129 1.00 14.27 ?  82  LEU A CD1 1 
ATOM   276  C  CD2 . LEU A 1 34  ? 14.615  47.913 41.685 1.00 14.16 ?  82  LEU A CD2 1 
ATOM   277  N  N   . ALA A 1 35  ? 16.128  53.222 41.561 1.00 13.72 ?  83  ALA A N   1 
ATOM   278  C  CA  . ALA A 1 35  ? 16.753  54.346 42.253 1.00 14.28 ?  83  ALA A CA  1 
ATOM   279  C  C   . ALA A 1 35  ? 15.741  55.215 43.000 1.00 15.03 ?  83  ALA A C   1 
ATOM   280  O  O   . ALA A 1 35  ? 16.056  55.767 44.064 1.00 15.32 ?  83  ALA A O   1 
ATOM   281  C  CB  . ALA A 1 35  ? 17.555  55.225 41.256 1.00 13.36 ?  83  ALA A CB  1 
ATOM   282  N  N   . ALA A 1 36  ? 14.530  55.319 42.453 1.00 14.55 ?  84  ALA A N   1 
ATOM   283  C  CA  . ALA A 1 36  ? 13.471  56.145 43.032 1.00 15.76 ?  84  ALA A CA  1 
ATOM   284  C  C   . ALA A 1 36  ? 12.652  55.517 44.162 1.00 15.69 ?  84  ALA A C   1 
ATOM   285  O  O   . ALA A 1 36  ? 11.965  56.237 44.886 1.00 16.54 ?  84  ALA A O   1 
ATOM   286  C  CB  . ALA A 1 36  ? 12.514  56.602 41.916 1.00 15.76 ?  84  ALA A CB  1 
ATOM   287  N  N   . LEU A 1 37  ? 12.714  54.196 44.314 1.00 14.51 ?  85  LEU A N   1 
ATOM   288  C  CA  . LEU A 1 37  ? 11.930  53.515 45.342 1.00 14.12 ?  85  LEU A CA  1 
ATOM   289  C  C   . LEU A 1 37  ? 12.076  54.008 46.779 1.00 15.58 ?  85  LEU A C   1 
ATOM   290  O  O   . LEU A 1 37  ? 11.075  54.215 47.461 1.00 16.03 ?  85  LEU A O   1 
ATOM   291  C  CB  . LEU A 1 37  ? 12.186  51.996 45.326 1.00 12.36 ?  85  LEU A CB  1 
ATOM   292  C  CG  . LEU A 1 37  ? 11.536  51.255 44.154 1.00 13.41 ?  85  LEU A CG  1 
ATOM   293  C  CD1 . LEU A 1 37  ? 11.880  49.749 44.267 1.00 12.60 ?  85  LEU A CD1 1 
ATOM   294  C  CD2 . LEU A 1 37  ? 10.003  51.507 44.145 1.00 12.47 ?  85  LEU A CD2 1 
ATOM   295  N  N   . PRO A 1 38  ? 13.319  54.199 47.260 1.00 15.76 ?  86  PRO A N   1 
ATOM   296  C  CA  . PRO A 1 38  ? 13.522  54.660 48.637 1.00 15.89 ?  86  PRO A CA  1 
ATOM   297  C  C   . PRO A 1 38  ? 12.924  56.043 48.930 1.00 15.49 ?  86  PRO A C   1 
ATOM   298  O  O   . PRO A 1 38  ? 12.604  56.366 50.084 1.00 14.43 ?  86  PRO A O   1 
ATOM   299  C  CB  . PRO A 1 38  ? 15.041  54.622 48.798 1.00 17.00 ?  86  PRO A CB  1 
ATOM   300  C  CG  . PRO A 1 38  ? 15.494  53.615 47.795 1.00 16.96 ?  86  PRO A CG  1 
ATOM   301  C  CD  . PRO A 1 38  ? 14.609  53.890 46.614 1.00 17.02 ?  86  PRO A CD  1 
ATOM   302  N  N   . SER A 1 39  ? 12.767  56.854 47.890 1.00 14.92 ?  87  SER A N   1 
ATOM   303  C  CA  . SER A 1 39  ? 12.201  58.187 48.065 1.00 14.43 ?  87  SER A CA  1 
ATOM   304  C  C   . SER A 1 39  ? 10.716  58.103 48.428 1.00 13.84 ?  87  SER A C   1 
ATOM   305  O  O   . SER A 1 39  ? 10.159  59.038 49.017 1.00 14.65 ?  87  SER A O   1 
ATOM   306  C  CB  . SER A 1 39  ? 12.396  59.034 46.791 1.00 15.68 ?  87  SER A CB  1 
ATOM   307  O  OG  . SER A 1 39  ? 11.511  58.652 45.760 1.00 17.84 ?  87  SER A OG  1 
ATOM   308  N  N   . ASN A 1 40  ? 10.073  56.982 48.092 1.00 12.41 ?  88  ASN A N   1 
ATOM   309  C  CA  . ASN A 1 40  ? 8.658   56.807 48.421 1.00 11.86 ?  88  ASN A CA  1 
ATOM   310  C  C   . ASN A 1 40  ? 8.468   56.479 49.902 1.00 12.23 ?  88  ASN A C   1 
ATOM   311  O  O   . ASN A 1 40  ? 7.419   56.766 50.458 1.00 11.95 ?  88  ASN A O   1 
ATOM   312  C  CB  . ASN A 1 40  ? 8.019   55.644 47.647 1.00 12.28 ?  88  ASN A CB  1 
ATOM   313  C  CG  . ASN A 1 40  ? 8.005   55.860 46.166 1.00 12.98 ?  88  ASN A CG  1 
ATOM   314  O  OD1 . ASN A 1 40  ? 7.815   56.983 45.690 1.00 12.56 ?  88  ASN A OD1 1 
ATOM   315  N  ND2 . ASN A 1 40  ? 8.181   54.776 45.416 1.00 11.97 ?  88  ASN A ND2 1 
ATOM   316  N  N   . ASP A 1 41  ? 9.475   55.869 50.525 1.00 12.64 ?  89  ASP A N   1 
ATOM   317  C  CA  . ASP A 1 41  ? 9.379   55.431 51.919 1.00 12.22 ?  89  ASP A CA  1 
ATOM   318  C  C   . ASP A 1 41  ? 8.579   56.288 52.894 1.00 13.84 ?  89  ASP A C   1 
ATOM   319  O  O   . ASP A 1 41  ? 7.633   55.801 53.525 1.00 14.72 ?  89  ASP A O   1 
ATOM   320  C  CB  . ASP A 1 41  ? 10.766  55.177 52.480 1.00 13.09 ?  89  ASP A CB  1 
ATOM   321  C  CG  . ASP A 1 41  ? 11.429  53.947 51.857 1.00 14.54 ?  89  ASP A CG  1 
ATOM   322  O  OD1 . ASP A 1 41  ? 10.808  53.337 50.955 1.00 14.27 ?  89  ASP A OD1 1 
ATOM   323  O  OD2 . ASP A 1 41  ? 12.565  53.591 52.254 1.00 15.41 ?  89  ASP A OD2 1 
ATOM   324  N  N   . PRO A 1 42  ? 8.912   57.579 53.013 1.00 13.56 ?  90  PRO A N   1 
ATOM   325  C  CA  . PRO A 1 42  ? 8.178   58.442 53.949 1.00 13.48 ?  90  PRO A CA  1 
ATOM   326  C  C   . PRO A 1 42  ? 6.679   58.573 53.658 1.00 13.55 ?  90  PRO A C   1 
ATOM   327  O  O   . PRO A 1 42  ? 5.900   58.932 54.539 1.00 13.91 ?  90  PRO A O   1 
ATOM   328  C  CB  . PRO A 1 42  ? 8.893   59.793 53.833 1.00 13.49 ?  90  PRO A CB  1 
ATOM   329  C  CG  . PRO A 1 42  ? 10.210  59.468 53.245 1.00 15.42 ?  90  PRO A CG  1 
ATOM   330  C  CD  . PRO A 1 42  ? 9.939   58.339 52.287 1.00 12.09 ?  90  PRO A CD  1 
ATOM   331  N  N   . LYS A 1 43  ? 6.290   58.290 52.420 1.00 13.13 ?  91  LYS A N   1 
ATOM   332  C  CA  . LYS A 1 43  ? 4.906   58.426 51.975 1.00 12.13 ?  91  LYS A CA  1 
ATOM   333  C  C   . LYS A 1 43  ? 4.150   57.107 51.959 1.00 11.55 ?  91  LYS A C   1 
ATOM   334  O  O   . LYS A 1 43  ? 2.954   57.084 51.639 1.00 11.17 ?  91  LYS A O   1 
ATOM   335  C  CB  . LYS A 1 43  ? 4.911   59.013 50.552 1.00 13.50 ?  91  LYS A CB  1 
ATOM   336  C  CG  . LYS A 1 43  ? 5.673   60.337 50.487 1.00 18.79 ?  91  LYS A CG  1 
ATOM   337  C  CD  . LYS A 1 43  ? 5.776   60.903 49.080 1.00 23.72 ?  91  LYS A CD  1 
ATOM   338  C  CE  . LYS A 1 43  ? 7.102   60.547 48.411 1.00 27.79 ?  91  LYS A CE  1 
ATOM   339  N  NZ  . LYS A 1 43  ? 7.441   61.434 47.237 1.00 29.21 ?  91  LYS A NZ  1 
ATOM   340  N  N   . LEU A 1 44  ? 4.852   56.019 52.281 1.00 9.30  ?  92  LEU A N   1 
ATOM   341  C  CA  . LEU A 1 44  ? 4.258   54.691 52.270 1.00 10.77 ?  92  LEU A CA  1 
ATOM   342  C  C   . LEU A 1 44  ? 3.770   54.221 53.647 1.00 11.70 ?  92  LEU A C   1 
ATOM   343  O  O   . LEU A 1 44  ? 4.340   54.565 54.687 1.00 10.58 ?  92  LEU A O   1 
ATOM   344  C  CB  . LEU A 1 44  ? 5.261   53.660 51.720 1.00 9.85  ?  92  LEU A CB  1 
ATOM   345  C  CG  . LEU A 1 44  ? 5.766   53.794 50.288 1.00 9.46  ?  92  LEU A CG  1 
ATOM   346  C  CD1 . LEU A 1 44  ? 6.906   52.813 50.090 1.00 8.13  ?  92  LEU A CD1 1 
ATOM   347  C  CD2 . LEU A 1 44  ? 4.645   53.553 49.303 1.00 8.77  ?  92  LEU A CD2 1 
ATOM   348  N  N   . VAL A 1 45  ? 2.719   53.405 53.633 1.00 12.07 ?  93  VAL A N   1 
ATOM   349  C  CA  . VAL A 1 45  ? 2.140   52.864 54.853 1.00 11.88 ?  93  VAL A CA  1 
ATOM   350  C  C   . VAL A 1 45  ? 3.073   51.872 55.524 1.00 13.04 ?  93  VAL A C   1 
ATOM   351  O  O   . VAL A 1 45  ? 3.304   51.924 56.735 1.00 12.73 ?  93  VAL A O   1 
ATOM   352  C  CB  . VAL A 1 45  ? 0.819   52.094 54.545 1.00 12.05 ?  93  VAL A CB  1 
ATOM   353  C  CG1 . VAL A 1 45  ? 0.381   51.311 55.779 1.00 13.16 ?  93  VAL A CG1 1 
ATOM   354  C  CG2 . VAL A 1 45  ? -0.290  53.062 54.102 1.00 11.70 ?  93  VAL A CG2 1 
ATOM   355  N  N   . ASP A 1 46  ? 3.613   50.972 54.715 1.00 12.47 ?  94  ASP A N   1 
ATOM   356  C  CA  . ASP A 1 46  ? 4.443   49.888 55.203 1.00 12.07 ?  94  ASP A CA  1 
ATOM   357  C  C   . ASP A 1 46  ? 5.711   49.724 54.361 1.00 12.25 ?  94  ASP A C   1 
ATOM   358  O  O   . ASP A 1 46  ? 5.906   48.697 53.710 1.00 12.81 ?  94  ASP A O   1 
ATOM   359  C  CB  . ASP A 1 46  ? 3.565   48.639 55.152 1.00 9.74  ?  94  ASP A CB  1 
ATOM   360  C  CG  . ASP A 1 46  ? 4.201   47.449 55.772 1.00 10.30 ?  94  ASP A CG  1 
ATOM   361  O  OD1 . ASP A 1 46  ? 5.137   47.624 56.573 1.00 12.38 ?  94  ASP A OD1 1 
ATOM   362  O  OD2 . ASP A 1 46  ? 3.739   46.325 55.468 1.00 9.76  ?  94  ASP A OD2 1 
ATOM   363  N  N   . PRO A 1 47  ? 6.585   50.742 54.356 1.00 11.95 ?  95  PRO A N   1 
ATOM   364  C  CA  . PRO A 1 47  ? 7.822   50.674 53.574 1.00 12.42 ?  95  PRO A CA  1 
ATOM   365  C  C   . PRO A 1 47  ? 8.730   49.473 53.845 1.00 12.94 ?  95  PRO A C   1 
ATOM   366  O  O   . PRO A 1 47  ? 9.465   49.045 52.954 1.00 13.50 ?  95  PRO A O   1 
ATOM   367  C  CB  . PRO A 1 47  ? 8.501   52.021 53.875 1.00 12.04 ?  95  PRO A CB  1 
ATOM   368  C  CG  . PRO A 1 47  ? 7.941   52.433 55.187 1.00 11.09 ?  95  PRO A CG  1 
ATOM   369  C  CD  . PRO A 1 47  ? 6.489   52.030 55.067 1.00 10.34 ?  95  PRO A CD  1 
ATOM   370  N  N   . ASN A 1 48  ? 8.672   48.923 55.057 1.00 11.86 ?  96  ASN A N   1 
ATOM   371  C  CA  . ASN A 1 48  ? 9.527   47.788 55.412 1.00 12.66 ?  96  ASN A CA  1 
ATOM   372  C  C   . ASN A 1 48  ? 8.855   46.430 55.303 1.00 11.46 ?  96  ASN A C   1 
ATOM   373  O  O   . ASN A 1 48  ? 9.424   45.434 55.727 1.00 13.12 ?  96  ASN A O   1 
ATOM   374  C  CB  . ASN A 1 48  ? 10.119  47.950 56.834 1.00 12.61 ?  96  ASN A CB  1 
ATOM   375  C  CG  . ASN A 1 48  ? 10.915  49.256 57.012 1.00 15.35 ?  96  ASN A CG  1 
ATOM   376  O  OD1 . ASN A 1 48  ? 11.937  49.495 56.359 1.00 16.34 ?  96  ASN A OD1 1 
ATOM   377  N  ND2 . ASN A 1 48  ? 10.435  50.100 57.910 1.00 17.93 ?  96  ASN A ND2 1 
ATOM   378  N  N   . SER A 1 49  ? 7.659   46.386 54.727 1.00 11.48 ?  97  SER A N   1 
ATOM   379  C  CA  . SER A 1 49  ? 6.935   45.134 54.577 1.00 11.43 ?  97  SER A CA  1 
ATOM   380  C  C   . SER A 1 49  ? 6.789   44.358 55.902 1.00 12.00 ?  97  SER A C   1 
ATOM   381  O  O   . SER A 1 49  ? 7.006   43.146 55.962 1.00 12.47 ?  97  SER A O   1 
ATOM   382  C  CB  . SER A 1 49  ? 7.622   44.262 53.516 1.00 11.55 ?  97  SER A CB  1 
ATOM   383  O  OG  . SER A 1 49  ? 7.437   44.783 52.203 1.00 11.75 ?  97  SER A OG  1 
ATOM   384  N  N   . GLU A 1 50  ? 6.424   45.063 56.964 1.00 12.03 ?  98  GLU A N   1 
ATOM   385  C  CA  . GLU A 1 50  ? 6.232   44.416 58.244 1.00 14.21 ?  98  GLU A CA  1 
ATOM   386  C  C   . GLU A 1 50  ? 4.956   43.572 58.218 1.00 15.54 ?  98  GLU A C   1 
ATOM   387  O  O   . GLU A 1 50  ? 4.873   42.533 58.877 1.00 16.73 ?  98  GLU A O   1 
ATOM   388  C  CB  . GLU A 1 50  ? 6.180   45.457 59.347 1.00 14.84 ?  98  GLU A CB  1 
ATOM   389  C  CG  . GLU A 1 50  ? 7.546   46.052 59.664 1.00 16.58 ?  98  GLU A CG  1 
ATOM   390  C  CD  . GLU A 1 50  ? 8.633   44.985 59.827 1.00 17.49 ?  98  GLU A CD  1 
ATOM   391  O  OE1 . GLU A 1 50  ? 8.407   43.950 60.505 1.00 19.13 ?  98  GLU A OE1 1 
ATOM   392  O  OE2 . GLU A 1 50  ? 9.729   45.190 59.274 1.00 20.41 ?  98  GLU A OE2 1 
ATOM   393  N  N   . VAL A 1 51  ? 3.952   44.011 57.464 1.00 15.10 ?  99  VAL A N   1 
ATOM   394  C  CA  . VAL A 1 51  ? 2.722   43.222 57.352 1.00 13.74 ?  99  VAL A CA  1 
ATOM   395  C  C   . VAL A 1 51  ? 3.127   42.057 56.446 1.00 13.59 ?  99  VAL A C   1 
ATOM   396  O  O   . VAL A 1 51  ? 3.766   42.264 55.420 1.00 13.48 ?  99  VAL A O   1 
ATOM   397  C  CB  . VAL A 1 51  ? 1.541   44.041 56.723 1.00 13.73 ?  99  VAL A CB  1 
ATOM   398  C  CG1 . VAL A 1 51  ? 0.309   43.152 56.573 1.00 12.57 ?  99  VAL A CG1 1 
ATOM   399  C  CG2 . VAL A 1 51  ? 1.164   45.221 57.620 1.00 10.78 ?  99  VAL A CG2 1 
ATOM   400  N  N   . PRO A 1 52  ? 2.786   40.814 56.839 1.00 13.91 ?  100 PRO A N   1 
ATOM   401  C  CA  . PRO A 1 52  ? 3.117   39.593 56.093 1.00 13.27 ?  100 PRO A CA  1 
ATOM   402  C  C   . PRO A 1 52  ? 2.393   39.379 54.767 1.00 13.92 ?  100 PRO A C   1 
ATOM   403  O  O   . PRO A 1 52  ? 1.678   38.395 54.596 1.00 14.64 ?  100 PRO A O   1 
ATOM   404  C  CB  . PRO A 1 52  ? 2.840   38.488 57.106 1.00 13.87 ?  100 PRO A CB  1 
ATOM   405  C  CG  . PRO A 1 52  ? 1.665   39.009 57.838 1.00 15.09 ?  100 PRO A CG  1 
ATOM   406  C  CD  . PRO A 1 52  ? 1.980   40.486 58.038 1.00 14.15 ?  100 PRO A CD  1 
ATOM   407  N  N   . GLN A 1 53  ? 2.606   40.299 53.831 1.00 14.05 ?  101 GLN A N   1 
ATOM   408  C  CA  . GLN A 1 53  ? 2.006   40.246 52.494 1.00 13.85 ?  101 GLN A CA  1 
ATOM   409  C  C   . GLN A 1 53  ? 2.973   39.611 51.492 1.00 15.02 ?  101 GLN A C   1 
ATOM   410  O  O   . GLN A 1 53  ? 2.748   39.702 50.275 1.00 16.25 ?  101 GLN A O   1 
ATOM   411  C  CB  . GLN A 1 53  ? 1.681   41.663 51.999 1.00 12.96 ?  101 GLN A CB  1 
ATOM   412  C  CG  . GLN A 1 53  ? 0.620   42.381 52.761 1.00 11.97 ?  101 GLN A CG  1 
ATOM   413  C  CD  . GLN A 1 53  ? -0.700  41.723 52.577 1.00 15.22 ?  101 GLN A CD  1 
ATOM   414  O  OE1 . GLN A 1 53  ? -0.977  40.672 53.160 1.00 18.22 ?  101 GLN A OE1 1 
ATOM   415  N  NE2 . GLN A 1 53  ? -1.532  42.308 51.739 1.00 15.75 ?  101 GLN A NE2 1 
ATOM   416  N  N   . GLN A 1 54  ? 4.042   38.980 51.985 1.00 14.83 ?  102 GLN A N   1 
ATOM   417  C  CA  . GLN A 1 54  ? 5.053   38.369 51.110 1.00 14.80 ?  102 GLN A CA  1 
ATOM   418  C  C   . GLN A 1 54  ? 5.903   37.319 51.830 1.00 14.74 ?  102 GLN A C   1 
ATOM   419  O  O   . GLN A 1 54  ? 5.941   37.281 53.051 1.00 14.29 ?  102 GLN A O   1 
ATOM   420  C  CB  . GLN A 1 54  ? 6.012   39.448 50.588 1.00 14.37 ?  102 GLN A CB  1 
ATOM   421  C  CG  . GLN A 1 54  ? 6.935   40.040 51.703 1.00 12.79 ?  102 GLN A CG  1 
ATOM   422  C  CD  . GLN A 1 54  ? 6.195   40.960 52.669 1.00 13.82 ?  102 GLN A CD  1 
ATOM   423  O  OE1 . GLN A 1 54  ? 5.534   41.912 52.253 1.00 12.05 ?  102 GLN A OE1 1 
ATOM   424  N  NE2 . GLN A 1 54  ? 6.311   40.683 53.970 1.00 14.10 ?  102 GLN A NE2 1 
ATOM   425  N  N   . PRO A 1 55  ? 6.597   36.454 51.071 1.00 14.13 ?  103 PRO A N   1 
ATOM   426  C  CA  . PRO A 1 55  ? 7.444   35.439 51.695 1.00 14.97 ?  103 PRO A CA  1 
ATOM   427  C  C   . PRO A 1 55  ? 8.628   36.210 52.275 1.00 15.95 ?  103 PRO A C   1 
ATOM   428  O  O   . PRO A 1 55  ? 8.932   37.310 51.802 1.00 16.59 ?  103 PRO A O   1 
ATOM   429  C  CB  . PRO A 1 55  ? 7.880   34.570 50.508 1.00 14.61 ?  103 PRO A CB  1 
ATOM   430  C  CG  . PRO A 1 55  ? 6.766   34.715 49.528 1.00 13.84 ?  103 PRO A CG  1 
ATOM   431  C  CD  . PRO A 1 55  ? 6.489   36.208 49.621 1.00 14.64 ?  103 PRO A CD  1 
ATOM   432  N  N   . ASP A 1 56  ? 9.308   35.647 53.271 1.00 16.47 ?  104 ASP A N   1 
ATOM   433  C  CA  . ASP A 1 56  ? 10.439  36.338 53.880 1.00 17.60 ?  104 ASP A CA  1 
ATOM   434  C  C   . ASP A 1 56  ? 11.538  36.750 52.906 1.00 15.85 ?  104 ASP A C   1 
ATOM   435  O  O   . ASP A 1 56  ? 12.183  37.781 53.115 1.00 15.11 ?  104 ASP A O   1 
ATOM   436  C  CB  . ASP A 1 56  ? 11.038  35.488 55.017 1.00 22.39 ?  104 ASP A CB  1 
ATOM   437  C  CG  . ASP A 1 56  ? 11.604  34.139 54.524 1.00 29.04 ?  104 ASP A CG  1 
ATOM   438  O  OD1 . ASP A 1 56  ? 11.422  33.778 53.336 1.00 32.66 ?  104 ASP A OD1 1 
ATOM   439  O  OD2 . ASP A 1 56  ? 12.234  33.421 55.335 1.00 33.40 ?  104 ASP A OD2 1 
ATOM   440  N  N   . TYR A 1 57  ? 11.753  35.963 51.851 1.00 14.61 ?  105 TYR A N   1 
ATOM   441  C  CA  . TYR A 1 57  ? 12.795  36.278 50.890 1.00 14.94 ?  105 TYR A CA  1 
ATOM   442  C  C   . TYR A 1 57  ? 12.422  37.469 50.010 1.00 15.62 ?  105 TYR A C   1 
ATOM   443  O  O   . TYR A 1 57  ? 13.192  37.865 49.126 1.00 15.24 ?  105 TYR A O   1 
ATOM   444  C  CB  . TYR A 1 57  ? 13.155  35.044 50.050 1.00 14.03 ?  105 TYR A CB  1 
ATOM   445  C  CG  . TYR A 1 57  ? 11.977  34.298 49.458 1.00 15.40 ?  105 TYR A CG  1 
ATOM   446  C  CD1 . TYR A 1 57  ? 11.379  34.713 48.254 1.00 14.46 ?  105 TYR A CD1 1 
ATOM   447  C  CD2 . TYR A 1 57  ? 11.450  33.174 50.099 1.00 15.88 ?  105 TYR A CD2 1 
ATOM   448  C  CE1 . TYR A 1 57  ? 10.281  34.018 47.704 1.00 14.70 ?  105 TYR A CE1 1 
ATOM   449  C  CE2 . TYR A 1 57  ? 10.355  32.473 49.563 1.00 16.04 ?  105 TYR A CE2 1 
ATOM   450  C  CZ  . TYR A 1 57  ? 9.773   32.899 48.370 1.00 15.61 ?  105 TYR A CZ  1 
ATOM   451  O  OH  . TYR A 1 57  ? 8.668   32.229 47.881 1.00 15.83 ?  105 TYR A OH  1 
ATOM   452  N  N   . CYS A 1 58  ? 11.244  38.039 50.274 1.00 14.76 ?  106 CYS A N   1 
ATOM   453  C  CA  . CYS A 1 58  ? 10.764  39.220 49.565 1.00 14.86 ?  106 CYS A CA  1 
ATOM   454  C  C   . CYS A 1 58  ? 10.502  40.363 50.540 1.00 14.20 ?  106 CYS A C   1 
ATOM   455  O  O   . CYS A 1 58  ? 9.972   41.411 50.158 1.00 15.24 ?  106 CYS A O   1 
ATOM   456  C  CB  . CYS A 1 58  ? 9.481   38.917 48.785 1.00 16.03 ?  106 CYS A CB  1 
ATOM   457  S  SG  . CYS A 1 58  ? 9.752   38.075 47.203 1.00 15.48 ?  106 CYS A SG  1 
ATOM   458  N  N   . LYS A 1 59  ? 10.865  40.159 51.806 1.00 13.20 ?  107 LYS A N   1 
ATOM   459  C  CA  . LYS A 1 59  ? 10.685  41.203 52.807 1.00 13.38 ?  107 LYS A CA  1 
ATOM   460  C  C   . LYS A 1 59  ? 11.937  42.064 52.744 1.00 13.81 ?  107 LYS A C   1 
ATOM   461  O  O   . LYS A 1 59  ? 12.853  41.911 53.552 1.00 14.72 ?  107 LYS A O   1 
ATOM   462  C  CB  . LYS A 1 59  ? 10.527  40.615 54.221 1.00 13.18 ?  107 LYS A CB  1 
ATOM   463  C  CG  . LYS A 1 59  ? 10.138  41.670 55.263 1.00 14.34 ?  107 LYS A CG  1 
ATOM   464  C  CD  . LYS A 1 59  ? 9.966   41.084 56.652 1.00 16.62 ?  107 LYS A CD  1 
ATOM   465  C  CE  . LYS A 1 59  ? 9.680   42.193 57.637 1.00 18.49 ?  107 LYS A CE  1 
ATOM   466  N  NZ  . LYS A 1 59  ? 9.524   41.666 59.011 1.00 21.97 ?  107 LYS A NZ  1 
ATOM   467  N  N   . ASN A 1 60  ? 11.981  42.954 51.760 1.00 13.04 ?  108 ASN A N   1 
ATOM   468  C  CA  . ASN A 1 60  ? 13.129  43.828 51.573 1.00 12.59 ?  108 ASN A CA  1 
ATOM   469  C  C   . ASN A 1 60  ? 12.698  45.091 50.816 1.00 12.65 ?  108 ASN A C   1 
ATOM   470  O  O   . ASN A 1 60  ? 11.553  45.183 50.372 1.00 13.19 ?  108 ASN A O   1 
ATOM   471  C  CB  . ASN A 1 60  ? 14.256  43.063 50.836 1.00 12.91 ?  108 ASN A CB  1 
ATOM   472  C  CG  . ASN A 1 60  ? 13.798  42.432 49.536 1.00 13.50 ?  108 ASN A CG  1 
ATOM   473  O  OD1 . ASN A 1 60  ? 13.198  43.096 48.690 1.00 12.76 ?  108 ASN A OD1 1 
ATOM   474  N  ND2 . ASN A 1 60  ? 14.091  41.138 49.367 1.00 12.75 ?  108 ASN A ND2 1 
ATOM   475  N  N   . PRO A 1 61  ? 13.608  46.074 50.650 1.00 13.55 ?  109 PRO A N   1 
ATOM   476  C  CA  . PRO A 1 61  ? 13.294  47.335 49.957 1.00 12.76 ?  109 PRO A CA  1 
ATOM   477  C  C   . PRO A 1 61  ? 12.662  47.262 48.575 1.00 12.55 ?  109 PRO A C   1 
ATOM   478  O  O   . PRO A 1 61  ? 11.918  48.158 48.197 1.00 12.84 ?  109 PRO A O   1 
ATOM   479  C  CB  . PRO A 1 61  ? 14.627  48.078 49.959 1.00 12.99 ?  109 PRO A CB  1 
ATOM   480  C  CG  . PRO A 1 61  ? 15.278  47.574 51.238 1.00 12.39 ?  109 PRO A CG  1 
ATOM   481  C  CD  . PRO A 1 61  ? 14.986  46.101 51.180 1.00 12.52 ?  109 PRO A CD  1 
ATOM   482  N  N   . THR A 1 62  ? 12.943  46.205 47.821 1.00 12.78 ?  110 THR A N   1 
ATOM   483  C  CA  . THR A 1 62  ? 12.369  46.075 46.481 1.00 12.31 ?  110 THR A CA  1 
ATOM   484  C  C   . THR A 1 62  ? 11.297  44.982 46.453 1.00 13.30 ?  110 THR A C   1 
ATOM   485  O  O   . THR A 1 62  ? 10.738  44.675 45.387 1.00 12.01 ?  110 THR A O   1 
ATOM   486  C  CB  . THR A 1 62  ? 13.481  45.745 45.420 1.00 12.03 ?  110 THR A CB  1 
ATOM   487  O  OG1 . THR A 1 62  ? 14.047  44.442 45.666 1.00 11.68 ?  110 THR A OG1 1 
ATOM   488  C  CG2 . THR A 1 62  ? 14.581  46.790 45.470 1.00 10.89 ?  110 THR A CG2 1 
ATOM   489  N  N   . ARG A 1 63  ? 11.022  44.412 47.633 1.00 12.17 ?  111 ARG A N   1 
ATOM   490  C  CA  . ARG A 1 63  ? 10.060  43.323 47.826 1.00 12.35 ?  111 ARG A CA  1 
ATOM   491  C  C   . ARG A 1 63  ? 10.186  42.250 46.729 1.00 12.03 ?  111 ARG A C   1 
ATOM   492  O  O   . ARG A 1 63  ? 9.204   41.817 46.124 1.00 12.24 ?  111 ARG A O   1 
ATOM   493  C  CB  . ARG A 1 63  ? 8.623   43.864 47.920 1.00 11.41 ?  111 ARG A CB  1 
ATOM   494  C  CG  . ARG A 1 63  ? 8.405   44.796 49.123 1.00 13.45 ?  111 ARG A CG  1 
ATOM   495  C  CD  . ARG A 1 63  ? 6.941   45.253 49.290 1.00 13.99 ?  111 ARG A CD  1 
ATOM   496  N  NE  . ARG A 1 63  ? 6.056   44.188 49.766 1.00 13.38 ?  111 ARG A NE  1 
ATOM   497  C  CZ  . ARG A 1 63  ? 4.943   43.770 49.159 1.00 13.38 ?  111 ARG A CZ  1 
ATOM   498  N  NH1 . ARG A 1 63  ? 4.529   44.307 48.013 1.00 9.97  ?  111 ARG A NH1 1 
ATOM   499  N  NH2 . ARG A 1 63  ? 4.227   42.804 49.718 1.00 12.61 ?  111 ARG A NH2 1 
ATOM   500  N  N   . SER A 1 64  ? 11.416  41.806 46.501 1.00 11.16 ?  112 SER A N   1 
ATOM   501  C  CA  . SER A 1 64  ? 11.672  40.807 45.478 1.00 12.40 ?  112 SER A CA  1 
ATOM   502  C  C   . SER A 1 64  ? 12.983  40.064 45.710 1.00 12.88 ?  112 SER A C   1 
ATOM   503  O  O   . SER A 1 64  ? 13.832  40.499 46.494 1.00 12.05 ?  112 SER A O   1 
ATOM   504  C  CB  . SER A 1 64  ? 11.715  41.471 44.097 1.00 12.38 ?  112 SER A CB  1 
ATOM   505  O  OG  . SER A 1 64  ? 12.762  42.438 44.036 1.00 11.89 ?  112 SER A OG  1 
ATOM   506  N  N   . ILE A 1 65  ? 13.139  38.955 44.997 1.00 12.99 ?  113 ILE A N   1 
ATOM   507  C  CA  . ILE A 1 65  ? 14.335  38.115 45.078 1.00 13.41 ?  113 ILE A CA  1 
ATOM   508  C  C   . ILE A 1 65  ? 15.504  38.822 44.386 1.00 14.01 ?  113 ILE A C   1 
ATOM   509  O  O   . ILE A 1 65  ? 16.626  38.848 44.895 1.00 14.87 ?  113 ILE A O   1 
ATOM   510  C  CB  . ILE A 1 65  ? 14.090  36.736 44.381 1.00 12.39 ?  113 ILE A CB  1 
ATOM   511  C  CG1 . ILE A 1 65  ? 13.016  35.941 45.129 1.00 11.64 ?  113 ILE A CG1 1 
ATOM   512  C  CG2 . ILE A 1 65  ? 15.384  35.964 44.281 1.00 9.92  ?  113 ILE A CG2 1 
ATOM   513  C  CD1 . ILE A 1 65  ? 12.663  34.629 44.455 1.00 8.66  ?  113 ILE A CD1 1 
ATOM   514  N  N   . LYS A 1 66  ? 15.228  39.386 43.213 1.00 14.43 ?  114 LYS A N   1 
ATOM   515  C  CA  . LYS A 1 66  ? 16.231  40.110 42.434 1.00 13.56 ?  114 LYS A CA  1 
ATOM   516  C  C   . LYS A 1 66  ? 15.734  41.539 42.225 1.00 14.20 ?  114 LYS A C   1 
ATOM   517  O  O   . LYS A 1 66  ? 14.524  41.778 42.123 1.00 14.66 ?  114 LYS A O   1 
ATOM   518  C  CB  . LYS A 1 66  ? 16.423  39.452 41.060 1.00 13.57 ?  114 LYS A CB  1 
ATOM   519  C  CG  . LYS A 1 66  ? 16.823  37.987 41.148 1.00 15.50 ?  114 LYS A CG  1 
ATOM   520  C  CD  . LYS A 1 66  ? 17.459  37.470 39.874 1.00 14.95 ?  114 LYS A CD  1 
ATOM   521  C  CE  . LYS A 1 66  ? 17.770  35.972 40.027 1.00 15.82 ?  114 LYS A CE  1 
ATOM   522  N  NZ  . LYS A 1 66  ? 18.519  35.495 38.847 1.00 18.19 ?  114 LYS A NZ  1 
ATOM   523  N  N   . PRO A 1 67  ? 16.650  42.513 42.139 1.00 13.95 ?  115 PRO A N   1 
ATOM   524  C  CA  . PRO A 1 67  ? 16.114  43.860 41.938 1.00 13.47 ?  115 PRO A CA  1 
ATOM   525  C  C   . PRO A 1 67  ? 15.456  44.096 40.572 1.00 14.25 ?  115 PRO A C   1 
ATOM   526  O  O   . PRO A 1 67  ? 14.480  44.842 40.492 1.00 13.21 ?  115 PRO A O   1 
ATOM   527  C  CB  . PRO A 1 67  ? 17.326  44.760 42.200 1.00 12.19 ?  115 PRO A CB  1 
ATOM   528  C  CG  . PRO A 1 67  ? 18.479  43.914 41.768 1.00 13.97 ?  115 PRO A CG  1 
ATOM   529  C  CD  . PRO A 1 67  ? 18.116  42.546 42.323 1.00 13.16 ?  115 PRO A CD  1 
ATOM   530  N  N   . GLN A 1 68  ? 15.944  43.421 39.523 1.00 16.20 ?  116 GLN A N   1 
ATOM   531  C  CA  . GLN A 1 68  ? 15.429  43.612 38.156 1.00 15.85 ?  116 GLN A CA  1 
ATOM   532  C  C   . GLN A 1 68  ? 13.977  43.207 37.913 1.00 15.37 ?  116 GLN A C   1 
ATOM   533  O  O   . GLN A 1 68  ? 13.360  43.687 36.956 1.00 15.40 ?  116 GLN A O   1 
ATOM   534  C  CB  . GLN A 1 68  ? 16.295  42.878 37.126 1.00 19.19 ?  116 GLN A CB  1 
ATOM   535  C  CG  . GLN A 1 68  ? 17.792  43.109 37.265 1.00 24.23 ?  116 GLN A CG  1 
ATOM   536  C  CD  . GLN A 1 68  ? 18.350  42.348 38.433 1.00 25.05 ?  116 GLN A CD  1 
ATOM   537  O  OE1 . GLN A 1 68  ? 17.647  41.551 39.034 1.00 28.61 ?  116 GLN A OE1 1 
ATOM   538  N  NE2 . GLN A 1 68  ? 19.627  42.567 38.744 1.00 29.61 ?  116 GLN A NE2 1 
ATOM   539  N  N   . TYR A 1 69  ? 13.430  42.330 38.750 1.00 13.85 ?  117 TYR A N   1 
ATOM   540  C  CA  . TYR A 1 69  ? 12.053  41.895 38.549 1.00 12.33 ?  117 TYR A CA  1 
ATOM   541  C  C   . TYR A 1 69  ? 11.164  41.953 39.776 1.00 12.88 ?  117 TYR A C   1 
ATOM   542  O  O   . TYR A 1 69  ? 11.545  41.508 40.867 1.00 14.89 ?  117 TYR A O   1 
ATOM   543  C  CB  . TYR A 1 69  ? 12.015  40.469 38.001 1.00 10.78 ?  117 TYR A CB  1 
ATOM   544  C  CG  . TYR A 1 69  ? 12.738  40.326 36.688 1.00 12.64 ?  117 TYR A CG  1 
ATOM   545  C  CD1 . TYR A 1 69  ? 12.153  40.768 35.490 1.00 13.48 ?  117 TYR A CD1 1 
ATOM   546  C  CD2 . TYR A 1 69  ? 14.044  39.823 36.645 1.00 13.95 ?  117 TYR A CD2 1 
ATOM   547  C  CE1 . TYR A 1 69  ? 12.851  40.715 34.294 1.00 12.91 ?  117 TYR A CE1 1 
ATOM   548  C  CE2 . TYR A 1 69  ? 14.759  39.766 35.447 1.00 13.74 ?  117 TYR A CE2 1 
ATOM   549  C  CZ  . TYR A 1 69  ? 14.152  40.212 34.279 1.00 14.59 ?  117 TYR A CZ  1 
ATOM   550  O  OH  . TYR A 1 69  ? 14.833  40.151 33.088 1.00 15.17 ?  117 TYR A OH  1 
ATOM   551  N  N   . LEU A 1 70  ? 9.976   42.519 39.587 1.00 12.48 ?  118 LEU A N   1 
ATOM   552  C  CA  . LEU A 1 70  ? 8.978   42.561 40.645 1.00 12.43 ?  118 LEU A CA  1 
ATOM   553  C  C   . LEU A 1 70  ? 7.959   41.482 40.271 1.00 11.13 ?  118 LEU A C   1 
ATOM   554  O  O   . LEU A 1 70  ? 7.511   41.416 39.107 1.00 11.20 ?  118 LEU A O   1 
ATOM   555  C  CB  . LEU A 1 70  ? 8.267   43.933 40.723 1.00 10.69 ?  118 LEU A CB  1 
ATOM   556  C  CG  . LEU A 1 70  ? 6.999   43.973 41.605 1.00 11.07 ?  118 LEU A CG  1 
ATOM   557  C  CD1 . LEU A 1 70  ? 7.365   43.718 43.065 1.00 10.79 ?  118 LEU A CD1 1 
ATOM   558  C  CD2 . LEU A 1 70  ? 6.280   45.307 41.464 1.00 9.68  ?  118 LEU A CD2 1 
ATOM   559  N  N   . VAL A 1 71  ? 7.621   40.637 41.248 1.00 10.21 ?  119 VAL A N   1 
ATOM   560  C  CA  . VAL A 1 71  ? 6.621   39.594 41.069 1.00 8.87  ?  119 VAL A CA  1 
ATOM   561  C  C   . VAL A 1 71  ? 5.558   39.848 42.139 1.00 9.23  ?  119 VAL A C   1 
ATOM   562  O  O   . VAL A 1 71  ? 5.861   39.817 43.328 1.00 9.50  ?  119 VAL A O   1 
ATOM   563  C  CB  . VAL A 1 71  ? 7.222   38.178 41.245 1.00 9.23  ?  119 VAL A CB  1 
ATOM   564  C  CG1 . VAL A 1 71  ? 6.121   37.117 41.068 1.00 9.81  ?  119 VAL A CG1 1 
ATOM   565  C  CG2 . VAL A 1 71  ? 8.299   37.948 40.207 1.00 9.97  ?  119 VAL A CG2 1 
ATOM   566  N  N   . ALA A 1 72  ? 4.322   40.120 41.727 1.00 9.66  ?  120 ALA A N   1 
ATOM   567  C  CA  . ALA A 1 72  ? 3.268   40.408 42.692 1.00 8.93  ?  120 ALA A CA  1 
ATOM   568  C  C   . ALA A 1 72  ? 1.882   40.064 42.146 1.00 9.81  ?  120 ALA A C   1 
ATOM   569  O  O   . ALA A 1 72  ? 1.697   40.006 40.931 1.00 10.73 ?  120 ALA A O   1 
ATOM   570  C  CB  . ALA A 1 72  ? 3.337   41.894 43.061 1.00 8.81  ?  120 ALA A CB  1 
ATOM   571  N  N   . ILE A 1 73  ? 0.922   39.841 43.045 1.00 8.39  ?  121 ILE A N   1 
ATOM   572  C  CA  . ILE A 1 73  ? -0.450  39.539 42.644 1.00 10.10 ?  121 ILE A CA  1 
ATOM   573  C  C   . ILE A 1 73  ? -1.158  40.842 42.336 1.00 10.66 ?  121 ILE A C   1 
ATOM   574  O  O   . ILE A 1 73  ? -1.317  41.698 43.207 1.00 11.10 ?  121 ILE A O   1 
ATOM   575  C  CB  . ILE A 1 73  ? -1.224  38.794 43.743 1.00 12.13 ?  121 ILE A CB  1 
ATOM   576  C  CG1 . ILE A 1 73  ? -0.572  37.422 44.007 1.00 13.45 ?  121 ILE A CG1 1 
ATOM   577  C  CG2 . ILE A 1 73  ? -2.689  38.607 43.307 1.00 13.36 ?  121 ILE A CG2 1 
ATOM   578  C  CD1 . ILE A 1 73  ? -1.197  36.638 45.158 1.00 11.78 ?  121 ILE A CD1 1 
ATOM   579  N  N   . GLY A 1 74  ? -1.576  40.986 41.084 1.00 11.46 ?  122 GLY A N   1 
ATOM   580  C  CA  . GLY A 1 74  ? -2.217  42.214 40.627 1.00 12.33 ?  122 GLY A CA  1 
ATOM   581  C  C   . GLY A 1 74  ? -3.659  42.468 41.034 1.00 14.20 ?  122 GLY A C   1 
ATOM   582  O  O   . GLY A 1 74  ? -4.520  42.746 40.179 1.00 15.06 ?  122 GLY A O   1 
ATOM   583  N  N   . ILE A 1 75  ? -3.917  42.389 42.337 1.00 13.47 ?  123 ILE A N   1 
ATOM   584  C  CA  . ILE A 1 75  ? -5.252  42.600 42.882 1.00 12.43 ?  123 ILE A CA  1 
ATOM   585  C  C   . ILE A 1 75  ? -5.163  43.627 44.014 1.00 12.52 ?  123 ILE A C   1 
ATOM   586  O  O   . ILE A 1 75  ? -4.427  43.448 44.976 1.00 11.54 ?  123 ILE A O   1 
ATOM   587  C  CB  . ILE A 1 75  ? -5.849  41.277 43.453 1.00 11.80 ?  123 ILE A CB  1 
ATOM   588  C  CG1 . ILE A 1 75  ? -5.929  40.201 42.363 1.00 11.04 ?  123 ILE A CG1 1 
ATOM   589  C  CG2 . ILE A 1 75  ? -7.210  41.555 44.020 1.00 12.41 ?  123 ILE A CG2 1 
ATOM   590  C  CD1 . ILE A 1 75  ? -6.834  40.603 41.217 1.00 10.69 ?  123 ILE A CD1 1 
ATOM   591  N  N   . CYS A 1 76  ? -5.906  44.714 43.888 1.00 13.34 ?  124 CYS A N   1 
ATOM   592  C  CA  . CYS A 1 76  ? -5.903  45.741 44.911 1.00 12.91 ?  124 CYS A CA  1 
ATOM   593  C  C   . CYS A 1 76  ? -6.348  45.184 46.256 1.00 14.01 ?  124 CYS A C   1 
ATOM   594  O  O   . CYS A 1 76  ? -7.304  44.419 46.329 1.00 13.56 ?  124 CYS A O   1 
ATOM   595  C  CB  . CYS A 1 76  ? -6.820  46.884 44.514 1.00 12.88 ?  124 CYS A CB  1 
ATOM   596  S  SG  . CYS A 1 76  ? -6.721  48.288 45.640 1.00 15.09 ?  124 CYS A SG  1 
ATOM   597  N  N   . THR A 1 77  ? -5.653  45.587 47.319 1.00 14.59 ?  125 THR A N   1 
ATOM   598  C  CA  . THR A 1 77  ? -5.969  45.127 48.666 1.00 14.71 ?  125 THR A CA  1 
ATOM   599  C  C   . THR A 1 77  ? -7.159  45.844 49.294 1.00 15.03 ?  125 THR A C   1 
ATOM   600  O  O   . THR A 1 77  ? -7.488  45.613 50.458 1.00 15.89 ?  125 THR A O   1 
ATOM   601  C  CB  . THR A 1 77  ? -4.767  45.236 49.597 1.00 13.48 ?  125 THR A CB  1 
ATOM   602  O  OG1 . THR A 1 77  ? -4.238  46.571 49.565 1.00 12.95 ?  125 THR A OG1 1 
ATOM   603  C  CG2 . THR A 1 77  ? -3.704  44.239 49.171 1.00 14.17 ?  125 THR A CG2 1 
ATOM   604  N  N   . HIS A 1 78  ? -7.811  46.717 48.534 1.00 14.53 ?  126 HIS A N   1 
ATOM   605  C  CA  . HIS A 1 78  ? -8.991  47.388 49.053 1.00 13.66 ?  126 HIS A CA  1 
ATOM   606  C  C   . HIS A 1 78  ? -10.192 46.504 48.752 1.00 13.72 ?  126 HIS A C   1 
ATOM   607  O  O   . HIS A 1 78  ? -10.640 45.751 49.607 1.00 15.39 ?  126 HIS A O   1 
ATOM   608  C  CB  . HIS A 1 78  ? -9.206  48.766 48.400 1.00 14.06 ?  126 HIS A CB  1 
ATOM   609  C  CG  . HIS A 1 78  ? -10.420 49.500 48.904 1.00 14.86 ?  126 HIS A CG  1 
ATOM   610  N  ND1 . HIS A 1 78  ? -11.213 50.280 48.088 1.00 17.08 ?  126 HIS A ND1 1 
ATOM   611  C  CD2 . HIS A 1 78  ? -10.977 49.563 50.137 1.00 14.35 ?  126 HIS A CD2 1 
ATOM   612  C  CE1 . HIS A 1 78  ? -12.208 50.783 48.797 1.00 15.51 ?  126 HIS A CE1 1 
ATOM   613  N  NE2 . HIS A 1 78  ? -12.088 50.363 50.043 1.00 15.17 ?  126 HIS A NE2 1 
ATOM   614  N  N   . LEU A 1 79  ? -10.699 46.579 47.523 1.00 13.12 ?  127 LEU A N   1 
ATOM   615  C  CA  . LEU A 1 79  ? -11.864 45.797 47.157 1.00 13.42 ?  127 LEU A CA  1 
ATOM   616  C  C   . LEU A 1 79  ? -11.689 44.820 46.005 1.00 13.24 ?  127 LEU A C   1 
ATOM   617  O  O   . LEU A 1 79  ? -12.668 44.353 45.442 1.00 13.90 ?  127 LEU A O   1 
ATOM   618  C  CB  . LEU A 1 79  ? -13.080 46.718 46.926 1.00 15.20 ?  127 LEU A CB  1 
ATOM   619  C  CG  . LEU A 1 79  ? -13.620 47.517 48.148 1.00 15.33 ?  127 LEU A CG  1 
ATOM   620  C  CD1 . LEU A 1 79  ? -14.771 48.407 47.743 1.00 14.72 ?  127 LEU A CD1 1 
ATOM   621  C  CD2 . LEU A 1 79  ? -14.084 46.591 49.221 1.00 15.82 ?  127 LEU A CD2 1 
ATOM   622  N  N   . GLY A 1 80  ? -10.444 44.526 45.647 1.00 12.63 ?  128 GLY A N   1 
ATOM   623  C  CA  . GLY A 1 80  ? -10.190 43.512 44.641 1.00 12.45 ?  128 GLY A CA  1 
ATOM   624  C  C   . GLY A 1 80  ? -10.121 43.808 43.161 1.00 14.62 ?  128 GLY A C   1 
ATOM   625  O  O   . GLY A 1 80  ? -10.043 42.863 42.361 1.00 14.80 ?  128 GLY A O   1 
ATOM   626  N  N   . CYS A 1 81  ? -10.165 45.079 42.774 1.00 14.04 ?  129 CYS A N   1 
ATOM   627  C  CA  . CYS A 1 81  ? -10.058 45.412 41.354 1.00 15.77 ?  129 CYS A CA  1 
ATOM   628  C  C   . CYS A 1 81  ? -8.596  45.237 40.951 1.00 15.93 ?  129 CYS A C   1 
ATOM   629  O  O   . CYS A 1 81  ? -7.732  45.098 41.816 1.00 15.95 ?  129 CYS A O   1 
ATOM   630  C  CB  . CYS A 1 81  ? -10.475 46.855 41.089 1.00 16.88 ?  129 CYS A CB  1 
ATOM   631  S  SG  . CYS A 1 81  ? -12.219 47.120 41.423 1.00 21.69 ?  129 CYS A SG  1 
ATOM   632  N  N   . SER A 1 82  ? -8.315  45.237 39.653 1.00 15.88 ?  130 SER A N   1 
ATOM   633  C  CA  . SER A 1 82  ? -6.942  45.079 39.186 1.00 15.46 ?  130 SER A CA  1 
ATOM   634  C  C   . SER A 1 82  ? -6.429  46.467 38.855 1.00 15.02 ?  130 SER A C   1 
ATOM   635  O  O   . SER A 1 82  ? -6.989  47.139 37.991 1.00 15.50 ?  130 SER A O   1 
ATOM   636  C  CB  . SER A 1 82  ? -6.892  44.180 37.939 1.00 17.20 ?  130 SER A CB  1 
ATOM   637  O  OG  . SER A 1 82  ? -5.597  43.610 37.752 1.00 22.91 ?  130 SER A OG  1 
ATOM   638  N  N   . PRO A 1 83  ? -5.366  46.928 39.552 1.00 13.86 ?  131 PRO A N   1 
ATOM   639  C  CA  . PRO A 1 83  ? -4.804  48.265 39.304 1.00 11.99 ?  131 PRO A CA  1 
ATOM   640  C  C   . PRO A 1 83  ? -4.193  48.420 37.917 1.00 12.70 ?  131 PRO A C   1 
ATOM   641  O  O   . PRO A 1 83  ? -3.772  47.436 37.297 1.00 12.83 ?  131 PRO A O   1 
ATOM   642  C  CB  . PRO A 1 83  ? -3.735  48.412 40.387 1.00 10.53 ?  131 PRO A CB  1 
ATOM   643  C  CG  . PRO A 1 83  ? -4.216  47.519 41.464 1.00 13.20 ?  131 PRO A CG  1 
ATOM   644  C  CD  . PRO A 1 83  ? -4.700  46.299 40.706 1.00 12.49 ?  131 PRO A CD  1 
ATOM   645  N  N   . THR A 1 84  ? -4.145  49.660 37.435 1.00 11.91 ?  132 THR A N   1 
ATOM   646  C  CA  . THR A 1 84  ? -3.547  49.935 36.141 1.00 12.50 ?  132 THR A CA  1 
ATOM   647  C  C   . THR A 1 84  ? -2.061  50.096 36.394 1.00 12.42 ?  132 THR A C   1 
ATOM   648  O  O   . THR A 1 84  ? -1.645  50.425 37.520 1.00 11.63 ?  132 THR A O   1 
ATOM   649  C  CB  . THR A 1 84  ? -4.083  51.252 35.480 1.00 11.77 ?  132 THR A CB  1 
ATOM   650  O  OG1 . THR A 1 84  ? -3.756  52.389 36.297 1.00 12.09 ?  132 THR A OG1 1 
ATOM   651  C  CG2 . THR A 1 84  ? -5.578  51.166 35.273 1.00 13.13 ?  132 THR A CG2 1 
ATOM   652  N  N   . TYR A 1 85  ? -1.275  49.860 35.350 1.00 11.87 ?  133 TYR A N   1 
ATOM   653  C  CA  . TYR A 1 85  ? 0.176   49.987 35.411 1.00 11.50 ?  133 TYR A CA  1 
ATOM   654  C  C   . TYR A 1 85  ? 0.579   51.387 34.900 1.00 11.18 ?  133 TYR A C   1 
ATOM   655  O  O   . TYR A 1 85  ? 0.265   51.769 33.766 1.00 10.80 ?  133 TYR A O   1 
ATOM   656  C  CB  . TYR A 1 85  ? 0.789   48.861 34.571 1.00 9.28  ?  133 TYR A CB  1 
ATOM   657  C  CG  . TYR A 1 85  ? 2.297   48.893 34.485 1.00 9.61  ?  133 TYR A CG  1 
ATOM   658  C  CD1 . TYR A 1 85  ? 3.086   49.167 35.624 1.00 10.25 ?  133 TYR A CD1 1 
ATOM   659  C  CD2 . TYR A 1 85  ? 2.946   48.616 33.287 1.00 8.35  ?  133 TYR A CD2 1 
ATOM   660  C  CE1 . TYR A 1 85  ? 4.497   49.157 35.564 1.00 9.78  ?  133 TYR A CE1 1 
ATOM   661  C  CE2 . TYR A 1 85  ? 4.350   48.601 33.214 1.00 9.21  ?  133 TYR A CE2 1 
ATOM   662  C  CZ  . TYR A 1 85  ? 5.121   48.866 34.361 1.00 9.77  ?  133 TYR A CZ  1 
ATOM   663  O  OH  . TYR A 1 85  ? 6.499   48.789 34.295 1.00 9.75  ?  133 TYR A OH  1 
ATOM   664  N  N   . ARG A 1 86  ? 1.249   52.161 35.751 1.00 10.74 ?  134 ARG A N   1 
ATOM   665  C  CA  . ARG A 1 86  ? 1.668   53.517 35.386 1.00 12.54 ?  134 ARG A CA  1 
ATOM   666  C  C   . ARG A 1 86  ? 3.165   53.697 35.699 1.00 13.27 ?  134 ARG A C   1 
ATOM   667  O  O   . ARG A 1 86  ? 3.539   54.390 36.651 1.00 12.85 ?  134 ARG A O   1 
ATOM   668  C  CB  . ARG A 1 86  ? 0.821   54.557 36.149 1.00 11.49 ?  134 ARG A CB  1 
ATOM   669  C  CG  . ARG A 1 86  ? -0.714  54.405 35.955 1.00 13.47 ?  134 ARG A CG  1 
ATOM   670  C  CD  . ARG A 1 86  ? -1.134  54.736 34.511 1.00 13.49 ?  134 ARG A CD  1 
ATOM   671  N  NE  . ARG A 1 86  ? -0.719  56.101 34.184 1.00 14.00 ?  134 ARG A NE  1 
ATOM   672  C  CZ  . ARG A 1 86  ? -1.355  57.203 34.576 1.00 13.16 ?  134 ARG A CZ  1 
ATOM   673  N  NH1 . ARG A 1 86  ? -2.466  57.129 35.294 1.00 14.12 ?  134 ARG A NH1 1 
ATOM   674  N  NH2 . ARG A 1 86  ? -0.842  58.388 34.313 1.00 14.33 ?  134 ARG A NH2 1 
ATOM   675  N  N   . PRO A 1 87  ? 4.039   53.085 34.874 1.00 14.04 ?  135 PRO A N   1 
ATOM   676  C  CA  . PRO A 1 87  ? 5.494   53.153 35.042 1.00 14.08 ?  135 PRO A CA  1 
ATOM   677  C  C   . PRO A 1 87  ? 6.128   54.523 34.791 1.00 14.87 ?  135 PRO A C   1 
ATOM   678  O  O   . PRO A 1 87  ? 7.207   54.801 35.311 1.00 15.07 ?  135 PRO A O   1 
ATOM   679  C  CB  . PRO A 1 87  ? 5.991   52.085 34.076 1.00 10.82 ?  135 PRO A CB  1 
ATOM   680  C  CG  . PRO A 1 87  ? 5.043   52.193 32.959 1.00 11.80 ?  135 PRO A CG  1 
ATOM   681  C  CD  . PRO A 1 87  ? 3.702   52.301 33.666 1.00 13.53 ?  135 PRO A CD  1 
ATOM   682  N  N   . GLU A 1 88  ? 5.452   55.374 34.019 1.00 14.93 ?  136 GLU A N   1 
ATOM   683  C  CA  . GLU A 1 88  ? 5.976   56.705 33.693 1.00 16.00 ?  136 GLU A CA  1 
ATOM   684  C  C   . GLU A 1 88  ? 6.094   57.628 34.901 1.00 16.39 ?  136 GLU A C   1 
ATOM   685  O  O   . GLU A 1 88  ? 5.245   57.625 35.800 1.00 17.93 ?  136 GLU A O   1 
ATOM   686  C  CB  . GLU A 1 88  ? 5.099   57.411 32.652 1.00 16.21 ?  136 GLU A CB  1 
ATOM   687  C  CG  . GLU A 1 88  ? 3.772   57.913 33.189 1.00 14.72 ?  136 GLU A CG  1 
ATOM   688  C  CD  . GLU A 1 88  ? 2.630   56.899 33.057 1.00 18.00 ?  136 GLU A CD  1 
ATOM   689  O  OE1 . GLU A 1 88  ? 2.906   55.674 32.942 1.00 16.06 ?  136 GLU A OE1 1 
ATOM   690  O  OE2 . GLU A 1 88  ? 1.448   57.334 33.083 1.00 17.52 ?  136 GLU A OE2 1 
ATOM   691  N  N   . PHE A 1 89  ? 7.151   58.426 34.918 1.00 16.25 ?  137 PHE A N   1 
ATOM   692  C  CA  . PHE A 1 89  ? 7.364   59.356 36.016 1.00 16.41 ?  137 PHE A CA  1 
ATOM   693  C  C   . PHE A 1 89  ? 6.603   60.650 35.809 1.00 16.16 ?  137 PHE A C   1 
ATOM   694  O  O   . PHE A 1 89  ? 6.481   61.146 34.683 1.00 16.81 ?  137 PHE A O   1 
ATOM   695  C  CB  . PHE A 1 89  ? 8.852   59.684 36.176 1.00 16.69 ?  137 PHE A CB  1 
ATOM   696  C  CG  . PHE A 1 89  ? 9.648   58.622 36.887 1.00 18.71 ?  137 PHE A CG  1 
ATOM   697  C  CD1 . PHE A 1 89  ? 9.452   57.266 36.613 1.00 19.73 ?  137 PHE A CD1 1 
ATOM   698  C  CD2 . PHE A 1 89  ? 10.636  58.983 37.806 1.00 20.43 ?  137 PHE A CD2 1 
ATOM   699  C  CE1 . PHE A 1 89  ? 10.229  56.282 37.241 1.00 20.71 ?  137 PHE A CE1 1 
ATOM   700  C  CE2 . PHE A 1 89  ? 11.423  58.005 38.444 1.00 21.26 ?  137 PHE A CE2 1 
ATOM   701  C  CZ  . PHE A 1 89  ? 11.220  56.654 38.160 1.00 21.13 ?  137 PHE A CZ  1 
ATOM   702  N  N   . GLY A 1 90  ? 6.078   61.177 36.910 1.00 16.21 ?  138 GLY A N   1 
ATOM   703  C  CA  . GLY A 1 90  ? 5.360   62.442 36.910 1.00 17.00 ?  138 GLY A CA  1 
ATOM   704  C  C   . GLY A 1 90  ? 4.203   62.744 35.969 1.00 17.45 ?  138 GLY A C   1 
ATOM   705  O  O   . GLY A 1 90  ? 4.097   63.894 35.537 1.00 18.12 ?  138 GLY A O   1 
ATOM   706  N  N   . PRO A 1 91  ? 3.326   61.778 35.624 1.00 17.48 ?  139 PRO A N   1 
ATOM   707  C  CA  . PRO A 1 91  ? 2.235   62.158 34.718 1.00 18.16 ?  139 PRO A CA  1 
ATOM   708  C  C   . PRO A 1 91  ? 1.379   63.204 35.435 1.00 19.54 ?  139 PRO A C   1 
ATOM   709  O  O   . PRO A 1 91  ? 1.323   63.209 36.667 1.00 19.67 ?  139 PRO A O   1 
ATOM   710  C  CB  . PRO A 1 91  ? 1.508   60.832 34.488 1.00 15.67 ?  139 PRO A CB  1 
ATOM   711  C  CG  . PRO A 1 91  ? 1.744   60.083 35.766 1.00 14.56 ?  139 PRO A CG  1 
ATOM   712  C  CD  . PRO A 1 91  ? 3.209   60.362 36.022 1.00 15.08 ?  139 PRO A CD  1 
ATOM   713  N  N   . ASP A 1 92  ? 0.724   64.086 34.680 1.00 20.93 ?  140 ASP A N   1 
ATOM   714  C  CA  . ASP A 1 92  ? -0.103  65.138 35.277 1.00 22.29 ?  140 ASP A CA  1 
ATOM   715  C  C   . ASP A 1 92  ? -1.168  64.667 36.255 1.00 21.07 ?  140 ASP A C   1 
ATOM   716  O  O   . ASP A 1 92  ? -1.393  65.304 37.275 1.00 21.17 ?  140 ASP A O   1 
ATOM   717  C  CB  . ASP A 1 92  ? -0.796  65.964 34.193 1.00 26.28 ?  140 ASP A CB  1 
ATOM   718  C  CG  . ASP A 1 92  ? 0.174   66.767 33.366 1.00 30.52 ?  140 ASP A CG  1 
ATOM   719  O  OD1 . ASP A 1 92  ? 1.267   67.111 33.886 1.00 32.59 ?  140 ASP A OD1 1 
ATOM   720  O  OD2 . ASP A 1 92  ? -0.174  67.063 32.198 1.00 33.68 ?  140 ASP A OD2 1 
ATOM   721  N  N   . ASP A 1 93  ? -1.818  63.552 35.954 1.00 20.30 ?  141 ASP A N   1 
ATOM   722  C  CA  . ASP A 1 93  ? -2.878  63.060 36.813 1.00 20.12 ?  141 ASP A CA  1 
ATOM   723  C  C   . ASP A 1 93  ? -2.418  62.468 38.153 1.00 20.15 ?  141 ASP A C   1 
ATOM   724  O  O   . ASP A 1 93  ? -3.182  62.466 39.125 1.00 21.95 ?  141 ASP A O   1 
ATOM   725  C  CB  . ASP A 1 93  ? -3.733  62.051 36.031 1.00 20.54 ?  141 ASP A CB  1 
ATOM   726  C  CG  . ASP A 1 93  ? -2.967  60.773 35.650 1.00 20.74 ?  141 ASP A CG  1 
ATOM   727  O  OD1 . ASP A 1 93  ? -1.821  60.884 35.176 1.00 21.12 ?  141 ASP A OD1 1 
ATOM   728  O  OD2 . ASP A 1 93  ? -3.523  59.655 35.803 1.00 18.39 ?  141 ASP A OD2 1 
ATOM   729  N  N   . LEU A 1 94  ? -1.181  61.981 38.223 1.00 19.14 ?  142 LEU A N   1 
ATOM   730  C  CA  . LEU A 1 94  ? -0.688  61.387 39.464 1.00 18.07 ?  142 LEU A CA  1 
ATOM   731  C  C   . LEU A 1 94  ? 0.292   62.271 40.231 1.00 18.12 ?  142 LEU A C   1 
ATOM   732  O  O   . LEU A 1 94  ? 0.697   61.934 41.342 1.00 17.73 ?  142 LEU A O   1 
ATOM   733  C  CB  . LEU A 1 94  ? -0.051  60.016 39.193 1.00 17.05 ?  142 LEU A CB  1 
ATOM   734  C  CG  . LEU A 1 94  ? -0.961  58.968 38.528 1.00 15.75 ?  142 LEU A CG  1 
ATOM   735  C  CD1 . LEU A 1 94  ? -0.256  57.647 38.432 1.00 14.49 ?  142 LEU A CD1 1 
ATOM   736  C  CD2 . LEU A 1 94  ? -2.198  58.791 39.326 1.00 14.54 ?  142 LEU A CD2 1 
ATOM   737  N  N   . GLY A 1 95  ? 0.658   63.404 39.644 1.00 18.33 ?  143 GLY A N   1 
ATOM   738  C  CA  . GLY A 1 95  ? 1.571   64.314 40.308 1.00 17.45 ?  143 GLY A CA  1 
ATOM   739  C  C   . GLY A 1 95  ? 2.985   64.229 39.770 1.00 17.99 ?  143 GLY A C   1 
ATOM   740  O  O   . GLY A 1 95  ? 3.435   63.164 39.324 1.00 17.04 ?  143 GLY A O   1 
ATOM   741  N  N   . ALA A 1 96  ? 3.688   65.357 39.815 1.00 18.48 ?  144 ALA A N   1 
ATOM   742  C  CA  . ALA A 1 96  ? 5.063   65.437 39.325 1.00 18.49 ?  144 ALA A CA  1 
ATOM   743  C  C   . ALA A 1 96  ? 6.038   64.563 40.126 1.00 18.60 ?  144 ALA A C   1 
ATOM   744  O  O   . ALA A 1 96  ? 7.070   64.154 39.609 1.00 18.73 ?  144 ALA A O   1 
ATOM   745  C  CB  . ALA A 1 96  ? 5.532   66.887 39.317 1.00 19.50 ?  144 ALA A CB  1 
ATOM   746  N  N   . ASP A 1 97  ? 5.712   64.271 41.378 1.00 19.09 ?  145 ASP A N   1 
ATOM   747  C  CA  . ASP A 1 97  ? 6.594   63.453 42.196 1.00 20.36 ?  145 ASP A CA  1 
ATOM   748  C  C   . ASP A 1 97  ? 6.338   61.944 42.044 1.00 18.88 ?  145 ASP A C   1 
ATOM   749  O  O   . ASP A 1 97  ? 6.948   61.127 42.745 1.00 19.63 ?  145 ASP A O   1 
ATOM   750  C  CB  . ASP A 1 97  ? 6.485   63.883 43.658 1.00 23.41 ?  145 ASP A CB  1 
ATOM   751  C  CG  . ASP A 1 97  ? 5.186   63.458 44.292 1.00 28.69 ?  145 ASP A CG  1 
ATOM   752  O  OD1 . ASP A 1 97  ? 4.127   63.592 43.622 1.00 30.68 ?  145 ASP A OD1 1 
ATOM   753  O  OD2 . ASP A 1 97  ? 5.233   62.997 45.471 1.00 33.01 ?  145 ASP A OD2 1 
ATOM   754  N  N   . TRP A 1 98  ? 5.453   61.568 41.121 1.00 16.34 ?  146 TRP A N   1 
ATOM   755  C  CA  . TRP A 1 98  ? 5.153   60.151 40.898 1.00 15.68 ?  146 TRP A CA  1 
ATOM   756  C  C   . TRP A 1 98  ? 6.383   59.474 40.279 1.00 15.43 ?  146 TRP A C   1 
ATOM   757  O  O   . TRP A 1 98  ? 6.895   59.925 39.250 1.00 15.78 ?  146 TRP A O   1 
ATOM   758  C  CB  . TRP A 1 98  ? 3.939   60.015 39.980 1.00 14.30 ?  146 TRP A CB  1 
ATOM   759  C  CG  . TRP A 1 98  ? 3.544   58.587 39.650 1.00 14.67 ?  146 TRP A CG  1 
ATOM   760  C  CD1 . TRP A 1 98  ? 3.747   57.939 38.468 1.00 12.70 ?  146 TRP A CD1 1 
ATOM   761  C  CD2 . TRP A 1 98  ? 2.815   57.672 40.495 1.00 13.40 ?  146 TRP A CD2 1 
ATOM   762  N  NE1 . TRP A 1 98  ? 3.182   56.676 38.515 1.00 15.42 ?  146 TRP A NE1 1 
ATOM   763  C  CE2 . TRP A 1 98  ? 2.605   56.484 39.748 1.00 14.50 ?  146 TRP A CE2 1 
ATOM   764  C  CE3 . TRP A 1 98  ? 2.322   57.741 41.811 1.00 14.74 ?  146 TRP A CE3 1 
ATOM   765  C  CZ2 . TRP A 1 98  ? 1.909   55.371 40.264 1.00 15.05 ?  146 TRP A CZ2 1 
ATOM   766  C  CZ3 . TRP A 1 98  ? 1.627   56.633 42.335 1.00 15.07 ?  146 TRP A CZ3 1 
ATOM   767  C  CH2 . TRP A 1 98  ? 1.430   55.462 41.556 1.00 14.49 ?  146 TRP A CH2 1 
ATOM   768  N  N   . LYS A 1 99  ? 6.852   58.398 40.910 1.00 14.66 ?  147 LYS A N   1 
ATOM   769  C  CA  . LYS A 1 99  ? 8.035   57.682 40.449 1.00 13.65 ?  147 LYS A CA  1 
ATOM   770  C  C   . LYS A 1 99  ? 7.693   56.350 39.789 1.00 14.50 ?  147 LYS A C   1 
ATOM   771  O  O   . LYS A 1 99  ? 8.520   55.435 39.763 1.00 14.06 ?  147 LYS A O   1 
ATOM   772  C  CB  . LYS A 1 99  ? 8.953   57.433 41.642 1.00 14.97 ?  147 LYS A CB  1 
ATOM   773  C  CG  . LYS A 1 99  ? 9.368   58.712 42.363 1.00 16.95 ?  147 LYS A CG  1 
ATOM   774  C  CD  . LYS A 1 99  ? 10.035  59.702 41.408 1.00 17.17 ?  147 LYS A CD  1 
ATOM   775  C  CE  . LYS A 1 99  ? 10.370  61.003 42.116 1.00 20.00 ?  147 LYS A CE  1 
ATOM   776  N  NZ  . LYS A 1 99  ? 10.873  62.039 41.157 1.00 20.69 ?  147 LYS A NZ  1 
ATOM   777  N  N   . GLY A 1 100 ? 6.484   56.245 39.247 1.00 13.93 ?  148 GLY A N   1 
ATOM   778  C  CA  . GLY A 1 100 ? 6.071   55.005 38.618 1.00 12.10 ?  148 GLY A CA  1 
ATOM   779  C  C   . GLY A 1 100 ? 5.396   54.095 39.634 1.00 12.25 ?  148 GLY A C   1 
ATOM   780  O  O   . GLY A 1 100 ? 5.686   54.162 40.845 1.00 10.85 ?  148 GLY A O   1 
ATOM   781  N  N   . GLY A 1 101 ? 4.489   53.246 39.153 1.00 10.54 ?  149 GLY A N   1 
ATOM   782  C  CA  . GLY A 1 101 ? 3.794   52.346 40.053 1.00 9.53  ?  149 GLY A CA  1 
ATOM   783  C  C   . GLY A 1 101 ? 2.483   51.867 39.480 1.00 9.82  ?  149 GLY A C   1 
ATOM   784  O  O   . GLY A 1 101 ? 2.360   51.661 38.279 1.00 10.02 ?  149 GLY A O   1 
ATOM   785  N  N   . PHE A 1 102 ? 1.494   51.710 40.351 1.00 9.81  ?  150 PHE A N   1 
ATOM   786  C  CA  . PHE A 1 102 ? 0.184   51.225 39.956 1.00 9.72  ?  150 PHE A CA  1 
ATOM   787  C  C   . PHE A 1 102 ? -0.898  52.111 40.545 1.00 10.24 ?  150 PHE A C   1 
ATOM   788  O  O   . PHE A 1 102 ? -0.738  52.633 41.635 1.00 11.46 ?  150 PHE A O   1 
ATOM   789  C  CB  . PHE A 1 102 ? -0.017  49.780 40.434 1.00 8.25  ?  150 PHE A CB  1 
ATOM   790  C  CG  . PHE A 1 102 ? 1.083   48.840 40.020 1.00 9.39  ?  150 PHE A CG  1 
ATOM   791  C  CD1 . PHE A 1 102 ? 2.206   48.666 40.824 1.00 10.18 ?  150 PHE A CD1 1 
ATOM   792  C  CD2 . PHE A 1 102 ? 1.020   48.163 38.799 1.00 11.21 ?  150 PHE A CD2 1 
ATOM   793  C  CE1 . PHE A 1 102 ? 3.271   47.827 40.421 1.00 10.69 ?  150 PHE A CE1 1 
ATOM   794  C  CE2 . PHE A 1 102 ? 2.074   47.319 38.373 1.00 10.17 ?  150 PHE A CE2 1 
ATOM   795  C  CZ  . PHE A 1 102 ? 3.203   47.152 39.187 1.00 10.97 ?  150 PHE A CZ  1 
ATOM   796  N  N   . PHE A 1 103 ? -2.002  52.251 39.822 1.00 10.51 ?  151 PHE A N   1 
ATOM   797  C  CA  . PHE A 1 103 ? -3.103  53.097 40.250 1.00 11.97 ?  151 PHE A CA  1 
ATOM   798  C  C   . PHE A 1 103 ? -4.402  52.349 40.045 1.00 11.21 ?  151 PHE A C   1 
ATOM   799  O  O   . PHE A 1 103 ? -4.725  51.964 38.936 1.00 12.09 ?  151 PHE A O   1 
ATOM   800  C  CB  . PHE A 1 103 ? -3.117  54.382 39.422 1.00 13.38 ?  151 PHE A CB  1 
ATOM   801  C  CG  . PHE A 1 103 ? -4.205  55.337 39.805 1.00 15.06 ?  151 PHE A CG  1 
ATOM   802  C  CD1 . PHE A 1 103 ? -4.098  56.125 40.946 1.00 16.49 ?  151 PHE A CD1 1 
ATOM   803  C  CD2 . PHE A 1 103 ? -5.363  55.431 39.031 1.00 17.67 ?  151 PHE A CD2 1 
ATOM   804  C  CE1 . PHE A 1 103 ? -5.144  57.005 41.319 1.00 15.82 ?  151 PHE A CE1 1 
ATOM   805  C  CE2 . PHE A 1 103 ? -6.413  56.304 39.392 1.00 17.25 ?  151 PHE A CE2 1 
ATOM   806  C  CZ  . PHE A 1 103 ? -6.297  57.088 40.540 1.00 16.52 ?  151 PHE A CZ  1 
ATOM   807  N  N   . CYS A 1 104 ? -5.152  52.155 41.115 1.00 10.41 ?  152 CYS A N   1 
ATOM   808  C  CA  . CYS A 1 104 ? -6.401  51.450 41.006 1.00 12.14 ?  152 CYS A CA  1 
ATOM   809  C  C   . CYS A 1 104 ? -7.496  52.400 40.573 1.00 13.29 ?  152 CYS A C   1 
ATOM   810  O  O   . CYS A 1 104 ? -7.743  53.417 41.223 1.00 14.36 ?  152 CYS A O   1 
ATOM   811  C  CB  . CYS A 1 104 ? -6.761  50.789 42.326 1.00 12.83 ?  152 CYS A CB  1 
ATOM   812  S  SG  . CYS A 1 104 ? -8.195  49.714 42.160 1.00 14.06 ?  152 CYS A SG  1 
ATOM   813  N  N   . PRO A 1 105 ? -8.183  52.075 39.469 1.00 14.68 ?  153 PRO A N   1 
ATOM   814  C  CA  . PRO A 1 105 ? -9.259  52.906 38.936 1.00 15.71 ?  153 PRO A CA  1 
ATOM   815  C  C   . PRO A 1 105 ? -10.577 52.852 39.690 1.00 16.35 ?  153 PRO A C   1 
ATOM   816  O  O   . PRO A 1 105 ? -11.487 53.640 39.409 1.00 18.15 ?  153 PRO A O   1 
ATOM   817  C  CB  . PRO A 1 105 ? -9.399  52.394 37.509 1.00 15.44 ?  153 PRO A CB  1 
ATOM   818  C  CG  . PRO A 1 105 ? -9.209  50.935 37.680 1.00 15.91 ?  153 PRO A CG  1 
ATOM   819  C  CD  . PRO A 1 105 ? -8.000  50.873 38.630 1.00 15.31 ?  153 PRO A CD  1 
ATOM   820  N  N   . CYS A 1 106 ? -10.694 51.946 40.653 1.00 15.45 ?  154 CYS A N   1 
ATOM   821  C  CA  . CYS A 1 106 ? -11.943 51.852 41.384 1.00 16.81 ?  154 CYS A CA  1 
ATOM   822  C  C   . CYS A 1 106 ? -12.058 52.838 42.545 1.00 17.95 ?  154 CYS A C   1 
ATOM   823  O  O   . CYS A 1 106 ? -13.134 53.396 42.761 1.00 18.31 ?  154 CYS A O   1 
ATOM   824  C  CB  . CYS A 1 106 ? -12.166 50.426 41.868 1.00 16.21 ?  154 CYS A CB  1 
ATOM   825  S  SG  . CYS A 1 106 ? -12.373 49.299 40.452 1.00 21.49 ?  154 CYS A SG  1 
ATOM   826  N  N   . HIS A 1 107 ? -10.969 53.074 43.280 1.00 17.50 ?  155 HIS A N   1 
ATOM   827  C  CA  . HIS A 1 107 ? -11.020 54.026 44.395 1.00 17.45 ?  155 HIS A CA  1 
ATOM   828  C  C   . HIS A 1 107 ? -9.733  54.823 44.584 1.00 17.08 ?  155 HIS A C   1 
ATOM   829  O  O   . HIS A 1 107 ? -9.511  55.433 45.629 1.00 16.45 ?  155 HIS A O   1 
ATOM   830  C  CB  . HIS A 1 107 ? -11.397 53.319 45.698 1.00 17.72 ?  155 HIS A CB  1 
ATOM   831  C  CG  . HIS A 1 107 ? -12.758 52.694 45.663 1.00 20.62 ?  155 HIS A CG  1 
ATOM   832  N  ND1 . HIS A 1 107 ? -13.921 53.439 45.672 1.00 23.04 ?  155 HIS A ND1 1 
ATOM   833  C  CD2 . HIS A 1 107 ? -13.142 51.401 45.517 1.00 19.66 ?  155 HIS A CD2 1 
ATOM   834  C  CE1 . HIS A 1 107 ? -14.959 52.629 45.529 1.00 21.77 ?  155 HIS A CE1 1 
ATOM   835  N  NE2 . HIS A 1 107 ? -14.513 51.389 45.433 1.00 17.57 ?  155 HIS A NE2 1 
ATOM   836  N  N   . GLY A 1 108 ? -8.876  54.808 43.567 1.00 16.11 ?  156 GLY A N   1 
ATOM   837  C  CA  . GLY A 1 108 ? -7.655  55.593 43.615 1.00 13.95 ?  156 GLY A CA  1 
ATOM   838  C  C   . GLY A 1 108 ? -6.472  55.131 44.433 1.00 12.39 ?  156 GLY A C   1 
ATOM   839  O  O   . GLY A 1 108 ? -5.565  55.917 44.679 1.00 12.83 ?  156 GLY A O   1 
ATOM   840  N  N   . SER A 1 109 ? -6.449  53.879 44.861 1.00 10.69 ?  157 SER A N   1 
ATOM   841  C  CA  . SER A 1 109 ? -5.304  53.429 45.628 1.00 11.30 ?  157 SER A CA  1 
ATOM   842  C  C   . SER A 1 109 ? -4.041  53.465 44.765 1.00 12.66 ?  157 SER A C   1 
ATOM   843  O  O   . SER A 1 109 ? -4.086  53.155 43.570 1.00 13.09 ?  157 SER A O   1 
ATOM   844  C  CB  . SER A 1 109 ? -5.517  52.029 46.139 1.00 11.23 ?  157 SER A CB  1 
ATOM   845  O  OG  . SER A 1 109 ? -6.489  52.037 47.154 1.00 13.09 ?  157 SER A OG  1 
ATOM   846  N  N   . ARG A 1 110 ? -2.923  53.855 45.380 1.00 11.57 ?  158 ARG A N   1 
ATOM   847  C  CA  . ARG A 1 110 ? -1.641  53.940 44.694 1.00 9.39  ?  158 ARG A CA  1 
ATOM   848  C  C   . ARG A 1 110 ? -0.644  52.995 45.332 1.00 10.18 ?  158 ARG A C   1 
ATOM   849  O  O   . ARG A 1 110 ? -0.619  52.835 46.547 1.00 10.63 ?  158 ARG A O   1 
ATOM   850  C  CB  . ARG A 1 110 ? -1.101  55.360 44.775 1.00 9.15  ?  158 ARG A CB  1 
ATOM   851  C  CG  . ARG A 1 110 ? -1.996  56.388 44.124 1.00 11.92 ?  158 ARG A CG  1 
ATOM   852  C  CD  . ARG A 1 110 ? -1.468  57.810 44.359 1.00 15.70 ?  158 ARG A CD  1 
ATOM   853  N  NE  . ARG A 1 110 ? -2.346  58.828 43.772 1.00 17.83 ?  158 ARG A NE  1 
ATOM   854  C  CZ  . ARG A 1 110 ? -1.936  59.960 43.199 1.00 20.01 ?  158 ARG A CZ  1 
ATOM   855  N  NH1 . ARG A 1 110 ? -0.640  60.266 43.124 1.00 17.95 ?  158 ARG A NH1 1 
ATOM   856  N  NH2 . ARG A 1 110 ? -2.838  60.772 42.654 1.00 21.04 ?  158 ARG A NH2 1 
ATOM   857  N  N   . PHE A 1 111 ? 0.163   52.353 44.499 1.00 10.99 ?  159 PHE A N   1 
ATOM   858  C  CA  . PHE A 1 111 ? 1.199   51.434 44.962 1.00 11.23 ?  159 PHE A CA  1 
ATOM   859  C  C   . PHE A 1 111 ? 2.435   51.769 44.151 1.00 12.20 ?  159 PHE A C   1 
ATOM   860  O  O   . PHE A 1 111 ? 2.327   52.119 42.978 1.00 14.83 ?  159 PHE A O   1 
ATOM   861  C  CB  . PHE A 1 111 ? 0.808   49.976 44.700 1.00 10.63 ?  159 PHE A CB  1 
ATOM   862  C  CG  . PHE A 1 111 ? -0.567  49.617 45.194 1.00 10.49 ?  159 PHE A CG  1 
ATOM   863  C  CD1 . PHE A 1 111 ? -1.703  49.846 44.386 1.00 9.52  ?  159 PHE A CD1 1 
ATOM   864  C  CD2 . PHE A 1 111 ? -0.731  49.063 46.478 1.00 10.20 ?  159 PHE A CD2 1 
ATOM   865  C  CE1 . PHE A 1 111 ? -2.998  49.533 44.843 1.00 4.65  ?  159 PHE A CE1 1 
ATOM   866  C  CE2 . PHE A 1 111 ? -1.985  48.744 46.968 1.00 9.81  ?  159 PHE A CE2 1 
ATOM   867  C  CZ  . PHE A 1 111 ? -3.143  48.979 46.156 1.00 8.68  ?  159 PHE A CZ  1 
ATOM   868  N  N   . ASP A 1 112 ? 3.613   51.672 44.756 1.00 13.20 ?  160 ASP A N   1 
ATOM   869  C  CA  . ASP A 1 112 ? 4.828   51.994 44.014 1.00 11.61 ?  160 ASP A CA  1 
ATOM   870  C  C   . ASP A 1 112 ? 5.362   50.777 43.250 1.00 12.72 ?  160 ASP A C   1 
ATOM   871  O  O   . ASP A 1 112 ? 4.661   49.757 43.142 1.00 10.97 ?  160 ASP A O   1 
ATOM   872  C  CB  . ASP A 1 112 ? 5.876   52.607 44.956 1.00 12.74 ?  160 ASP A CB  1 
ATOM   873  C  CG  . ASP A 1 112 ? 6.579   51.588 45.842 1.00 13.18 ?  160 ASP A CG  1 
ATOM   874  O  OD1 . ASP A 1 112 ? 6.239   50.385 45.836 1.00 11.94 ?  160 ASP A OD1 1 
ATOM   875  O  OD2 . ASP A 1 112 ? 7.503   52.012 46.568 1.00 14.97 ?  160 ASP A OD2 1 
ATOM   876  N  N   . LEU A 1 113 ? 6.579   50.876 42.714 1.00 11.37 ?  161 LEU A N   1 
ATOM   877  C  CA  . LEU A 1 113 ? 7.122   49.777 41.932 1.00 11.80 ?  161 LEU A CA  1 
ATOM   878  C  C   . LEU A 1 113 ? 7.721   48.618 42.737 1.00 12.75 ?  161 LEU A C   1 
ATOM   879  O  O   . LEU A 1 113 ? 8.440   47.771 42.197 1.00 11.35 ?  161 LEU A O   1 
ATOM   880  C  CB  . LEU A 1 113 ? 8.072   50.335 40.856 1.00 13.67 ?  161 LEU A CB  1 
ATOM   881  C  CG  . LEU A 1 113 ? 7.311   51.139 39.782 1.00 11.68 ?  161 LEU A CG  1 
ATOM   882  C  CD1 . LEU A 1 113 ? 8.237   51.975 38.940 1.00 11.15 ?  161 LEU A CD1 1 
ATOM   883  C  CD2 . LEU A 1 113 ? 6.553   50.162 38.900 1.00 12.11 ?  161 LEU A CD2 1 
ATOM   884  N  N   . ALA A 1 114 ? 7.425   48.597 44.041 1.00 13.10 ?  162 ALA A N   1 
ATOM   885  C  CA  . ALA A 1 114 ? 7.805   47.469 44.911 1.00 12.98 ?  162 ALA A CA  1 
ATOM   886  C  C   . ALA A 1 114 ? 6.422   46.967 45.387 1.00 12.70 ?  162 ALA A C   1 
ATOM   887  O  O   . ALA A 1 114 ? 6.326   46.105 46.267 1.00 12.07 ?  162 ALA A O   1 
ATOM   888  C  CB  . ALA A 1 114 ? 8.676   47.886 46.122 1.00 12.50 ?  162 ALA A CB  1 
ATOM   889  N  N   . ALA A 1 115 ? 5.370   47.531 44.772 1.00 11.26 ?  163 ALA A N   1 
ATOM   890  C  CA  . ALA A 1 115 ? 3.969   47.212 45.055 1.00 9.74  ?  163 ALA A CA  1 
ATOM   891  C  C   . ALA A 1 115 ? 3.581   47.595 46.486 1.00 9.57  ?  163 ALA A C   1 
ATOM   892  O  O   . ALA A 1 115 ? 2.757   46.938 47.103 1.00 10.25 ?  163 ALA A O   1 
ATOM   893  C  CB  . ALA A 1 115 ? 3.732   45.714 44.813 1.00 10.11 ?  163 ALA A CB  1 
ATOM   894  N  N   . ARG A 1 116 ? 4.195   48.651 47.010 1.00 9.48  ?  164 ARG A N   1 
ATOM   895  C  CA  . ARG A 1 116 ? 3.921   49.130 48.369 1.00 10.05 ?  164 ARG A CA  1 
ATOM   896  C  C   . ARG A 1 116 ? 2.863   50.216 48.302 1.00 9.44  ?  164 ARG A C   1 
ATOM   897  O  O   . ARG A 1 116 ? 2.944   51.121 47.472 1.00 11.93 ?  164 ARG A O   1 
ATOM   898  C  CB  . ARG A 1 116 ? 5.204   49.676 49.024 1.00 9.45  ?  164 ARG A CB  1 
ATOM   899  C  CG  . ARG A 1 116 ? 6.298   48.605 49.099 1.00 10.67 ?  164 ARG A CG  1 
ATOM   900  C  CD  . ARG A 1 116 ? 7.592   49.148 49.628 1.00 7.98  ?  164 ARG A CD  1 
ATOM   901  N  NE  . ARG A 1 116 ? 8.130   50.203 48.779 1.00 8.77  ?  164 ARG A NE  1 
ATOM   902  C  CZ  . ARG A 1 116 ? 9.235   50.897 49.074 1.00 11.49 ?  164 ARG A CZ  1 
ATOM   903  N  NH1 . ARG A 1 116 ? 9.917   50.646 50.201 1.00 10.43 ?  164 ARG A NH1 1 
ATOM   904  N  NH2 . ARG A 1 116 ? 9.658   51.845 48.256 1.00 9.57  ?  164 ARG A NH2 1 
ATOM   905  N  N   . VAL A 1 117 ? 1.875   50.116 49.183 1.00 9.66  ?  165 VAL A N   1 
ATOM   906  C  CA  . VAL A 1 117 ? 0.761   51.065 49.215 1.00 9.37  ?  165 VAL A CA  1 
ATOM   907  C  C   . VAL A 1 117 ? 1.101   52.425 49.852 1.00 9.47  ?  165 VAL A C   1 
ATOM   908  O  O   . VAL A 1 117 ? 1.766   52.495 50.884 1.00 9.23  ?  165 VAL A O   1 
ATOM   909  C  CB  . VAL A 1 117 ? -0.485  50.442 49.943 1.00 9.37  ?  165 VAL A CB  1 
ATOM   910  C  CG1 . VAL A 1 117 ? -0.236  50.335 51.466 1.00 6.14  ?  165 VAL A CG1 1 
ATOM   911  C  CG2 . VAL A 1 117 ? -1.726  51.278 49.657 1.00 6.12  ?  165 VAL A CG2 1 
ATOM   912  N  N   . PHE A 1 118 ? 0.648   53.504 49.224 1.00 9.86  ?  166 PHE A N   1 
ATOM   913  C  CA  . PHE A 1 118 ? 0.884   54.830 49.760 1.00 10.65 ?  166 PHE A CA  1 
ATOM   914  C  C   . PHE A 1 118 ? -0.107  55.130 50.871 1.00 11.34 ?  166 PHE A C   1 
ATOM   915  O  O   . PHE A 1 118 ? -1.190  54.539 50.954 1.00 10.89 ?  166 PHE A O   1 
ATOM   916  C  CB  . PHE A 1 118 ? 0.775   55.901 48.672 1.00 9.53  ?  166 PHE A CB  1 
ATOM   917  C  CG  . PHE A 1 118 ? 1.971   55.961 47.770 1.00 10.84 ?  166 PHE A CG  1 
ATOM   918  C  CD1 . PHE A 1 118 ? 2.047   55.158 46.622 1.00 11.77 ?  166 PHE A CD1 1 
ATOM   919  C  CD2 . PHE A 1 118 ? 3.056   56.775 48.097 1.00 10.83 ?  166 PHE A CD2 1 
ATOM   920  C  CE1 . PHE A 1 118 ? 3.186   55.159 45.813 1.00 11.63 ?  166 PHE A CE1 1 
ATOM   921  C  CE2 . PHE A 1 118 ? 4.195   56.784 47.303 1.00 12.45 ?  166 PHE A CE2 1 
ATOM   922  C  CZ  . PHE A 1 118 ? 4.255   55.967 46.152 1.00 12.33 ?  166 PHE A CZ  1 
ATOM   923  N  N   . LYS A 1 119 ? 0.286   56.045 51.743 1.00 10.36 ?  167 LYS A N   1 
ATOM   924  C  CA  . LYS A 1 119 ? -0.561  56.431 52.848 1.00 11.68 ?  167 LYS A CA  1 
ATOM   925  C  C   . LYS A 1 119 ? -1.821  57.119 52.340 1.00 11.74 ?  167 LYS A C   1 
ATOM   926  O  O   . LYS A 1 119 ? -1.851  57.658 51.245 1.00 11.34 ?  167 LYS A O   1 
ATOM   927  C  CB  . LYS A 1 119 ? 0.195   57.396 53.758 1.00 12.16 ?  167 LYS A CB  1 
ATOM   928  C  CG  . LYS A 1 119 ? 1.319   56.749 54.535 1.00 14.20 ?  167 LYS A CG  1 
ATOM   929  C  CD  . LYS A 1 119 ? 2.138   57.807 55.255 1.00 15.57 ?  167 LYS A CD  1 
ATOM   930  C  CE  . LYS A 1 119 ? 3.185   57.145 56.136 1.00 16.73 ?  167 LYS A CE  1 
ATOM   931  N  NZ  . LYS A 1 119 ? 4.028   58.167 56.821 1.00 20.41 ?  167 LYS A NZ  1 
ATOM   932  N  N   . ASN A 1 120 ? -2.868  57.054 53.143 1.00 12.74 ?  168 ASN A N   1 
ATOM   933  C  CA  . ASN A 1 120 ? -4.114  57.721 52.857 1.00 11.71 ?  168 ASN A CA  1 
ATOM   934  C  C   . ASN A 1 120 ? -4.838  57.393 51.570 1.00 13.04 ?  168 ASN A C   1 
ATOM   935  O  O   . ASN A 1 120 ? -5.353  58.301 50.891 1.00 13.78 ?  168 ASN A O   1 
ATOM   936  C  CB  . ASN A 1 120 ? -3.900  59.225 52.991 1.00 12.35 ?  168 ASN A CB  1 
ATOM   937  C  CG  . ASN A 1 120 ? -3.605  59.634 54.434 1.00 13.23 ?  168 ASN A CG  1 
ATOM   938  O  OD1 . ASN A 1 120 ? -3.690  58.814 55.346 1.00 13.26 ?  168 ASN A OD1 1 
ATOM   939  N  ND2 . ASN A 1 120 ? -3.260  60.894 54.640 1.00 12.63 ?  168 ASN A ND2 1 
ATOM   940  N  N   . VAL A 1 121 ? -4.880  56.108 51.227 1.00 10.82 ?  169 VAL A N   1 
ATOM   941  C  CA  . VAL A 1 121 ? -5.641  55.672 50.055 1.00 11.50 ?  169 VAL A CA  1 
ATOM   942  C  C   . VAL A 1 121 ? -6.552  54.601 50.635 1.00 11.33 ?  169 VAL A C   1 
ATOM   943  O  O   . VAL A 1 121 ? -6.355  54.200 51.782 1.00 11.92 ?  169 VAL A O   1 
ATOM   944  C  CB  . VAL A 1 121 ? -4.750  55.097 48.884 1.00 10.70 ?  169 VAL A CB  1 
ATOM   945  C  CG1 . VAL A 1 121 ? -3.853  56.186 48.359 1.00 8.69  ?  169 VAL A CG1 1 
ATOM   946  C  CG2 . VAL A 1 121 ? -3.973  53.850 49.304 1.00 10.65 ?  169 VAL A CG2 1 
ATOM   947  N  N   . PRO A 1 122 ? -7.578  54.147 49.884 1.00 12.45 ?  170 PRO A N   1 
ATOM   948  C  CA  . PRO A 1 122 ? -8.469  53.116 50.428 1.00 12.70 ?  170 PRO A CA  1 
ATOM   949  C  C   . PRO A 1 122 ? -7.759  51.805 50.806 1.00 13.55 ?  170 PRO A C   1 
ATOM   950  O  O   . PRO A 1 122 ? -8.025  51.248 51.871 1.00 13.93 ?  170 PRO A O   1 
ATOM   951  C  CB  . PRO A 1 122 ? -9.481  52.928 49.312 1.00 12.03 ?  170 PRO A CB  1 
ATOM   952  C  CG  . PRO A 1 122 ? -9.530  54.300 48.688 1.00 13.15 ?  170 PRO A CG  1 
ATOM   953  C  CD  . PRO A 1 122 ? -8.076  54.615 48.578 1.00 11.82 ?  170 PRO A CD  1 
ATOM   954  N  N   . ALA A 1 123 ? -6.869  51.313 49.945 1.00 11.02 ?  171 ALA A N   1 
ATOM   955  C  CA  . ALA A 1 123 ? -6.151  50.089 50.251 1.00 11.96 ?  171 ALA A CA  1 
ATOM   956  C  C   . ALA A 1 123 ? -5.285  50.322 51.504 1.00 12.06 ?  171 ALA A C   1 
ATOM   957  O  O   . ALA A 1 123 ? -4.576  51.326 51.599 1.00 12.13 ?  171 ALA A O   1 
ATOM   958  C  CB  . ALA A 1 123 ? -5.295  49.690 49.052 1.00 10.41 ?  171 ALA A CB  1 
ATOM   959  N  N   . PRO A 1 124 ? -5.342  49.396 52.487 1.00 14.36 ?  172 PRO A N   1 
ATOM   960  C  CA  . PRO A 1 124 ? -4.538  49.581 53.702 1.00 14.89 ?  172 PRO A CA  1 
ATOM   961  C  C   . PRO A 1 124 ? -3.193  48.847 53.724 1.00 16.24 ?  172 PRO A C   1 
ATOM   962  O  O   . PRO A 1 124 ? -2.359  49.125 54.602 1.00 16.44 ?  172 PRO A O   1 
ATOM   963  C  CB  . PRO A 1 124 ? -5.461  49.053 54.788 1.00 15.22 ?  172 PRO A CB  1 
ATOM   964  C  CG  . PRO A 1 124 ? -5.997  47.770 54.110 1.00 15.84 ?  172 PRO A CG  1 
ATOM   965  C  CD  . PRO A 1 124 ? -6.334  48.307 52.686 1.00 15.13 ?  172 PRO A CD  1 
ATOM   966  N  N   . THR A 1 125 ? -2.973  47.939 52.769 1.00 15.70 ?  173 THR A N   1 
ATOM   967  C  CA  . THR A 1 125 ? -1.750  47.130 52.768 1.00 15.04 ?  173 THR A CA  1 
ATOM   968  C  C   . THR A 1 125 ? -1.065  46.954 51.422 1.00 13.77 ?  173 THR A C   1 
ATOM   969  O  O   . THR A 1 125 ? -1.676  47.142 50.368 1.00 14.06 ?  173 THR A O   1 
ATOM   970  C  CB  . THR A 1 125 ? -2.047  45.690 53.299 1.00 17.13 ?  173 THR A CB  1 
ATOM   971  O  OG1 . THR A 1 125 ? -3.047  45.082 52.474 1.00 18.73 ?  173 THR A OG1 1 
ATOM   972  C  CG2 . THR A 1 125 ? -2.579  45.725 54.729 1.00 19.32 ?  173 THR A CG2 1 
ATOM   973  N  N   . ASN A 1 126 ? 0.204   46.548 51.472 1.00 13.06 ?  174 ASN A N   1 
ATOM   974  C  CA  . ASN A 1 126 ? 0.998   46.300 50.265 1.00 11.18 ?  174 ASN A CA  1 
ATOM   975  C  C   . ASN A 1 126 ? 0.384   45.136 49.493 1.00 11.39 ?  174 ASN A C   1 
ATOM   976  O  O   . ASN A 1 126 ? -0.198  44.240 50.073 1.00 11.63 ?  174 ASN A O   1 
ATOM   977  C  CB  . ASN A 1 126 ? 2.445   45.897 50.637 1.00 11.21 ?  174 ASN A CB  1 
ATOM   978  C  CG  . ASN A 1 126 ? 3.223   47.013 51.335 1.00 9.74  ?  174 ASN A CG  1 
ATOM   979  O  OD1 . ASN A 1 126 ? 2.924   48.200 51.177 1.00 11.80 ?  174 ASN A OD1 1 
ATOM   980  N  ND2 . ASN A 1 126 ? 4.229   46.628 52.099 1.00 8.14  ?  174 ASN A ND2 1 
ATOM   981  N  N   . LEU A 1 127 ? 0.535   45.138 48.178 1.00 12.23 ?  175 LEU A N   1 
ATOM   982  C  CA  . LEU A 1 127 ? 0.015   44.044 47.376 1.00 11.66 ?  175 LEU A CA  1 
ATOM   983  C  C   . LEU A 1 127 ? 0.693   42.735 47.793 1.00 12.46 ?  175 LEU A C   1 
ATOM   984  O  O   . LEU A 1 127 ? 1.873   42.715 48.190 1.00 12.30 ?  175 LEU A O   1 
ATOM   985  C  CB  . LEU A 1 127 ? 0.269   44.295 45.877 1.00 11.17 ?  175 LEU A CB  1 
ATOM   986  C  CG  . LEU A 1 127 ? -0.365  45.564 45.311 1.00 9.68  ?  175 LEU A CG  1 
ATOM   987  C  CD1 . LEU A 1 127 ? -0.165  45.581 43.820 1.00 10.05 ?  175 LEU A CD1 1 
ATOM   988  C  CD2 . LEU A 1 127 ? -1.841  45.602 45.643 1.00 11.67 ?  175 LEU A CD2 1 
ATOM   989  N  N   . VAL A 1 128 ? -0.056  41.646 47.686 1.00 11.64 ?  176 VAL A N   1 
ATOM   990  C  CA  . VAL A 1 128 ? 0.450   40.335 48.033 1.00 13.32 ?  176 VAL A CA  1 
ATOM   991  C  C   . VAL A 1 128 ? 1.450   39.804 47.017 1.00 14.29 ?  176 VAL A C   1 
ATOM   992  O  O   . VAL A 1 128 ? 1.251   39.928 45.809 1.00 14.57 ?  176 VAL A O   1 
ATOM   993  C  CB  . VAL A 1 128 ? -0.689  39.328 48.143 1.00 13.47 ?  176 VAL A CB  1 
ATOM   994  C  CG1 . VAL A 1 128 ? -0.115  37.926 48.364 1.00 13.97 ?  176 VAL A CG1 1 
ATOM   995  C  CG2 . VAL A 1 128 ? -1.645  39.757 49.287 1.00 13.31 ?  176 VAL A CG2 1 
ATOM   996  N  N   . ILE A 1 129 ? 2.539   39.232 47.523 1.00 14.06 ?  177 ILE A N   1 
ATOM   997  C  CA  . ILE A 1 129 ? 3.576   38.624 46.693 1.00 14.05 ?  177 ILE A CA  1 
ATOM   998  C  C   . ILE A 1 129 ? 3.433   37.124 46.921 1.00 13.11 ?  177 ILE A C   1 
ATOM   999  O  O   . ILE A 1 129 ? 3.476   36.675 48.056 1.00 12.06 ?  177 ILE A O   1 
ATOM   1000 C  CB  . ILE A 1 129 ? 4.975   39.089 47.118 1.00 13.77 ?  177 ILE A CB  1 
ATOM   1001 C  CG1 . ILE A 1 129 ? 5.087   40.594 46.850 1.00 16.59 ?  177 ILE A CG1 1 
ATOM   1002 C  CG2 . ILE A 1 129 ? 6.038   38.359 46.328 1.00 14.04 ?  177 ILE A CG2 1 
ATOM   1003 C  CD1 . ILE A 1 129 ? 6.333   41.184 47.206 1.00 16.73 ?  177 ILE A CD1 1 
ATOM   1004 N  N   . PRO A 1 130 ? 3.251   36.331 45.847 1.00 13.73 ?  178 PRO A N   1 
ATOM   1005 C  CA  . PRO A 1 130 ? 3.099   34.878 46.010 1.00 13.65 ?  178 PRO A CA  1 
ATOM   1006 C  C   . PRO A 1 130 ? 4.432   34.154 46.225 1.00 14.05 ?  178 PRO A C   1 
ATOM   1007 O  O   . PRO A 1 130 ? 5.498   34.727 45.994 1.00 13.18 ?  178 PRO A O   1 
ATOM   1008 C  CB  . PRO A 1 130 ? 2.466   34.469 44.675 1.00 13.10 ?  178 PRO A CB  1 
ATOM   1009 C  CG  . PRO A 1 130 ? 3.249   35.310 43.708 1.00 12.66 ?  178 PRO A CG  1 
ATOM   1010 C  CD  . PRO A 1 130 ? 3.286   36.689 44.410 1.00 12.55 ?  178 PRO A CD  1 
ATOM   1011 N  N   . LYS A 1 131 ? 4.368   32.904 46.671 1.00 14.27 ?  179 LYS A N   1 
ATOM   1012 C  CA  . LYS A 1 131 ? 5.577   32.114 46.805 1.00 14.06 ?  179 LYS A CA  1 
ATOM   1013 C  C   . LYS A 1 131 ? 6.026   31.914 45.362 1.00 12.64 ?  179 LYS A C   1 
ATOM   1014 O  O   . LYS A 1 131 ? 5.185   31.743 44.476 1.00 11.23 ?  179 LYS A O   1 
ATOM   1015 C  CB  . LYS A 1 131 ? 5.278   30.740 47.394 1.00 15.74 ?  179 LYS A CB  1 
ATOM   1016 C  CG  . LYS A 1 131 ? 4.895   30.733 48.866 1.00 19.08 ?  179 LYS A CG  1 
ATOM   1017 C  CD  . LYS A 1 131 ? 4.661   29.292 49.304 1.00 20.86 ?  179 LYS A CD  1 
ATOM   1018 C  CE  . LYS A 1 131 ? 4.350   29.186 50.776 1.00 25.06 ?  179 LYS A CE  1 
ATOM   1019 N  NZ  . LYS A 1 131 ? 4.101   27.753 51.177 1.00 27.71 ?  179 LYS A NZ  1 
ATOM   1020 N  N   . HIS A 1 132 ? 7.338   31.951 45.137 1.00 12.52 ?  180 HIS A N   1 
ATOM   1021 C  CA  . HIS A 1 132 ? 7.926   31.755 43.806 1.00 12.12 ?  180 HIS A CA  1 
ATOM   1022 C  C   . HIS A 1 132 ? 9.433   31.531 43.912 1.00 11.62 ?  180 HIS A C   1 
ATOM   1023 O  O   . HIS A 1 132 ? 10.064  31.815 44.939 1.00 10.56 ?  180 HIS A O   1 
ATOM   1024 C  CB  . HIS A 1 132 ? 7.655   32.963 42.874 1.00 10.04 ?  180 HIS A CB  1 
ATOM   1025 C  CG  . HIS A 1 132 ? 8.269   34.255 43.338 1.00 10.26 ?  180 HIS A CG  1 
ATOM   1026 N  ND1 . HIS A 1 132 ? 7.782   34.971 44.413 1.00 8.16  ?  180 HIS A ND1 1 
ATOM   1027 C  CD2 . HIS A 1 132 ? 9.318   34.971 42.857 1.00 10.61 ?  180 HIS A CD2 1 
ATOM   1028 C  CE1 . HIS A 1 132 ? 8.498   36.076 44.569 1.00 9.63  ?  180 HIS A CE1 1 
ATOM   1029 N  NE2 . HIS A 1 132 ? 9.439   36.100 43.638 1.00 10.64 ?  180 HIS A NE2 1 
ATOM   1030 N  N   . VAL A 1 133 ? 10.006  31.020 42.834 1.00 12.78 ?  181 VAL A N   1 
ATOM   1031 C  CA  . VAL A 1 133 ? 11.434  30.743 42.799 1.00 14.45 ?  181 VAL A CA  1 
ATOM   1032 C  C   . VAL A 1 133 ? 11.936  30.780 41.354 1.00 15.56 ?  181 VAL A C   1 
ATOM   1033 O  O   . VAL A 1 133 ? 11.188  30.447 40.415 1.00 15.53 ?  181 VAL A O   1 
ATOM   1034 C  CB  . VAL A 1 133 ? 11.734  29.317 43.420 1.00 15.23 ?  181 VAL A CB  1 
ATOM   1035 C  CG1 . VAL A 1 133 ? 11.046  28.222 42.583 1.00 13.89 ?  181 VAL A CG1 1 
ATOM   1036 C  CG2 . VAL A 1 133 ? 13.236  29.069 43.532 1.00 14.55 ?  181 VAL A CG2 1 
ATOM   1037 N  N   . TYR A 1 134 ? 13.184  31.204 41.174 1.00 15.49 ?  182 TYR A N   1 
ATOM   1038 C  CA  . TYR A 1 134 ? 13.774  31.249 39.842 1.00 15.68 ?  182 TYR A CA  1 
ATOM   1039 C  C   . TYR A 1 134 ? 14.294  29.862 39.543 1.00 16.14 ?  182 TYR A C   1 
ATOM   1040 O  O   . TYR A 1 134 ? 15.052  29.311 40.327 1.00 16.27 ?  182 TYR A O   1 
ATOM   1041 C  CB  . TYR A 1 134 ? 14.960  32.211 39.776 1.00 14.58 ?  182 TYR A CB  1 
ATOM   1042 C  CG  . TYR A 1 134 ? 14.574  33.661 39.683 1.00 13.43 ?  182 TYR A CG  1 
ATOM   1043 C  CD1 . TYR A 1 134 ? 14.055  34.330 40.791 1.00 13.90 ?  182 TYR A CD1 1 
ATOM   1044 C  CD2 . TYR A 1 134 ? 14.717  34.363 38.485 1.00 13.93 ?  182 TYR A CD2 1 
ATOM   1045 C  CE1 . TYR A 1 134 ? 13.681  35.674 40.720 1.00 14.10 ?  182 TYR A CE1 1 
ATOM   1046 C  CE2 . TYR A 1 134 ? 14.346  35.722 38.393 1.00 14.68 ?  182 TYR A CE2 1 
ATOM   1047 C  CZ  . TYR A 1 134 ? 13.829  36.370 39.529 1.00 15.54 ?  182 TYR A CZ  1 
ATOM   1048 O  OH  . TYR A 1 134 ? 13.500  37.710 39.520 1.00 15.44 ?  182 TYR A OH  1 
ATOM   1049 N  N   . LEU A 1 135 ? 13.876  29.290 38.424 1.00 16.86 ?  183 LEU A N   1 
ATOM   1050 C  CA  . LEU A 1 135 ? 14.362  27.970 38.030 1.00 16.11 ?  183 LEU A CA  1 
ATOM   1051 C  C   . LEU A 1 135 ? 15.702  28.237 37.339 1.00 17.45 ?  183 LEU A C   1 
ATOM   1052 O  O   . LEU A 1 135 ? 16.627  27.417 37.379 1.00 18.21 ?  183 LEU A O   1 
ATOM   1053 C  CB  . LEU A 1 135 ? 13.356  27.317 37.091 1.00 14.80 ?  183 LEU A CB  1 
ATOM   1054 C  CG  . LEU A 1 135 ? 11.972  27.094 37.708 1.00 11.96 ?  183 LEU A CG  1 
ATOM   1055 C  CD1 . LEU A 1 135 ? 11.026  26.493 36.669 1.00 13.53 ?  183 LEU A CD1 1 
ATOM   1056 C  CD2 . LEU A 1 135 ? 12.109  26.199 38.909 1.00 12.06 ?  183 LEU A CD2 1 
ATOM   1057 N  N   . ASN A 1 136 ? 15.785  29.412 36.725 1.00 16.64 ?  184 ASN A N   1 
ATOM   1058 C  CA  . ASN A 1 136 ? 16.991  29.908 36.072 1.00 17.26 ?  184 ASN A CA  1 
ATOM   1059 C  C   . ASN A 1 136 ? 16.808  31.406 35.853 1.00 16.80 ?  184 ASN A C   1 
ATOM   1060 O  O   . ASN A 1 136 ? 15.804  31.977 36.282 1.00 15.38 ?  184 ASN A O   1 
ATOM   1061 C  CB  . ASN A 1 136 ? 17.287  29.175 34.750 1.00 17.48 ?  184 ASN A CB  1 
ATOM   1062 C  CG  . ASN A 1 136 ? 16.155  29.232 33.766 1.00 16.69 ?  184 ASN A CG  1 
ATOM   1063 O  OD1 . ASN A 1 136 ? 15.653  30.299 33.422 1.00 18.13 ?  184 ASN A OD1 1 
ATOM   1064 N  ND2 . ASN A 1 136 ? 15.755  28.074 33.284 1.00 17.65 ?  184 ASN A ND2 1 
ATOM   1065 N  N   . ASP A 1 137 ? 17.771  32.040 35.198 1.00 18.01 ?  185 ASP A N   1 
ATOM   1066 C  CA  . ASP A 1 137 ? 17.722  33.483 34.979 1.00 19.83 ?  185 ASP A CA  1 
ATOM   1067 C  C   . ASP A 1 137 ? 16.493  34.057 34.280 1.00 18.74 ?  185 ASP A C   1 
ATOM   1068 O  O   . ASP A 1 137 ? 16.109  35.189 34.546 1.00 18.55 ?  185 ASP A O   1 
ATOM   1069 C  CB  . ASP A 1 137 ? 18.995  33.938 34.239 1.00 22.75 ?  185 ASP A CB  1 
ATOM   1070 C  CG  . ASP A 1 137 ? 20.197  34.090 35.174 1.00 25.14 ?  185 ASP A CG  1 
ATOM   1071 O  OD1 . ASP A 1 137 ? 20.057  33.738 36.368 1.00 27.68 ?  185 ASP A OD1 1 
ATOM   1072 O  OD2 . ASP A 1 137 ? 21.272  34.560 34.716 1.00 26.08 ?  185 ASP A OD2 1 
ATOM   1073 N  N   . THR A 1 138 ? 15.868  33.288 33.399 1.00 18.55 ?  186 THR A N   1 
ATOM   1074 C  CA  . THR A 1 138 ? 14.704  33.798 32.683 1.00 18.33 ?  186 THR A CA  1 
ATOM   1075 C  C   . THR A 1 138 ? 13.443  32.975 32.892 1.00 15.94 ?  186 THR A C   1 
ATOM   1076 O  O   . THR A 1 138 ? 12.529  33.024 32.077 1.00 15.28 ?  186 THR A O   1 
ATOM   1077 C  CB  . THR A 1 138 ? 14.989  33.918 31.169 1.00 18.16 ?  186 THR A CB  1 
ATOM   1078 O  OG1 . THR A 1 138 ? 15.224  32.623 30.614 1.00 18.72 ?  186 THR A OG1 1 
ATOM   1079 C  CG2 . THR A 1 138 ? 16.213  34.777 30.948 1.00 18.99 ?  186 THR A CG2 1 
ATOM   1080 N  N   . THR A 1 139 ? 13.389  32.237 33.992 1.00 15.12 ?  187 THR A N   1 
ATOM   1081 C  CA  . THR A 1 139 ? 12.229  31.403 34.279 1.00 14.51 ?  187 THR A CA  1 
ATOM   1082 C  C   . THR A 1 139 ? 11.885  31.415 35.752 1.00 13.00 ?  187 THR A C   1 
ATOM   1083 O  O   . THR A 1 139 ? 12.697  31.044 36.604 1.00 13.17 ?  187 THR A O   1 
ATOM   1084 C  CB  . THR A 1 139 ? 12.457  29.934 33.861 1.00 16.26 ?  187 THR A CB  1 
ATOM   1085 O  OG1 . THR A 1 139 ? 12.954  29.897 32.518 1.00 18.83 ?  187 THR A OG1 1 
ATOM   1086 C  CG2 . THR A 1 139 ? 11.146  29.148 33.923 1.00 14.83 ?  187 THR A CG2 1 
ATOM   1087 N  N   . ILE A 1 140 ? 10.669  31.849 36.047 1.00 12.41 ?  188 ILE A N   1 
ATOM   1088 C  CA  . ILE A 1 140 ? 10.199  31.913 37.426 1.00 13.05 ?  188 ILE A CA  1 
ATOM   1089 C  C   . ILE A 1 140 ? 9.007   30.972 37.598 1.00 13.28 ?  188 ILE A C   1 
ATOM   1090 O  O   . ILE A 1 140 ? 8.069   30.965 36.780 1.00 12.74 ?  188 ILE A O   1 
ATOM   1091 C  CB  . ILE A 1 140 ? 9.778   33.381 37.839 1.00 12.09 ?  188 ILE A CB  1 
ATOM   1092 C  CG1 . ILE A 1 140 ? 11.003  34.288 37.824 1.00 13.14 ?  188 ILE A CG1 1 
ATOM   1093 C  CG2 . ILE A 1 140 ? 9.169   33.415 39.232 1.00 11.04 ?  188 ILE A CG2 1 
ATOM   1094 C  CD1 . ILE A 1 140 ? 10.691  35.739 38.002 1.00 12.65 ?  188 ILE A CD1 1 
ATOM   1095 N  N   . LEU A 1 141 ? 9.066   30.161 38.651 1.00 12.94 ?  189 LEU A N   1 
ATOM   1096 C  CA  . LEU A 1 141 ? 7.984   29.242 38.948 1.00 14.59 ?  189 LEU A CA  1 
ATOM   1097 C  C   . LEU A 1 141 ? 7.180   29.878 40.084 1.00 15.27 ?  189 LEU A C   1 
ATOM   1098 O  O   . LEU A 1 141 ? 7.705   30.109 41.177 1.00 16.04 ?  189 LEU A O   1 
ATOM   1099 C  CB  . LEU A 1 141 ? 8.551   27.875 39.352 1.00 14.53 ?  189 LEU A CB  1 
ATOM   1100 C  CG  . LEU A 1 141 ? 7.533   26.760 39.603 1.00 14.13 ?  189 LEU A CG  1 
ATOM   1101 C  CD1 . LEU A 1 141 ? 6.852   26.387 38.305 1.00 13.18 ?  189 LEU A CD1 1 
ATOM   1102 C  CD2 . LEU A 1 141 ? 8.231   25.560 40.218 1.00 14.63 ?  189 LEU A CD2 1 
ATOM   1103 N  N   . ILE A 1 142 ? 5.911   30.170 39.814 1.00 14.88 ?  190 ILE A N   1 
ATOM   1104 C  CA  . ILE A 1 142 ? 5.037   30.801 40.790 1.00 16.30 ?  190 ILE A CA  1 
ATOM   1105 C  C   . ILE A 1 142 ? 4.162   29.798 41.518 1.00 18.55 ?  190 ILE A C   1 
ATOM   1106 O  O   . ILE A 1 142 ? 3.530   28.944 40.887 1.00 19.12 ?  190 ILE A O   1 
ATOM   1107 C  CB  . ILE A 1 142 ? 4.114   31.855 40.106 1.00 15.77 ?  190 ILE A CB  1 
ATOM   1108 C  CG1 . ILE A 1 142 ? 4.944   33.052 39.601 1.00 15.80 ?  190 ILE A CG1 1 
ATOM   1109 C  CG2 . ILE A 1 142 ? 3.073   32.332 41.087 1.00 15.96 ?  190 ILE A CG2 1 
ATOM   1110 C  CD1 . ILE A 1 142 ? 4.798   33.302 38.157 1.00 14.70 ?  190 ILE A CD1 1 
ATOM   1111 N  N   . GLY A 1 143 ? 4.116   29.908 42.845 1.00 19.16 ?  191 GLY A N   1 
ATOM   1112 C  CA  . GLY A 1 143 ? 3.283   29.007 43.624 1.00 21.83 ?  191 GLY A CA  1 
ATOM   1113 C  C   . GLY A 1 143 ? 4.087   28.039 44.463 1.00 24.53 ?  191 GLY A C   1 
ATOM   1114 O  O   . GLY A 1 143 ? 3.554   27.363 45.341 1.00 24.20 ?  191 GLY A O   1 
ATOM   1115 N  N   . GLU A 1 144 ? 5.387   27.990 44.192 1.00 27.45 ?  192 GLU A N   1 
ATOM   1116 C  CA  . GLU A 1 144 ? 6.292   27.103 44.903 1.00 30.66 ?  192 GLU A CA  1 
ATOM   1117 C  C   . GLU A 1 144 ? 7.640   27.791 45.121 1.00 31.02 ?  192 GLU A C   1 
ATOM   1118 O  O   . GLU A 1 144 ? 8.060   28.620 44.309 1.00 29.39 ?  192 GLU A O   1 
ATOM   1119 C  CB  . GLU A 1 144 ? 6.460   25.819 44.098 1.00 33.49 ?  192 GLU A CB  1 
ATOM   1120 C  CG  . GLU A 1 144 ? 7.809   25.652 43.461 1.00 38.46 ?  192 GLU A CG  1 
ATOM   1121 C  CD  . GLU A 1 144 ? 8.400   24.332 43.833 1.00 42.96 ?  192 GLU A CD  1 
ATOM   1122 O  OE1 . GLU A 1 144 ? 7.715   23.326 43.543 1.00 44.69 ?  192 GLU A OE1 1 
ATOM   1123 O  OE2 . GLU A 1 144 ? 9.516   24.314 44.412 1.00 45.86 ?  192 GLU A OE2 1 
ATOM   1124 N  N   . ASP A 1 145 ? 8.308   27.451 46.223 1.00 32.03 ?  193 ASP A N   1 
ATOM   1125 C  CA  . ASP A 1 145 ? 9.616   28.013 46.534 1.00 35.13 ?  193 ASP A CA  1 
ATOM   1126 C  C   . ASP A 1 145 ? 10.520  26.935 47.139 1.00 38.23 ?  193 ASP A C   1 
ATOM   1127 O  O   . ASP A 1 145 ? 10.258  26.403 48.223 1.00 40.11 ?  193 ASP A O   1 
ATOM   1128 C  CB  . ASP A 1 145 ? 9.511   29.200 47.489 1.00 32.87 ?  193 ASP A CB  1 
ATOM   1129 C  CG  . ASP A 1 145 ? 8.780   28.867 48.760 1.00 32.33 ?  193 ASP A CG  1 
ATOM   1130 O  OD1 . ASP A 1 145 ? 8.940   27.747 49.298 1.00 31.36 ?  193 ASP A OD1 1 
ATOM   1131 O  OD2 . ASP A 1 145 ? 8.069   29.759 49.251 1.00 32.29 ?  193 ASP A OD2 1 
ATOM   1132 N  N   . ARG A 1 146 ? 11.591  26.611 46.423 1.00 40.83 ?  194 ARG A N   1 
ATOM   1133 C  CA  . ARG A 1 146 ? 12.549  25.595 46.864 1.00 42.42 ?  194 ARG A CA  1 
ATOM   1134 C  C   . ARG A 1 146 ? 11.829  24.308 47.248 1.00 42.88 ?  194 ARG A C   1 
ATOM   1135 O  O   . ARG A 1 146 ? 12.190  23.748 48.305 1.00 44.15 ?  194 ARG A O   1 
ATOM   1136 C  CB  . ARG A 1 146 ? 13.373  26.123 48.058 1.00 42.83 ?  194 ARG A CB  1 
ATOM   1137 N  N   . PRO B 1 1   ? -3.849  73.004 15.025 1.00 18.47 ?  49  PRO B N   1 
ATOM   1138 C  CA  . PRO B 1 1   ? -4.785  71.893 14.733 1.00 17.95 ?  49  PRO B CA  1 
ATOM   1139 C  C   . PRO B 1 1   ? -4.860  71.688 13.224 1.00 18.10 ?  49  PRO B C   1 
ATOM   1140 O  O   . PRO B 1 1   ? -4.532  72.586 12.449 1.00 18.08 ?  49  PRO B O   1 
ATOM   1141 C  CB  . PRO B 1 1   ? -6.148  72.297 15.281 1.00 17.82 ?  49  PRO B CB  1 
ATOM   1142 C  CG  . PRO B 1 1   ? -5.780  73.334 16.282 1.00 18.55 ?  49  PRO B CG  1 
ATOM   1143 C  CD  . PRO B 1 1   ? -4.577  74.086 15.705 1.00 17.64 ?  49  PRO B CD  1 
ATOM   1144 N  N   . VAL B 1 2   ? -5.302  70.510 12.809 1.00 18.49 ?  50  VAL B N   1 
ATOM   1145 C  CA  . VAL B 1 2   ? -5.411  70.209 11.391 1.00 18.51 ?  50  VAL B CA  1 
ATOM   1146 C  C   . VAL B 1 2   ? -6.781  69.598 11.085 1.00 18.20 ?  50  VAL B C   1 
ATOM   1147 O  O   . VAL B 1 2   ? -7.327  68.846 11.897 1.00 18.84 ?  50  VAL B O   1 
ATOM   1148 C  CB  . VAL B 1 2   ? -4.292  69.227 10.959 1.00 19.69 ?  50  VAL B CB  1 
ATOM   1149 C  CG1 . VAL B 1 2   ? -4.442  67.892 11.698 1.00 18.83 ?  50  VAL B CG1 1 
ATOM   1150 C  CG2 . VAL B 1 2   ? -4.341  69.018 9.451  1.00 20.85 ?  50  VAL B CG2 1 
ATOM   1151 N  N   . GLU B 1 3   ? -7.344  69.926 9.924  1.00 17.73 ?  51  GLU B N   1 
ATOM   1152 C  CA  . GLU B 1 3   ? -8.643  69.373 9.551  1.00 17.31 ?  51  GLU B CA  1 
ATOM   1153 C  C   . GLU B 1 3   ? -8.459  68.113 8.726  1.00 17.11 ?  51  GLU B C   1 
ATOM   1154 O  O   . GLU B 1 3   ? -7.636  68.090 7.804  1.00 16.87 ?  51  GLU B O   1 
ATOM   1155 C  CB  . GLU B 1 3   ? -9.475  70.385 8.742  1.00 19.05 ?  51  GLU B CB  1 
ATOM   1156 C  CG  . GLU B 1 3   ? -9.928  71.612 9.530  1.00 18.43 ?  51  GLU B CG  1 
ATOM   1157 C  CD  . GLU B 1 3   ? -10.928 72.459 8.759  1.00 19.57 ?  51  GLU B CD  1 
ATOM   1158 O  OE1 . GLU B 1 3   ? -11.317 73.543 9.245  1.00 20.82 ?  51  GLU B OE1 1 
ATOM   1159 O  OE2 . GLU B 1 3   ? -11.339 72.035 7.666  1.00 19.53 ?  51  GLU B OE2 1 
ATOM   1160 N  N   . ALA B 1 4   ? -9.201  67.062 9.075  1.00 14.50 ?  52  ALA B N   1 
ATOM   1161 C  CA  . ALA B 1 4   ? -9.147  65.802 8.343  1.00 13.61 ?  52  ALA B CA  1 
ATOM   1162 C  C   . ALA B 1 4   ? -10.456 65.670 7.593  1.00 12.60 ?  52  ALA B C   1 
ATOM   1163 O  O   . ALA B 1 4   ? -11.529 65.676 8.190  1.00 13.07 ?  52  ALA B O   1 
ATOM   1164 C  CB  . ALA B 1 4   ? -8.983  64.587 9.308  1.00 13.22 ?  52  ALA B CB  1 
ATOM   1165 N  N   . ASP B 1 5   ? -10.368 65.551 6.276  1.00 12.84 ?  53  ASP B N   1 
ATOM   1166 C  CA  . ASP B 1 5   ? -11.557 65.407 5.457  1.00 14.28 ?  53  ASP B CA  1 
ATOM   1167 C  C   . ASP B 1 5   ? -11.788 63.917 5.235  1.00 14.38 ?  53  ASP B C   1 
ATOM   1168 O  O   . ASP B 1 5   ? -11.004 63.251 4.562  1.00 14.80 ?  53  ASP B O   1 
ATOM   1169 C  CB  . ASP B 1 5   ? -11.336 66.133 4.143  1.00 17.69 ?  53  ASP B CB  1 
ATOM   1170 C  CG  . ASP B 1 5   ? -12.385 65.801 3.113  1.00 18.97 ?  53  ASP B CG  1 
ATOM   1171 O  OD1 . ASP B 1 5   ? -13.472 65.320 3.493  1.00 19.67 ?  53  ASP B OD1 1 
ATOM   1172 O  OD2 . ASP B 1 5   ? -12.110 66.040 1.920  1.00 21.00 ?  53  ASP B OD2 1 
ATOM   1173 N  N   . ILE B 1 6   ? -12.859 63.394 5.825  1.00 15.18 ?  54  ILE B N   1 
ATOM   1174 C  CA  . ILE B 1 6   ? -13.182 61.968 5.709  1.00 14.46 ?  54  ILE B CA  1 
ATOM   1175 C  C   . ILE B 1 6   ? -14.344 61.683 4.761  1.00 15.79 ?  54  ILE B C   1 
ATOM   1176 O  O   . ILE B 1 6   ? -14.879 60.571 4.751  1.00 13.82 ?  54  ILE B O   1 
ATOM   1177 C  CB  . ILE B 1 6   ? -13.515 61.384 7.073  1.00 14.66 ?  54  ILE B CB  1 
ATOM   1178 C  CG1 . ILE B 1 6   ? -14.729 62.102 7.685  1.00 14.40 ?  54  ILE B CG1 1 
ATOM   1179 C  CG2 . ILE B 1 6   ? -12.295 61.515 7.975  1.00 15.20 ?  54  ILE B CG2 1 
ATOM   1180 C  CD1 . ILE B 1 6   ? -15.178 61.559 9.059  1.00 14.13 ?  54  ILE B CD1 1 
ATOM   1181 N  N   . SER B 1 7   ? -14.722 62.686 3.961  1.00 16.45 ?  55  SER B N   1 
ATOM   1182 C  CA  . SER B 1 7   ? -15.828 62.544 3.013  1.00 16.18 ?  55  SER B CA  1 
ATOM   1183 C  C   . SER B 1 7   ? -15.627 61.390 2.031  1.00 16.07 ?  55  SER B C   1 
ATOM   1184 O  O   . SER B 1 7   ? -16.605 60.831 1.552  1.00 16.10 ?  55  SER B O   1 
ATOM   1185 C  CB  . SER B 1 7   ? -16.059 63.844 2.228  1.00 14.32 ?  55  SER B CB  1 
ATOM   1186 O  OG  . SER B 1 7   ? -14.985 64.119 1.341  1.00 15.92 ?  55  SER B OG  1 
ATOM   1187 N  N   . LYS B 1 8   ? -14.376 61.025 1.742  1.00 15.18 ?  56  LYS B N   1 
ATOM   1188 C  CA  . LYS B 1 8   ? -14.116 59.934 0.811  1.00 16.49 ?  56  LYS B CA  1 
ATOM   1189 C  C   . LYS B 1 8   ? -13.540 58.669 1.449  1.00 16.38 ?  56  LYS B C   1 
ATOM   1190 O  O   . LYS B 1 8   ? -13.166 57.723 0.752  1.00 16.59 ?  56  LYS B O   1 
ATOM   1191 C  CB  . LYS B 1 8   ? -13.183 60.407 -0.305 1.00 17.48 ?  56  LYS B CB  1 
ATOM   1192 C  CG  . LYS B 1 8   ? -13.770 61.509 -1.166 1.00 20.63 ?  56  LYS B CG  1 
ATOM   1193 C  CD  . LYS B 1 8   ? -12.932 61.729 -2.408 1.00 23.82 ?  56  LYS B CD  1 
ATOM   1194 C  CE  . LYS B 1 8   ? -13.624 62.685 -3.391 1.00 27.99 ?  56  LYS B CE  1 
ATOM   1195 N  NZ  . LYS B 1 8   ? -12.939 62.716 -4.735 1.00 29.45 ?  56  LYS B NZ  1 
ATOM   1196 N  N   . LEU B 1 9   ? -13.479 58.645 2.776  1.00 15.69 ?  57  LEU B N   1 
ATOM   1197 C  CA  . LEU B 1 9   ? -12.929 57.491 3.483  1.00 15.43 ?  57  LEU B CA  1 
ATOM   1198 C  C   . LEU B 1 9   ? -13.938 56.343 3.475  1.00 14.86 ?  57  LEU B C   1 
ATOM   1199 O  O   . LEU B 1 9   ? -14.934 56.363 4.227  1.00 13.99 ?  57  LEU B O   1 
ATOM   1200 C  CB  . LEU B 1 9   ? -12.563 57.869 4.934  1.00 15.64 ?  57  LEU B CB  1 
ATOM   1201 C  CG  . LEU B 1 9   ? -11.729 56.866 5.735  1.00 15.73 ?  57  LEU B CG  1 
ATOM   1202 C  CD1 . LEU B 1 9   ? -10.385 56.619 5.007  1.00 14.28 ?  57  LEU B CD1 1 
ATOM   1203 C  CD2 . LEU B 1 9   ? -11.529 57.409 7.154  1.00 14.69 ?  57  LEU B CD2 1 
ATOM   1204 N  N   . GLU B 1 10  ? -13.675 55.348 2.629  1.00 14.19 ?  58  GLU B N   1 
ATOM   1205 C  CA  . GLU B 1 10  ? -14.583 54.206 2.497  1.00 14.47 ?  58  GLU B CA  1 
ATOM   1206 C  C   . GLU B 1 10  ? -14.508 53.248 3.687  1.00 14.37 ?  58  GLU B C   1 
ATOM   1207 O  O   . GLU B 1 10  ? -13.569 53.310 4.498  1.00 14.62 ?  58  GLU B O   1 
ATOM   1208 C  CB  . GLU B 1 10  ? -14.283 53.442 1.195  1.00 13.40 ?  58  GLU B CB  1 
ATOM   1209 C  CG  . GLU B 1 10  ? -14.436 54.289 -0.050 1.00 15.13 ?  58  GLU B CG  1 
ATOM   1210 C  CD  . GLU B 1 10  ? -13.867 53.647 -1.291 1.00 14.73 ?  58  GLU B CD  1 
ATOM   1211 O  OE1 . GLU B 1 10  ? -13.051 54.297 -1.969 1.00 17.01 ?  58  GLU B OE1 1 
ATOM   1212 O  OE2 . GLU B 1 10  ? -14.238 52.503 -1.597 1.00 16.94 ?  58  GLU B OE2 1 
ATOM   1213 N  N   . PRO B 1 11  ? -15.516 52.362 3.816  1.00 14.97 ?  59  PRO B N   1 
ATOM   1214 C  CA  . PRO B 1 11  ? -15.565 51.381 4.904  1.00 14.21 ?  59  PRO B CA  1 
ATOM   1215 C  C   . PRO B 1 11  ? -14.244 50.613 4.966  1.00 14.19 ?  59  PRO B C   1 
ATOM   1216 O  O   . PRO B 1 11  ? -13.769 50.109 3.946  1.00 13.83 ?  59  PRO B O   1 
ATOM   1217 C  CB  . PRO B 1 11  ? -16.711 50.461 4.487  1.00 15.01 ?  59  PRO B CB  1 
ATOM   1218 C  CG  . PRO B 1 11  ? -17.640 51.382 3.746  1.00 14.83 ?  59  PRO B CG  1 
ATOM   1219 C  CD  . PRO B 1 11  ? -16.699 52.240 2.935  1.00 14.64 ?  59  PRO B CD  1 
ATOM   1220 N  N   . GLY B 1 12  ? -13.652 50.546 6.155  1.00 13.74 ?  60  GLY B N   1 
ATOM   1221 C  CA  . GLY B 1 12  ? -12.395 49.829 6.334  1.00 13.75 ?  60  GLY B CA  1 
ATOM   1222 C  C   . GLY B 1 12  ? -11.103 50.542 5.936  1.00 14.56 ?  60  GLY B C   1 
ATOM   1223 O  O   . GLY B 1 12  ? -10.002 50.015 6.160  1.00 14.63 ?  60  GLY B O   1 
ATOM   1224 N  N   . ALA B 1 13  ? -11.214 51.734 5.355  1.00 13.23 ?  61  ALA B N   1 
ATOM   1225 C  CA  . ALA B 1 13  ? -10.031 52.472 4.941  1.00 12.49 ?  61  ALA B CA  1 
ATOM   1226 C  C   . ALA B 1 13  ? -9.445  53.317 6.083  1.00 12.64 ?  61  ALA B C   1 
ATOM   1227 O  O   . ALA B 1 13  ? -10.138 53.675 7.058  1.00 11.27 ?  61  ALA B O   1 
ATOM   1228 C  CB  . ALA B 1 13  ? -10.356 53.349 3.744  1.00 12.28 ?  61  ALA B CB  1 
ATOM   1229 N  N   . LEU B 1 14  ? -8.161  53.629 5.944  1.00 12.88 ?  62  LEU B N   1 
ATOM   1230 C  CA  . LEU B 1 14  ? -7.436  54.419 6.932  1.00 12.21 ?  62  LEU B CA  1 
ATOM   1231 C  C   . LEU B 1 14  ? -6.807  55.653 6.282  1.00 12.93 ?  62  LEU B C   1 
ATOM   1232 O  O   . LEU B 1 14  ? -6.120  55.557 5.268  1.00 13.02 ?  62  LEU B O   1 
ATOM   1233 C  CB  . LEU B 1 14  ? -6.341  53.560 7.612  1.00 11.96 ?  62  LEU B CB  1 
ATOM   1234 C  CG  . LEU B 1 14  ? -5.462  54.157 8.726  1.00 10.58 ?  62  LEU B CG  1 
ATOM   1235 C  CD1 . LEU B 1 14  ? -4.825  53.073 9.579  1.00 9.70  ?  62  LEU B CD1 1 
ATOM   1236 C  CD2 . LEU B 1 14  ? -4.388  54.996 8.101  1.00 11.72 ?  62  LEU B CD2 1 
ATOM   1237 N  N   . LEU B 1 15  ? -7.067  56.810 6.883  1.00 13.26 ?  63  LEU B N   1 
ATOM   1238 C  CA  . LEU B 1 15  ? -6.540  58.089 6.430  1.00 14.60 ?  63  LEU B CA  1 
ATOM   1239 C  C   . LEU B 1 15  ? -5.460  58.514 7.427  1.00 16.03 ?  63  LEU B C   1 
ATOM   1240 O  O   . LEU B 1 15  ? -5.638  58.356 8.639  1.00 16.67 ?  63  LEU B O   1 
ATOM   1241 C  CB  . LEU B 1 15  ? -7.658  59.165 6.397  1.00 14.15 ?  63  LEU B CB  1 
ATOM   1242 C  CG  . LEU B 1 15  ? -7.233  60.641 6.302  1.00 15.32 ?  63  LEU B CG  1 
ATOM   1243 C  CD1 . LEU B 1 15  ? -6.562  60.863 4.970  1.00 16.78 ?  63  LEU B CD1 1 
ATOM   1244 C  CD2 . LEU B 1 15  ? -8.403  61.570 6.406  1.00 13.97 ?  63  LEU B CD2 1 
ATOM   1245 N  N   . ARG B 1 16  ? -4.346  59.040 6.919  1.00 15.80 ?  64  ARG B N   1 
ATOM   1246 C  CA  . ARG B 1 16  ? -3.258  59.517 7.769  1.00 15.77 ?  64  ARG B CA  1 
ATOM   1247 C  C   . ARG B 1 16  ? -3.100  61.021 7.595  1.00 16.14 ?  64  ARG B C   1 
ATOM   1248 O  O   . ARG B 1 16  ? -2.996  61.509 6.469  1.00 15.58 ?  64  ARG B O   1 
ATOM   1249 C  CB  . ARG B 1 16  ? -1.926  58.857 7.388  1.00 18.56 ?  64  ARG B CB  1 
ATOM   1250 C  CG  . ARG B 1 16  ? -1.950  57.331 7.447  1.00 22.74 ?  64  ARG B CG  1 
ATOM   1251 C  CD  . ARG B 1 16  ? -0.852  56.617 6.591  1.00 23.98 ?  64  ARG B CD  1 
ATOM   1252 N  NE  . ARG B 1 16  ? -1.091  55.165 6.556  1.00 23.41 ?  64  ARG B NE  1 
ATOM   1253 C  CZ  . ARG B 1 16  ? -0.548  54.281 7.400  1.00 25.26 ?  64  ARG B CZ  1 
ATOM   1254 N  NH1 . ARG B 1 16  ? 0.301   54.675 8.338  1.00 26.08 ?  64  ARG B NH1 1 
ATOM   1255 N  NH2 . ARG B 1 16  ? -0.922  53.005 7.373  1.00 25.81 ?  64  ARG B NH2 1 
ATOM   1256 N  N   . VAL B 1 17  ? -3.120  61.763 8.698  1.00 15.79 ?  65  VAL B N   1 
ATOM   1257 C  CA  . VAL B 1 17  ? -2.893  63.209 8.633  1.00 16.55 ?  65  VAL B CA  1 
ATOM   1258 C  C   . VAL B 1 17  ? -1.799  63.496 9.645  1.00 16.26 ?  65  VAL B C   1 
ATOM   1259 O  O   . VAL B 1 17  ? -1.705  62.828 10.668 1.00 16.82 ?  65  VAL B O   1 
ATOM   1260 C  CB  . VAL B 1 17  ? -4.156  64.068 8.955  1.00 16.37 ?  65  VAL B CB  1 
ATOM   1261 C  CG1 . VAL B 1 17  ? -5.305  63.615 8.091  1.00 16.78 ?  65  VAL B CG1 1 
ATOM   1262 C  CG2 . VAL B 1 17  ? -4.502  63.989 10.409 1.00 18.03 ?  65  VAL B CG2 1 
ATOM   1263 N  N   . LYS B 1 18  ? -0.957  64.473 9.348  1.00 16.49 ?  66  LYS B N   1 
ATOM   1264 C  CA  . LYS B 1 18  ? 0.128   64.777 10.249 1.00 17.11 ?  66  LYS B CA  1 
ATOM   1265 C  C   . LYS B 1 18  ? -0.236  65.938 11.178 1.00 17.22 ?  66  LYS B C   1 
ATOM   1266 O  O   . LYS B 1 18  ? -0.726  66.995 10.738 1.00 16.87 ?  66  LYS B O   1 
ATOM   1267 C  CB  . LYS B 1 18  ? 1.379   65.039 9.420  1.00 17.89 ?  66  LYS B CB  1 
ATOM   1268 C  CG  . LYS B 1 18  ? 2.651   64.946 10.217 1.00 23.59 ?  66  LYS B CG  1 
ATOM   1269 C  CD  . LYS B 1 18  ? 3.872   64.941 9.320  1.00 25.81 ?  66  LYS B CD  1 
ATOM   1270 C  CE  . LYS B 1 18  ? 5.162   64.796 10.113 1.00 26.81 ?  66  LYS B CE  1 
ATOM   1271 N  NZ  . LYS B 1 18  ? 6.341   64.706 9.191  1.00 28.29 ?  66  LYS B NZ  1 
ATOM   1272 N  N   . TRP B 1 19  ? -0.027  65.714 12.476 1.00 16.68 ?  67  TRP B N   1 
ATOM   1273 C  CA  . TRP B 1 19  ? -0.305  66.714 13.504 1.00 16.66 ?  67  TRP B CA  1 
ATOM   1274 C  C   . TRP B 1 19  ? 0.854   66.725 14.502 1.00 17.16 ?  67  TRP B C   1 
ATOM   1275 O  O   . TRP B 1 19  ? 1.191   65.692 15.079 1.00 16.98 ?  67  TRP B O   1 
ATOM   1276 C  CB  . TRP B 1 19  ? -1.607  66.389 14.224 1.00 14.75 ?  67  TRP B CB  1 
ATOM   1277 C  CG  . TRP B 1 19  ? -1.868  67.291 15.387 1.00 15.63 ?  67  TRP B CG  1 
ATOM   1278 C  CD1 . TRP B 1 19  ? -2.178  68.614 15.343 1.00 15.93 ?  67  TRP B CD1 1 
ATOM   1279 C  CD2 . TRP B 1 19  ? -1.888  66.921 16.774 1.00 16.39 ?  67  TRP B CD2 1 
ATOM   1280 N  NE1 . TRP B 1 19  ? -2.400  69.092 16.617 1.00 16.16 ?  67  TRP B NE1 1 
ATOM   1281 C  CE2 . TRP B 1 19  ? -2.233  68.070 17.510 1.00 15.91 ?  67  TRP B CE2 1 
ATOM   1282 C  CE3 . TRP B 1 19  ? -1.661  65.722 17.463 1.00 17.28 ?  67  TRP B CE3 1 
ATOM   1283 C  CZ2 . TRP B 1 19  ? -2.353  68.058 18.906 1.00 17.27 ?  67  TRP B CZ2 1 
ATOM   1284 C  CZ3 . TRP B 1 19  ? -1.786  65.711 18.860 1.00 16.98 ?  67  TRP B CZ3 1 
ATOM   1285 C  CH2 . TRP B 1 19  ? -2.132  66.870 19.558 1.00 16.39 ?  67  TRP B CH2 1 
ATOM   1286 N  N   . ARG B 1 20  ? 1.463   67.898 14.685 1.00 17.44 ?  68  ARG B N   1 
ATOM   1287 C  CA  . ARG B 1 20  ? 2.598   68.070 15.589 1.00 18.14 ?  68  ARG B CA  1 
ATOM   1288 C  C   . ARG B 1 20  ? 3.667   67.039 15.278 1.00 17.63 ?  68  ARG B C   1 
ATOM   1289 O  O   . ARG B 1 20  ? 4.275   66.458 16.182 1.00 19.07 ?  68  ARG B O   1 
ATOM   1290 C  CB  . ARG B 1 20  ? 2.176   67.961 17.056 1.00 18.15 ?  68  ARG B CB  1 
ATOM   1291 C  CG  . ARG B 1 20  ? 1.278   69.084 17.503 1.00 20.96 ?  68  ARG B CG  1 
ATOM   1292 C  CD  . ARG B 1 20  ? 0.905   68.922 18.960 1.00 22.51 ?  68  ARG B CD  1 
ATOM   1293 N  NE  . ARG B 1 20  ? 0.065   70.015 19.449 1.00 22.44 ?  68  ARG B NE  1 
ATOM   1294 C  CZ  . ARG B 1 20  ? -0.331  70.138 20.709 1.00 22.81 ?  68  ARG B CZ  1 
ATOM   1295 N  NH1 . ARG B 1 20  ? 0.032   69.237 21.614 1.00 22.47 ?  68  ARG B NH1 1 
ATOM   1296 N  NH2 . ARG B 1 20  ? -1.093  71.156 21.060 1.00 23.84 ?  68  ARG B NH2 1 
ATOM   1297 N  N   . GLY B 1 21  ? 3.868   66.810 13.983 1.00 17.11 ?  69  GLY B N   1 
ATOM   1298 C  CA  . GLY B 1 21  ? 4.871   65.874 13.513 1.00 16.82 ?  69  GLY B CA  1 
ATOM   1299 C  C   . GLY B 1 21  ? 4.549   64.419 13.746 1.00 17.33 ?  69  GLY B C   1 
ATOM   1300 O  O   . GLY B 1 21  ? 5.389   63.551 13.503 1.00 19.05 ?  69  GLY B O   1 
ATOM   1301 N  N   . LYS B 1 22  ? 3.334   64.142 14.213 1.00 16.89 ?  70  LYS B N   1 
ATOM   1302 C  CA  . LYS B 1 22  ? 2.922   62.771 14.490 1.00 15.95 ?  70  LYS B CA  1 
ATOM   1303 C  C   . LYS B 1 22  ? 1.851   62.311 13.537 1.00 14.95 ?  70  LYS B C   1 
ATOM   1304 O  O   . LYS B 1 22  ? 1.024   63.103 13.089 1.00 15.07 ?  70  LYS B O   1 
ATOM   1305 C  CB  . LYS B 1 22  ? 2.364   62.666 15.904 1.00 19.04 ?  70  LYS B CB  1 
ATOM   1306 C  CG  . LYS B 1 22  ? 3.365   63.041 16.967 1.00 22.95 ?  70  LYS B CG  1 
ATOM   1307 C  CD  . LYS B 1 22  ? 2.776   63.043 18.361 1.00 26.44 ?  70  LYS B CD  1 
ATOM   1308 C  CE  . LYS B 1 22  ? 3.886   63.224 19.404 1.00 29.33 ?  70  LYS B CE  1 
ATOM   1309 N  NZ  . LYS B 1 22  ? 3.371   63.383 20.794 1.00 32.56 ?  70  LYS B NZ  1 
ATOM   1310 N  N   . PRO B 1 23  ? 1.857   61.019 13.192 1.00 14.63 ?  71  PRO B N   1 
ATOM   1311 C  CA  . PRO B 1 23  ? 0.833   60.516 12.275 1.00 14.19 ?  71  PRO B CA  1 
ATOM   1312 C  C   . PRO B 1 23  ? -0.449  60.256 13.058 1.00 14.95 ?  71  PRO B C   1 
ATOM   1313 O  O   . PRO B 1 23  ? -0.419  59.579 14.087 1.00 16.73 ?  71  PRO B O   1 
ATOM   1314 C  CB  . PRO B 1 23  ? 1.440   59.227 11.762 1.00 13.60 ?  71  PRO B CB  1 
ATOM   1315 C  CG  . PRO B 1 23  ? 2.205   58.728 12.949 1.00 13.07 ?  71  PRO B CG  1 
ATOM   1316 C  CD  . PRO B 1 23  ? 2.875   59.987 13.464 1.00 14.17 ?  71  PRO B CD  1 
ATOM   1317 N  N   . VAL B 1 24  ? -1.563  60.810 12.592 1.00 13.59 ?  72  VAL B N   1 
ATOM   1318 C  CA  . VAL B 1 24  ? -2.846  60.602 13.246 1.00 11.27 ?  72  VAL B CA  1 
ATOM   1319 C  C   . VAL B 1 24  ? -3.686  59.801 12.273 1.00 11.21 ?  72  VAL B C   1 
ATOM   1320 O  O   . VAL B 1 24  ? -3.891  60.209 11.137 1.00 11.17 ?  72  VAL B O   1 
ATOM   1321 C  CB  . VAL B 1 24  ? -3.550  61.937 13.580 1.00 11.65 ?  72  VAL B CB  1 
ATOM   1322 C  CG1 . VAL B 1 24  ? -4.955  61.652 14.106 1.00 13.45 ?  72  VAL B CG1 1 
ATOM   1323 C  CG2 . VAL B 1 24  ? -2.753  62.703 14.651 1.00 11.59 ?  72  VAL B CG2 1 
ATOM   1324 N  N   . TRP B 1 25  ? -4.141  58.640 12.715 1.00 11.05 ?  73  TRP B N   1 
ATOM   1325 C  CA  . TRP B 1 25  ? -4.954  57.786 11.870 1.00 11.73 ?  73  TRP B CA  1 
ATOM   1326 C  C   . TRP B 1 25  ? -6.446  58.028 12.059 1.00 11.25 ?  73  TRP B C   1 
ATOM   1327 O  O   . TRP B 1 25  ? -6.910  58.278 13.173 1.00 11.05 ?  73  TRP B O   1 
ATOM   1328 C  CB  . TRP B 1 25  ? -4.735  56.320 12.204 1.00 12.91 ?  73  TRP B CB  1 
ATOM   1329 C  CG  . TRP B 1 25  ? -3.367  55.798 12.123 1.00 15.72 ?  73  TRP B CG  1 
ATOM   1330 C  CD1 . TRP B 1 25  ? -2.408  56.126 11.210 1.00 17.08 ?  73  TRP B CD1 1 
ATOM   1331 C  CD2 . TRP B 1 25  ? -2.847  54.695 12.878 1.00 16.88 ?  73  TRP B CD2 1 
ATOM   1332 N  NE1 . TRP B 1 25  ? -1.324  55.281 11.341 1.00 16.71 ?  73  TRP B NE1 1 
ATOM   1333 C  CE2 . TRP B 1 25  ? -1.568  54.394 12.360 1.00 16.27 ?  73  TRP B CE2 1 
ATOM   1334 C  CE3 . TRP B 1 25  ? -3.342  53.929 13.953 1.00 18.04 ?  73  TRP B CE3 1 
ATOM   1335 C  CZ2 . TRP B 1 25  ? -0.773  53.351 12.871 1.00 15.62 ?  73  TRP B CZ2 1 
ATOM   1336 C  CZ3 . TRP B 1 25  ? -2.546  52.888 14.463 1.00 19.07 ?  73  TRP B CZ3 1 
ATOM   1337 C  CH2 . TRP B 1 25  ? -1.274  52.617 13.914 1.00 17.98 ?  73  TRP B CH2 1 
ATOM   1338 N  N   . LEU B 1 26  ? -7.199  57.935 10.970 1.00 11.43 ?  74  LEU B N   1 
ATOM   1339 C  CA  . LEU B 1 26  ? -8.654  58.036 11.034 1.00 11.42 ?  74  LEU B CA  1 
ATOM   1340 C  C   . LEU B 1 26  ? -9.129  56.793 10.283 1.00 11.64 ?  74  LEU B C   1 
ATOM   1341 O  O   . LEU B 1 26  ? -8.866  56.625 9.087  1.00 11.07 ?  74  LEU B O   1 
ATOM   1342 C  CB  . LEU B 1 26  ? -9.159  59.336 10.408 1.00 11.65 ?  74  LEU B CB  1 
ATOM   1343 C  CG  . LEU B 1 26  ? -8.763  60.613 11.154 1.00 10.06 ?  74  LEU B CG  1 
ATOM   1344 C  CD1 . LEU B 1 26  ? -7.530  61.248 10.499 1.00 11.21 ?  74  LEU B CD1 1 
ATOM   1345 C  CD2 . LEU B 1 26  ? -9.942  61.597 11.129 1.00 12.45 ?  74  LEU B CD2 1 
ATOM   1346 N  N   . VAL B 1 27  ? -9.791  55.897 11.008 1.00 12.78 ?  75  VAL B N   1 
ATOM   1347 C  CA  . VAL B 1 27  ? -10.262 54.643 10.424 1.00 12.77 ?  75  VAL B CA  1 
ATOM   1348 C  C   . VAL B 1 27  ? -11.771 54.516 10.380 1.00 12.70 ?  75  VAL B C   1 
ATOM   1349 O  O   . VAL B 1 27  ? -12.446 54.668 11.398 1.00 12.41 ?  75  VAL B O   1 
ATOM   1350 C  CB  . VAL B 1 27  ? -9.682  53.401 11.183 1.00 12.97 ?  75  VAL B CB  1 
ATOM   1351 C  CG1 . VAL B 1 27  ? -10.152 52.105 10.507 1.00 10.96 ?  75  VAL B CG1 1 
ATOM   1352 C  CG2 . VAL B 1 27  ? -8.137  53.467 11.230 1.00 12.29 ?  75  VAL B CG2 1 
ATOM   1353 N  N   . HIS B 1 28  ? -12.286 54.231 9.188  1.00 12.65 ?  76  HIS B N   1 
ATOM   1354 C  CA  . HIS B 1 28  ? -13.722 54.054 9.003  1.00 13.72 ?  76  HIS B CA  1 
ATOM   1355 C  C   . HIS B 1 28  ? -14.042 52.593 9.338  1.00 14.12 ?  76  HIS B C   1 
ATOM   1356 O  O   . HIS B 1 28  ? -13.743 51.669 8.557  1.00 14.00 ?  76  HIS B O   1 
ATOM   1357 C  CB  . HIS B 1 28  ? -14.105 54.381 7.556  1.00 15.21 ?  76  HIS B CB  1 
ATOM   1358 C  CG  . HIS B 1 28  ? -15.574 54.304 7.299  1.00 15.60 ?  76  HIS B CG  1 
ATOM   1359 N  ND1 . HIS B 1 28  ? -16.149 54.713 6.114  1.00 16.84 ?  76  HIS B ND1 1 
ATOM   1360 C  CD2 . HIS B 1 28  ? -16.590 53.873 8.081  1.00 15.80 ?  76  HIS B CD2 1 
ATOM   1361 C  CE1 . HIS B 1 28  ? -17.456 54.534 6.177  1.00 17.25 ?  76  HIS B CE1 1 
ATOM   1362 N  NE2 . HIS B 1 28  ? -17.748 54.025 7.361  1.00 18.33 ?  76  HIS B NE2 1 
ATOM   1363 N  N   . ARG B 1 29  ? -14.644 52.383 10.503 1.00 13.68 ?  77  ARG B N   1 
ATOM   1364 C  CA  . ARG B 1 29  ? -14.959 51.039 10.944 1.00 13.37 ?  77  ARG B CA  1 
ATOM   1365 C  C   . ARG B 1 29  ? -16.330 50.567 10.493 1.00 14.02 ?  77  ARG B C   1 
ATOM   1366 O  O   . ARG B 1 29  ? -17.300 51.336 10.501 1.00 14.57 ?  77  ARG B O   1 
ATOM   1367 C  CB  . ARG B 1 29  ? -14.870 50.962 12.473 1.00 13.52 ?  77  ARG B CB  1 
ATOM   1368 C  CG  . ARG B 1 29  ? -13.465 51.137 13.055 1.00 12.73 ?  77  ARG B CG  1 
ATOM   1369 C  CD  . ARG B 1 29  ? -13.478 51.135 14.612 1.00 10.85 ?  77  ARG B CD  1 
ATOM   1370 N  NE  . ARG B 1 29  ? -14.273 52.245 15.174 1.00 12.14 ?  77  ARG B NE  1 
ATOM   1371 C  CZ  . ARG B 1 29  ? -14.096 52.791 16.379 1.00 10.30 ?  77  ARG B CZ  1 
ATOM   1372 N  NH1 . ARG B 1 29  ? -13.134 52.348 17.184 1.00 10.61 ?  77  ARG B NH1 1 
ATOM   1373 N  NH2 . ARG B 1 29  ? -14.891 53.768 16.791 1.00 9.58  ?  77  ARG B NH2 1 
ATOM   1374 N  N   . THR B 1 30  ? -16.391 49.292 10.110 1.00 14.11 ?  78  THR B N   1 
ATOM   1375 C  CA  . THR B 1 30  ? -17.626 48.650 9.671  1.00 13.88 ?  78  THR B CA  1 
ATOM   1376 C  C   . THR B 1 30  ? -18.366 48.064 10.874 1.00 13.65 ?  78  THR B C   1 
ATOM   1377 O  O   . THR B 1 30  ? -17.794 47.936 11.953 1.00 14.76 ?  78  THR B O   1 
ATOM   1378 C  CB  . THR B 1 30  ? -17.318 47.500 8.749  1.00 13.35 ?  78  THR B CB  1 
ATOM   1379 O  OG1 . THR B 1 30  ? -16.534 46.558 9.471  1.00 14.02 ?  78  THR B OG1 1 
ATOM   1380 C  CG2 . THR B 1 30  ? -16.523 47.960 7.548  1.00 13.63 ?  78  THR B CG2 1 
ATOM   1381 N  N   . PRO B 1 31  ? -19.657 47.716 10.712 1.00 15.61 ?  79  PRO B N   1 
ATOM   1382 C  CA  . PRO B 1 31  ? -20.379 47.141 11.853 1.00 14.62 ?  79  PRO B CA  1 
ATOM   1383 C  C   . PRO B 1 31  ? -19.721 45.857 12.343 1.00 14.01 ?  79  PRO B C   1 
ATOM   1384 O  O   . PRO B 1 31  ? -19.762 45.557 13.534 1.00 12.78 ?  79  PRO B O   1 
ATOM   1385 C  CB  . PRO B 1 31  ? -21.778 46.885 11.289 1.00 15.88 ?  79  PRO B CB  1 
ATOM   1386 C  CG  . PRO B 1 31  ? -21.963 48.033 10.317 1.00 16.42 ?  79  PRO B CG  1 
ATOM   1387 C  CD  . PRO B 1 31  ? -20.596 48.077 9.625  1.00 16.66 ?  79  PRO B CD  1 
ATOM   1388 N  N   . GLU B 1 32  ? -19.109 45.109 11.419 1.00 14.78 ?  80  GLU B N   1 
ATOM   1389 C  CA  . GLU B 1 32  ? -18.438 43.835 11.745 1.00 16.11 ?  80  GLU B CA  1 
ATOM   1390 C  C   . GLU B 1 32  ? -17.232 44.076 12.643 1.00 15.28 ?  80  GLU B C   1 
ATOM   1391 O  O   . GLU B 1 32  ? -16.975 43.306 13.578 1.00 14.21 ?  80  GLU B O   1 
ATOM   1392 C  CB  . GLU B 1 32  ? -17.959 43.099 10.490 1.00 18.56 ?  80  GLU B CB  1 
ATOM   1393 C  CG  . GLU B 1 32  ? -19.036 42.750 9.480  1.00 24.16 ?  80  GLU B CG  1 
ATOM   1394 C  CD  . GLU B 1 32  ? -19.692 43.977 8.829  1.00 27.62 ?  80  GLU B CD  1 
ATOM   1395 O  OE1 . GLU B 1 32  ? -18.982 44.944 8.478  1.00 28.55 ?  80  GLU B OE1 1 
ATOM   1396 O  OE2 . GLU B 1 32  ? -20.932 43.960 8.651  1.00 31.36 ?  80  GLU B OE2 1 
ATOM   1397 N  N   . MET B 1 33  ? -16.485 45.135 12.342 1.00 15.35 ?  81  MET B N   1 
ATOM   1398 C  CA  . MET B 1 33  ? -15.320 45.502 13.148 1.00 15.10 ?  81  MET B CA  1 
ATOM   1399 C  C   . MET B 1 33  ? -15.806 45.889 14.546 1.00 14.61 ?  81  MET B C   1 
ATOM   1400 O  O   . MET B 1 33  ? -15.232 45.473 15.557 1.00 14.21 ?  81  MET B O   1 
ATOM   1401 C  CB  . MET B 1 33  ? -14.600 46.694 12.520 1.00 14.89 ?  81  MET B CB  1 
ATOM   1402 C  CG  . MET B 1 33  ? -13.917 46.409 11.190 1.00 16.63 ?  81  MET B CG  1 
ATOM   1403 S  SD  . MET B 1 33  ? -13.082 47.895 10.515 1.00 18.54 ?  81  MET B SD  1 
ATOM   1404 C  CE  . MET B 1 33  ? -11.845 47.172 9.374  1.00 16.53 ?  81  MET B CE  1 
ATOM   1405 N  N   . LEU B 1 34  ? -16.879 46.673 14.596 1.00 14.30 ?  82  LEU B N   1 
ATOM   1406 C  CA  . LEU B 1 34  ? -17.436 47.121 15.874 1.00 13.75 ?  82  LEU B CA  1 
ATOM   1407 C  C   . LEU B 1 34  ? -18.016 45.977 16.705 1.00 13.94 ?  82  LEU B C   1 
ATOM   1408 O  O   . LEU B 1 34  ? -17.838 45.935 17.920 1.00 12.58 ?  82  LEU B O   1 
ATOM   1409 C  CB  . LEU B 1 34  ? -18.496 48.207 15.622 1.00 13.19 ?  82  LEU B CB  1 
ATOM   1410 C  CG  . LEU B 1 34  ? -17.940 49.502 14.997 1.00 9.98  ?  82  LEU B CG  1 
ATOM   1411 C  CD1 . LEU B 1 34  ? -19.068 50.301 14.364 1.00 12.13 ?  82  LEU B CD1 1 
ATOM   1412 C  CD2 . LEU B 1 34  ? -17.252 50.362 16.061 1.00 9.81  ?  82  LEU B CD2 1 
ATOM   1413 N  N   . ALA B 1 35  ? -18.694 45.045 16.040 1.00 14.64 ?  83  ALA B N   1 
ATOM   1414 C  CA  . ALA B 1 35  ? -19.291 43.901 16.720 1.00 14.51 ?  83  ALA B CA  1 
ATOM   1415 C  C   . ALA B 1 35  ? -18.264 43.041 17.456 1.00 14.87 ?  83  ALA B C   1 
ATOM   1416 O  O   . ALA B 1 35  ? -18.561 42.496 18.520 1.00 16.30 ?  83  ALA B O   1 
ATOM   1417 C  CB  . ALA B 1 35  ? -20.059 43.030 15.719 1.00 14.35 ?  83  ALA B CB  1 
ATOM   1418 N  N   . ALA B 1 36  ? -17.063 42.924 16.890 1.00 13.91 ?  84  ALA B N   1 
ATOM   1419 C  CA  . ALA B 1 36  ? -16.004 42.097 17.472 1.00 13.19 ?  84  ALA B CA  1 
ATOM   1420 C  C   . ALA B 1 36  ? -15.211 42.723 18.618 1.00 13.15 ?  84  ALA B C   1 
ATOM   1421 O  O   . ALA B 1 36  ? -14.588 42.005 19.395 1.00 12.24 ?  84  ALA B O   1 
ATOM   1422 C  CB  . ALA B 1 36  ? -15.032 41.663 16.362 1.00 13.04 ?  84  ALA B CB  1 
ATOM   1423 N  N   . LEU B 1 37  ? -15.230 44.052 18.721 1.00 12.57 ?  85  LEU B N   1 
ATOM   1424 C  CA  . LEU B 1 37  ? -14.465 44.745 19.761 1.00 12.47 ?  85  LEU B CA  1 
ATOM   1425 C  C   . LEU B 1 37  ? -14.619 44.251 21.206 1.00 13.12 ?  85  LEU B C   1 
ATOM   1426 O  O   . LEU B 1 37  ? -13.620 43.968 21.872 1.00 12.36 ?  85  LEU B O   1 
ATOM   1427 C  CB  . LEU B 1 37  ? -14.740 46.265 19.729 1.00 11.28 ?  85  LEU B CB  1 
ATOM   1428 C  CG  . LEU B 1 37  ? -14.108 47.027 18.556 1.00 12.41 ?  85  LEU B CG  1 
ATOM   1429 C  CD1 . LEU B 1 37  ? -14.416 48.533 18.699 1.00 12.31 ?  85  LEU B CD1 1 
ATOM   1430 C  CD2 . LEU B 1 37  ? -12.593 46.747 18.519 1.00 11.20 ?  85  LEU B CD2 1 
ATOM   1431 N  N   . PRO B 1 38  ? -15.865 44.125 21.706 1.00 13.26 ?  86  PRO B N   1 
ATOM   1432 C  CA  . PRO B 1 38  ? -15.964 43.665 23.092 1.00 12.75 ?  86  PRO B CA  1 
ATOM   1433 C  C   . PRO B 1 38  ? -15.447 42.255 23.355 1.00 12.91 ?  86  PRO B C   1 
ATOM   1434 O  O   . PRO B 1 38  ? -15.104 41.923 24.490 1.00 12.01 ?  86  PRO B O   1 
ATOM   1435 C  CB  . PRO B 1 38  ? -17.439 43.894 23.435 1.00 12.19 ?  86  PRO B CB  1 
ATOM   1436 C  CG  . PRO B 1 38  ? -18.136 43.836 22.098 1.00 12.98 ?  86  PRO B CG  1 
ATOM   1437 C  CD  . PRO B 1 38  ? -17.181 44.513 21.159 1.00 13.88 ?  86  PRO B CD  1 
ATOM   1438 N  N   . SER B 1 39  ? -15.340 41.433 22.315 1.00 12.93 ?  87  SER B N   1 
ATOM   1439 C  CA  . SER B 1 39  ? -14.812 40.090 22.523 1.00 13.32 ?  87  SER B CA  1 
ATOM   1440 C  C   . SER B 1 39  ? -13.315 40.156 22.830 1.00 13.47 ?  87  SER B C   1 
ATOM   1441 O  O   . SER B 1 39  ? -12.734 39.179 23.297 1.00 14.83 ?  87  SER B O   1 
ATOM   1442 C  CB  . SER B 1 39  ? -15.044 39.193 21.304 1.00 14.30 ?  87  SER B CB  1 
ATOM   1443 O  OG  . SER B 1 39  ? -14.127 39.491 20.268 1.00 18.25 ?  87  SER B OG  1 
ATOM   1444 N  N   . ASN B 1 40  ? -12.689 41.303 22.568 1.00 12.44 ?  88  ASN B N   1 
ATOM   1445 C  CA  . ASN B 1 40  ? -11.262 41.479 22.858 1.00 12.10 ?  88  ASN B CA  1 
ATOM   1446 C  C   . ASN B 1 40  ? -11.038 41.801 24.334 1.00 12.25 ?  88  ASN B C   1 
ATOM   1447 O  O   . ASN B 1 40  ? -9.970  41.522 24.860 1.00 10.95 ?  88  ASN B O   1 
ATOM   1448 C  CB  . ASN B 1 40  ? -10.645 42.649 22.075 1.00 12.54 ?  88  ASN B CB  1 
ATOM   1449 C  CG  . ASN B 1 40  ? -10.549 42.390 20.603 1.00 12.79 ?  88  ASN B CG  1 
ATOM   1450 O  OD1 . ASN B 1 40  ? -10.309 41.264 20.179 1.00 14.17 ?  88  ASN B OD1 1 
ATOM   1451 N  ND2 . ASN B 1 40  ? -10.708 43.438 19.808 1.00 12.62 ?  88  ASN B ND2 1 
ATOM   1452 N  N   . ASP B 1 41  ? -12.038 42.401 24.988 1.00 12.84 ?  89  ASP B N   1 
ATOM   1453 C  CA  . ASP B 1 41  ? -11.918 42.839 26.387 1.00 13.98 ?  89  ASP B CA  1 
ATOM   1454 C  C   . ASP B 1 41  ? -11.118 41.952 27.347 1.00 15.32 ?  89  ASP B C   1 
ATOM   1455 O  O   . ASP B 1 41  ? -10.162 42.413 27.987 1.00 16.16 ?  89  ASP B O   1 
ATOM   1456 C  CB  . ASP B 1 41  ? -13.303 43.118 26.978 1.00 14.57 ?  89  ASP B CB  1 
ATOM   1457 C  CG  . ASP B 1 41  ? -13.997 44.333 26.328 1.00 15.05 ?  89  ASP B CG  1 
ATOM   1458 O  OD1 . ASP B 1 41  ? -13.450 44.896 25.356 1.00 16.45 ?  89  ASP B OD1 1 
ATOM   1459 O  OD2 . ASP B 1 41  ? -15.099 44.726 26.772 1.00 15.40 ?  89  ASP B OD2 1 
ATOM   1460 N  N   . PRO B 1 42  ? -11.465 40.665 27.439 1.00 14.78 ?  90  PRO B N   1 
ATOM   1461 C  CA  . PRO B 1 42  ? -10.735 39.781 28.354 1.00 14.83 ?  90  PRO B CA  1 
ATOM   1462 C  C   . PRO B 1 42  ? -9.233  39.660 28.070 1.00 14.75 ?  90  PRO B C   1 
ATOM   1463 O  O   . PRO B 1 42  ? -8.445  39.333 28.953 1.00 15.71 ?  90  PRO B O   1 
ATOM   1464 C  CB  . PRO B 1 42  ? -11.458 38.439 28.188 1.00 15.03 ?  90  PRO B CB  1 
ATOM   1465 C  CG  . PRO B 1 42  ? -12.785 38.807 27.607 1.00 15.98 ?  90  PRO B CG  1 
ATOM   1466 C  CD  . PRO B 1 42  ? -12.504 39.938 26.692 1.00 12.55 ?  90  PRO B CD  1 
ATOM   1467 N  N   . LYS B 1 43  ? -8.840  39.925 26.832 1.00 14.47 ?  91  LYS B N   1 
ATOM   1468 C  CA  . LYS B 1 43  ? -7.446  39.791 26.424 1.00 12.35 ?  91  LYS B CA  1 
ATOM   1469 C  C   . LYS B 1 43  ? -6.696  41.109 26.370 1.00 11.43 ?  91  LYS B C   1 
ATOM   1470 O  O   . LYS B 1 43  ? -5.514  41.132 26.023 1.00 10.38 ?  91  LYS B O   1 
ATOM   1471 C  CB  . LYS B 1 43  ? -7.423  39.114 25.056 1.00 15.59 ?  91  LYS B CB  1 
ATOM   1472 C  CG  . LYS B 1 43  ? -8.085  37.726 25.109 1.00 19.22 ?  91  LYS B CG  1 
ATOM   1473 C  CD  . LYS B 1 43  ? -8.328  37.128 23.724 1.00 23.03 ?  91  LYS B CD  1 
ATOM   1474 C  CE  . LYS B 1 43  ? -9.293  37.981 22.899 1.00 24.50 ?  91  LYS B CE  1 
ATOM   1475 N  NZ  . LYS B 1 43  ? -9.728  37.319 21.627 1.00 26.04 ?  91  LYS B NZ  1 
ATOM   1476 N  N   . LEU B 1 44  ? -7.393  42.191 26.709 1.00 9.65  ?  92  LEU B N   1 
ATOM   1477 C  CA  . LEU B 1 44  ? -6.824  43.535 26.695 1.00 10.56 ?  92  LEU B CA  1 
ATOM   1478 C  C   . LEU B 1 44  ? -6.331  43.996 28.079 1.00 12.43 ?  92  LEU B C   1 
ATOM   1479 O  O   . LEU B 1 44  ? -6.918  43.657 29.114 1.00 12.21 ?  92  LEU B O   1 
ATOM   1480 C  CB  . LEU B 1 44  ? -7.866  44.532 26.193 1.00 10.28 ?  92  LEU B CB  1 
ATOM   1481 C  CG  . LEU B 1 44  ? -8.310  44.410 24.741 1.00 9.75  ?  92  LEU B CG  1 
ATOM   1482 C  CD1 . LEU B 1 44  ? -9.404  45.436 24.505 1.00 8.16  ?  92  LEU B CD1 1 
ATOM   1483 C  CD2 . LEU B 1 44  ? -7.118  44.627 23.805 1.00 9.16  ?  92  LEU B CD2 1 
ATOM   1484 N  N   . VAL B 1 45  ? -5.261  44.787 28.083 1.00 12.23 ?  93  VAL B N   1 
ATOM   1485 C  CA  . VAL B 1 45  ? -4.685  45.313 29.317 1.00 12.00 ?  93  VAL B CA  1 
ATOM   1486 C  C   . VAL B 1 45  ? -5.605  46.326 29.982 1.00 12.51 ?  93  VAL B C   1 
ATOM   1487 O  O   . VAL B 1 45  ? -5.833  46.289 31.190 1.00 12.31 ?  93  VAL B O   1 
ATOM   1488 C  CB  . VAL B 1 45  ? -3.343  46.050 29.041 1.00 11.45 ?  93  VAL B CB  1 
ATOM   1489 C  CG1 . VAL B 1 45  ? -2.949  46.856 30.264 1.00 11.66 ?  93  VAL B CG1 1 
ATOM   1490 C  CG2 . VAL B 1 45  ? -2.242  45.056 28.665 1.00 11.70 ?  93  VAL B CG2 1 
ATOM   1491 N  N   . ASP B 1 46  ? -6.135  47.227 29.172 1.00 12.85 ?  94  ASP B N   1 
ATOM   1492 C  CA  . ASP B 1 46  ? -6.964  48.317 29.662 1.00 12.22 ?  94  ASP B CA  1 
ATOM   1493 C  C   . ASP B 1 46  ? -8.230  48.482 28.809 1.00 11.61 ?  94  ASP B C   1 
ATOM   1494 O  O   . ASP B 1 46  ? -8.410  49.491 28.134 1.00 12.10 ?  94  ASP B O   1 
ATOM   1495 C  CB  . ASP B 1 46  ? -6.090  49.566 29.616 1.00 9.57  ?  94  ASP B CB  1 
ATOM   1496 C  CG  . ASP B 1 46  ? -6.741  50.763 30.230 1.00 10.78 ?  94  ASP B CG  1 
ATOM   1497 O  OD1 . ASP B 1 46  ? -7.633  50.609 31.091 1.00 12.20 ?  94  ASP B OD1 1 
ATOM   1498 O  OD2 . ASP B 1 46  ? -6.325  51.889 29.875 1.00 10.92 ?  94  ASP B OD2 1 
ATOM   1499 N  N   . PRO B 1 47  ? -9.121  47.479 28.832 1.00 12.16 ?  95  PRO B N   1 
ATOM   1500 C  CA  . PRO B 1 47  ? -10.358 47.538 28.046 1.00 12.36 ?  95  PRO B CA  1 
ATOM   1501 C  C   . PRO B 1 47  ? -11.295 48.723 28.302 1.00 13.01 ?  95  PRO B C   1 
ATOM   1502 O  O   . PRO B 1 47  ? -12.050 49.123 27.407 1.00 13.62 ?  95  PRO B O   1 
ATOM   1503 C  CB  . PRO B 1 47  ? -11.017 46.188 28.354 1.00 13.36 ?  95  PRO B CB  1 
ATOM   1504 C  CG  . PRO B 1 47  ? -10.495 45.852 29.758 1.00 11.78 ?  95  PRO B CG  1 
ATOM   1505 C  CD  . PRO B 1 47  ? -9.047  46.236 29.634 1.00 9.91  ?  95  PRO B CD  1 
ATOM   1506 N  N   . ASN B 1 48  ? -11.239 49.295 29.502 1.00 11.08 ?  96  ASN B N   1 
ATOM   1507 C  CA  . ASN B 1 48  ? -12.118 50.411 29.840 1.00 11.92 ?  96  ASN B CA  1 
ATOM   1508 C  C   . ASN B 1 48  ? -11.459 51.770 29.762 1.00 10.84 ?  96  ASN B C   1 
ATOM   1509 O  O   . ASN B 1 48  ? -12.026 52.752 30.224 1.00 13.54 ?  96  ASN B O   1 
ATOM   1510 C  CB  . ASN B 1 48  ? -12.728 50.213 31.239 1.00 13.00 ?  96  ASN B CB  1 
ATOM   1511 C  CG  . ASN B 1 48  ? -13.532 48.889 31.370 1.00 16.78 ?  96  ASN B CG  1 
ATOM   1512 O  OD1 . ASN B 1 48  ? -14.485 48.627 30.622 1.00 19.81 ?  96  ASN B OD1 1 
ATOM   1513 N  ND2 . ASN B 1 48  ? -13.140 48.067 32.335 1.00 18.03 ?  96  ASN B ND2 1 
ATOM   1514 N  N   . SER B 1 49  ? -10.267 51.827 29.179 1.00 10.10 ?  97  SER B N   1 
ATOM   1515 C  CA  . SER B 1 49  ? -9.549  53.081 29.044 1.00 10.84 ?  97  SER B CA  1 
ATOM   1516 C  C   . SER B 1 49  ? -9.365  53.843 30.372 1.00 11.42 ?  97  SER B C   1 
ATOM   1517 O  O   . SER B 1 49  ? -9.540  55.055 30.445 1.00 13.20 ?  97  SER B O   1 
ATOM   1518 C  CB  . SER B 1 49  ? -10.272 53.972 28.020 1.00 11.15 ?  97  SER B CB  1 
ATOM   1519 O  OG  . SER B 1 49  ? -10.124 53.486 26.697 1.00 11.55 ?  97  SER B OG  1 
ATOM   1520 N  N   . GLU B 1 50  ? -8.999  53.129 31.422 1.00 12.81 ?  98  GLU B N   1 
ATOM   1521 C  CA  . GLU B 1 50  ? -8.777  53.777 32.701 1.00 15.65 ?  98  GLU B CA  1 
ATOM   1522 C  C   . GLU B 1 50  ? -7.502  54.621 32.650 1.00 15.86 ?  98  GLU B C   1 
ATOM   1523 O  O   . GLU B 1 50  ? -7.410  55.663 33.306 1.00 17.76 ?  98  GLU B O   1 
ATOM   1524 C  CB  . GLU B 1 50  ? -8.704  52.732 33.820 1.00 16.57 ?  98  GLU B CB  1 
ATOM   1525 C  CG  . GLU B 1 50  ? -10.067 52.130 34.170 1.00 18.91 ?  98  GLU B CG  1 
ATOM   1526 C  CD  . GLU B 1 50  ? -11.160 53.190 34.373 1.00 21.39 ?  98  GLU B CD  1 
ATOM   1527 O  OE1 . GLU B 1 50  ? -10.887 54.255 34.992 1.00 22.08 ?  98  GLU B OE1 1 
ATOM   1528 O  OE2 . GLU B 1 50  ? -12.305 52.946 33.919 1.00 24.32 ?  98  GLU B OE2 1 
ATOM   1529 N  N   . VAL B 1 51  ? -6.509  54.181 31.882 1.00 14.57 ?  99  VAL B N   1 
ATOM   1530 C  CA  . VAL B 1 51  ? -5.288  54.982 31.762 1.00 13.15 ?  99  VAL B CA  1 
ATOM   1531 C  C   . VAL B 1 51  ? -5.697  56.189 30.901 1.00 12.91 ?  99  VAL B C   1 
ATOM   1532 O  O   . VAL B 1 51  ? -6.373  56.038 29.881 1.00 13.05 ?  99  VAL B O   1 
ATOM   1533 C  CB  . VAL B 1 51  ? -4.130  54.196 31.100 1.00 11.21 ?  99  VAL B CB  1 
ATOM   1534 C  CG1 . VAL B 1 51  ? -2.887  55.059 31.030 1.00 11.69 ?  99  VAL B CG1 1 
ATOM   1535 C  CG2 . VAL B 1 51  ? -3.795  52.970 31.915 1.00 11.25 ?  99  VAL B CG2 1 
ATOM   1536 N  N   . PRO B 1 52  ? -5.318  57.407 31.324 1.00 13.51 ?  100 PRO B N   1 
ATOM   1537 C  CA  . PRO B 1 52  ? -5.654  58.646 30.604 1.00 13.91 ?  100 PRO B CA  1 
ATOM   1538 C  C   . PRO B 1 52  ? -4.940  58.861 29.275 1.00 14.61 ?  100 PRO B C   1 
ATOM   1539 O  O   . PRO B 1 52  ? -4.239  59.854 29.109 1.00 14.70 ?  100 PRO B O   1 
ATOM   1540 C  CB  . PRO B 1 52  ? -5.315  59.742 31.617 1.00 14.08 ?  100 PRO B CB  1 
ATOM   1541 C  CG  . PRO B 1 52  ? -4.094  59.183 32.289 1.00 15.68 ?  100 PRO B CG  1 
ATOM   1542 C  CD  . PRO B 1 52  ? -4.434  57.687 32.477 1.00 13.50 ?  100 PRO B CD  1 
ATOM   1543 N  N   . GLN B 1 53  ? -5.132  57.935 28.337 1.00 14.51 ?  101 GLN B N   1 
ATOM   1544 C  CA  . GLN B 1 53  ? -4.525  58.014 27.005 1.00 13.62 ?  101 GLN B CA  1 
ATOM   1545 C  C   . GLN B 1 53  ? -5.508  58.621 25.990 1.00 14.05 ?  101 GLN B C   1 
ATOM   1546 O  O   . GLN B 1 53  ? -5.309  58.490 24.778 1.00 14.71 ?  101 GLN B O   1 
ATOM   1547 C  CB  . GLN B 1 53  ? -4.131  56.619 26.523 1.00 13.31 ?  101 GLN B CB  1 
ATOM   1548 C  CG  . GLN B 1 53  ? -3.062  55.955 27.314 1.00 12.14 ?  101 GLN B CG  1 
ATOM   1549 C  CD  . GLN B 1 53  ? -1.726  56.619 27.094 1.00 15.24 ?  101 GLN B CD  1 
ATOM   1550 O  OE1 . GLN B 1 53  ? -1.456  57.712 27.609 1.00 17.40 ?  101 GLN B OE1 1 
ATOM   1551 N  NE2 . GLN B 1 53  ? -0.878  55.976 26.305 1.00 13.71 ?  101 GLN B NE2 1 
ATOM   1552 N  N   . GLN B 1 54  ? -6.566  59.275 26.474 1.00 13.86 ?  102 GLN B N   1 
ATOM   1553 C  CA  . GLN B 1 54  ? -7.564  59.879 25.584 1.00 13.93 ?  102 GLN B CA  1 
ATOM   1554 C  C   . GLN B 1 54  ? -8.422  60.922 26.310 1.00 13.58 ?  102 GLN B C   1 
ATOM   1555 O  O   . GLN B 1 54  ? -8.457  60.962 27.535 1.00 12.76 ?  102 GLN B O   1 
ATOM   1556 C  CB  . GLN B 1 54  ? -8.505  58.788 25.039 1.00 13.08 ?  102 GLN B CB  1 
ATOM   1557 C  CG  . GLN B 1 54  ? -9.460  58.201 26.114 1.00 12.00 ?  102 GLN B CG  1 
ATOM   1558 C  CD  . GLN B 1 54  ? -8.738  57.347 27.142 1.00 12.52 ?  102 GLN B CD  1 
ATOM   1559 O  OE1 . GLN B 1 54  ? -8.873  57.553 28.352 1.00 15.05 ?  102 GLN B OE1 1 
ATOM   1560 N  NE2 . GLN B 1 54  ? -7.973  56.386 26.672 1.00 10.50 ?  102 GLN B NE2 1 
ATOM   1561 N  N   . PRO B 1 55  ? -9.120  61.783 25.550 1.00 13.16 ?  103 PRO B N   1 
ATOM   1562 C  CA  . PRO B 1 55  ? -9.979  62.794 26.158 1.00 13.84 ?  103 PRO B CA  1 
ATOM   1563 C  C   . PRO B 1 55  ? -11.137 62.005 26.757 1.00 15.13 ?  103 PRO B C   1 
ATOM   1564 O  O   . PRO B 1 55  ? -11.407 60.890 26.308 1.00 15.23 ?  103 PRO B O   1 
ATOM   1565 C  CB  . PRO B 1 55  ? -10.441 63.616 24.953 1.00 14.21 ?  103 PRO B CB  1 
ATOM   1566 C  CG  . PRO B 1 55  ? -9.308  63.522 24.005 1.00 13.09 ?  103 PRO B CG  1 
ATOM   1567 C  CD  . PRO B 1 55  ? -8.981  62.036 24.103 1.00 14.93 ?  103 PRO B CD  1 
ATOM   1568 N  N   . ASP B 1 56  ? -11.833 62.562 27.746 1.00 16.68 ?  104 ASP B N   1 
ATOM   1569 C  CA  . ASP B 1 56  ? -12.938 61.828 28.359 1.00 18.06 ?  104 ASP B CA  1 
ATOM   1570 C  C   . ASP B 1 56  ? -14.042 61.424 27.386 1.00 15.79 ?  104 ASP B C   1 
ATOM   1571 O  O   . ASP B 1 56  ? -14.681 60.392 27.583 1.00 14.89 ?  104 ASP B O   1 
ATOM   1572 C  CB  . ASP B 1 56  ? -13.532 62.635 29.519 1.00 24.49 ?  104 ASP B CB  1 
ATOM   1573 C  CG  . ASP B 1 56  ? -14.109 63.976 29.072 1.00 31.58 ?  104 ASP B CG  1 
ATOM   1574 O  OD1 . ASP B 1 56  ? -13.935 64.368 27.893 1.00 36.19 ?  104 ASP B OD1 1 
ATOM   1575 O  OD2 . ASP B 1 56  ? -14.740 64.649 29.917 1.00 37.04 ?  104 ASP B OD2 1 
ATOM   1576 N  N   . TYR B 1 57  ? -14.261 62.222 26.340 1.00 14.65 ?  105 TYR B N   1 
ATOM   1577 C  CA  . TYR B 1 57  ? -15.303 61.915 25.375 1.00 15.10 ?  105 TYR B CA  1 
ATOM   1578 C  C   . TYR B 1 57  ? -14.937 60.727 24.486 1.00 15.75 ?  105 TYR B C   1 
ATOM   1579 O  O   . TYR B 1 57  ? -15.704 60.335 23.605 1.00 15.85 ?  105 TYR B O   1 
ATOM   1580 C  CB  . TYR B 1 57  ? -15.665 63.152 24.550 1.00 13.85 ?  105 TYR B CB  1 
ATOM   1581 C  CG  . TYR B 1 57  ? -14.495 63.907 23.980 1.00 14.20 ?  105 TYR B CG  1 
ATOM   1582 C  CD1 . TYR B 1 57  ? -13.880 63.500 22.784 1.00 15.11 ?  105 TYR B CD1 1 
ATOM   1583 C  CD2 . TYR B 1 57  ? -14.010 65.061 24.610 1.00 14.96 ?  105 TYR B CD2 1 
ATOM   1584 C  CE1 . TYR B 1 57  ? -12.807 64.232 22.217 1.00 14.80 ?  105 TYR B CE1 1 
ATOM   1585 C  CE2 . TYR B 1 57  ? -12.934 65.802 24.054 1.00 14.88 ?  105 TYR B CE2 1 
ATOM   1586 C  CZ  . TYR B 1 57  ? -12.340 65.375 22.857 1.00 15.14 ?  105 TYR B CZ  1 
ATOM   1587 O  OH  . TYR B 1 57  ? -11.265 66.051 22.328 1.00 14.69 ?  105 TYR B OH  1 
ATOM   1588 N  N   . CYS B 1 58  ? -13.765 60.152 24.740 1.00 15.71 ?  106 CYS B N   1 
ATOM   1589 C  CA  . CYS B 1 58  ? -13.309 58.968 24.027 1.00 15.73 ?  106 CYS B CA  1 
ATOM   1590 C  C   . CYS B 1 58  ? -13.048 57.847 25.027 1.00 15.07 ?  106 CYS B C   1 
ATOM   1591 O  O   . CYS B 1 58  ? -12.517 56.791 24.663 1.00 15.21 ?  106 CYS B O   1 
ATOM   1592 C  CB  . CYS B 1 58  ? -12.038 59.233 23.218 1.00 15.89 ?  106 CYS B CB  1 
ATOM   1593 S  SG  . CYS B 1 58  ? -12.322 60.142 21.688 1.00 16.22 ?  106 CYS B SG  1 
ATOM   1594 N  N   . LYS B 1 59  ? -13.406 58.078 26.291 1.00 14.81 ?  107 LYS B N   1 
ATOM   1595 C  CA  . LYS B 1 59  ? -13.223 57.037 27.301 1.00 14.56 ?  107 LYS B CA  1 
ATOM   1596 C  C   . LYS B 1 59  ? -14.483 56.197 27.260 1.00 15.24 ?  107 LYS B C   1 
ATOM   1597 O  O   . LYS B 1 59  ? -15.414 56.395 28.052 1.00 15.01 ?  107 LYS B O   1 
ATOM   1598 C  CB  . LYS B 1 59  ? -13.037 57.616 28.706 1.00 13.90 ?  107 LYS B CB  1 
ATOM   1599 C  CG  . LYS B 1 59  ? -12.642 56.545 29.735 1.00 14.24 ?  107 LYS B CG  1 
ATOM   1600 C  CD  . LYS B 1 59  ? -12.441 57.134 31.131 1.00 16.36 ?  107 LYS B CD  1 
ATOM   1601 C  CE  . LYS B 1 59  ? -12.194 56.025 32.130 1.00 18.63 ?  107 LYS B CE  1 
ATOM   1602 N  NZ  . LYS B 1 59  ? -11.905 56.586 33.474 1.00 22.56 ?  107 LYS B NZ  1 
ATOM   1603 N  N   . ASN B 1 60  ? -14.513 55.271 26.307 1.00 14.71 ?  108 ASN B N   1 
ATOM   1604 C  CA  . ASN B 1 60  ? -15.658 54.399 26.120 1.00 13.89 ?  108 ASN B CA  1 
ATOM   1605 C  C   . ASN B 1 60  ? -15.224 53.146 25.337 1.00 13.80 ?  108 ASN B C   1 
ATOM   1606 O  O   . ASN B 1 60  ? -14.078 53.055 24.884 1.00 13.82 ?  108 ASN B O   1 
ATOM   1607 C  CB  . ASN B 1 60  ? -16.771 55.190 25.406 1.00 13.24 ?  108 ASN B CB  1 
ATOM   1608 C  CG  . ASN B 1 60  ? -16.301 55.830 24.133 1.00 13.71 ?  108 ASN B CG  1 
ATOM   1609 O  OD1 . ASN B 1 60  ? -15.736 55.169 23.269 1.00 12.85 ?  108 ASN B OD1 1 
ATOM   1610 N  ND2 . ASN B 1 60  ? -16.545 57.128 24.000 1.00 13.21 ?  108 ASN B ND2 1 
ATOM   1611 N  N   . PRO B 1 61  ? -16.136 52.168 25.161 1.00 13.78 ?  109 PRO B N   1 
ATOM   1612 C  CA  . PRO B 1 61  ? -15.841 50.918 24.446 1.00 13.04 ?  109 PRO B CA  1 
ATOM   1613 C  C   . PRO B 1 61  ? -15.211 50.999 23.057 1.00 12.57 ?  109 PRO B C   1 
ATOM   1614 O  O   . PRO B 1 61  ? -14.467 50.110 22.674 1.00 12.74 ?  109 PRO B O   1 
ATOM   1615 C  CB  . PRO B 1 61  ? -17.188 50.199 24.432 1.00 14.19 ?  109 PRO B CB  1 
ATOM   1616 C  CG  . PRO B 1 61  ? -17.848 50.694 25.712 1.00 12.86 ?  109 PRO B CG  1 
ATOM   1617 C  CD  . PRO B 1 61  ? -17.523 52.165 25.670 1.00 13.58 ?  109 PRO B CD  1 
ATOM   1618 N  N   . THR B 1 62  ? -15.508 52.043 22.294 1.00 12.09 ?  110 THR B N   1 
ATOM   1619 C  CA  . THR B 1 62  ? -14.928 52.169 20.960 1.00 12.27 ?  110 THR B CA  1 
ATOM   1620 C  C   . THR B 1 62  ? -13.833 53.250 20.946 1.00 12.80 ?  110 THR B C   1 
ATOM   1621 O  O   . THR B 1 62  ? -13.239 53.529 19.896 1.00 11.74 ?  110 THR B O   1 
ATOM   1622 C  CB  . THR B 1 62  ? -16.033 52.496 19.879 1.00 12.31 ?  110 THR B CB  1 
ATOM   1623 O  OG1 . THR B 1 62  ? -16.665 53.764 20.152 1.00 12.22 ?  110 THR B OG1 1 
ATOM   1624 C  CG2 . THR B 1 62  ? -17.105 51.432 19.901 1.00 12.90 ?  110 THR B CG2 1 
ATOM   1625 N  N   . ARG B 1 63  ? -13.581 53.834 22.123 1.00 11.86 ?  111 ARG B N   1 
ATOM   1626 C  CA  . ARG B 1 63  ? -12.606 54.903 22.315 1.00 11.88 ?  111 ARG B CA  1 
ATOM   1627 C  C   . ARG B 1 63  ? -12.738 55.968 21.216 1.00 11.74 ?  111 ARG B C   1 
ATOM   1628 O  O   . ARG B 1 63  ? -11.752 56.409 20.618 1.00 11.14 ?  111 ARG B O   1 
ATOM   1629 C  CB  . ARG B 1 63  ? -11.182 54.335 22.373 1.00 11.53 ?  111 ARG B CB  1 
ATOM   1630 C  CG  . ARG B 1 63  ? -10.941 53.372 23.549 1.00 11.95 ?  111 ARG B CG  1 
ATOM   1631 C  CD  . ARG B 1 63  ? -9.456  52.996 23.735 1.00 12.32 ?  111 ARG B CD  1 
ATOM   1632 N  NE  . ARG B 1 63  ? -8.614  54.108 24.193 1.00 12.94 ?  111 ARG B NE  1 
ATOM   1633 C  CZ  . ARG B 1 63  ? -7.493  54.533 23.598 1.00 12.36 ?  111 ARG B CZ  1 
ATOM   1634 N  NH1 . ARG B 1 63  ? -7.036  53.960 22.489 1.00 9.36  ?  111 ARG B NH1 1 
ATOM   1635 N  NH2 . ARG B 1 63  ? -6.813  55.542 24.130 1.00 13.41 ?  111 ARG B NH2 1 
ATOM   1636 N  N   . SER B 1 64  ? -13.973 56.397 20.980 1.00 11.95 ?  112 SER B N   1 
ATOM   1637 C  CA  . SER B 1 64  ? -14.236 57.393 19.951 1.00 12.09 ?  112 SER B CA  1 
ATOM   1638 C  C   . SER B 1 64  ? -15.539 58.142 20.185 1.00 13.41 ?  112 SER B C   1 
ATOM   1639 O  O   . SER B 1 64  ? -16.389 57.717 20.979 1.00 13.63 ?  112 SER B O   1 
ATOM   1640 C  CB  . SER B 1 64  ? -14.289 56.735 18.576 1.00 12.24 ?  112 SER B CB  1 
ATOM   1641 O  OG  . SER B 1 64  ? -15.368 55.818 18.519 1.00 13.54 ?  112 SER B OG  1 
ATOM   1642 N  N   . ILE B 1 65  ? -15.677 59.255 19.469 1.00 13.18 ?  113 ILE B N   1 
ATOM   1643 C  CA  . ILE B 1 65  ? -16.853 60.111 19.539 1.00 12.68 ?  113 ILE B CA  1 
ATOM   1644 C  C   . ILE B 1 65  ? -18.018 59.409 18.831 1.00 12.74 ?  113 ILE B C   1 
ATOM   1645 O  O   . ILE B 1 65  ? -19.139 59.376 19.338 1.00 13.52 ?  113 ILE B O   1 
ATOM   1646 C  CB  . ILE B 1 65  ? -16.559 61.479 18.844 1.00 12.11 ?  113 ILE B CB  1 
ATOM   1647 C  CG1 . ILE B 1 65  ? -15.530 62.269 19.645 1.00 10.60 ?  113 ILE B CG1 1 
ATOM   1648 C  CG2 . ILE B 1 65  ? -17.851 62.270 18.647 1.00 11.14 ?  113 ILE B CG2 1 
ATOM   1649 C  CD1 . ILE B 1 65  ? -15.175 63.555 18.956 1.00 9.51  ?  113 ILE B CD1 1 
ATOM   1650 N  N   . LYS B 1 66  ? -17.750 58.871 17.644 1.00 12.35 ?  114 LYS B N   1 
ATOM   1651 C  CA  . LYS B 1 66  ? -18.760 58.158 16.862 1.00 12.86 ?  114 LYS B CA  1 
ATOM   1652 C  C   . LYS B 1 66  ? -18.282 56.719 16.650 1.00 12.85 ?  114 LYS B C   1 
ATOM   1653 O  O   . LYS B 1 66  ? -17.082 56.473 16.536 1.00 11.79 ?  114 LYS B O   1 
ATOM   1654 C  CB  . LYS B 1 66  ? -18.944 58.836 15.498 1.00 13.53 ?  114 LYS B CB  1 
ATOM   1655 C  CG  . LYS B 1 66  ? -19.274 60.324 15.591 1.00 15.89 ?  114 LYS B CG  1 
ATOM   1656 C  CD  . LYS B 1 66  ? -19.811 60.847 14.277 1.00 16.17 ?  114 LYS B CD  1 
ATOM   1657 C  CE  . LYS B 1 66  ? -20.219 62.303 14.411 1.00 17.56 ?  114 LYS B CE  1 
ATOM   1658 N  NZ  . LYS B 1 66  ? -20.869 62.768 13.148 1.00 17.95 ?  114 LYS B NZ  1 
ATOM   1659 N  N   . PRO B 1 67  ? -19.207 55.747 16.581 1.00 13.36 ?  115 PRO B N   1 
ATOM   1660 C  CA  . PRO B 1 67  ? -18.679 54.397 16.383 1.00 13.27 ?  115 PRO B CA  1 
ATOM   1661 C  C   . PRO B 1 67  ? -18.039 54.145 15.015 1.00 13.57 ?  115 PRO B C   1 
ATOM   1662 O  O   . PRO B 1 67  ? -17.105 53.353 14.919 1.00 13.65 ?  115 PRO B O   1 
ATOM   1663 C  CB  . PRO B 1 67  ? -19.886 53.500 16.673 1.00 12.51 ?  115 PRO B CB  1 
ATOM   1664 C  CG  . PRO B 1 67  ? -21.034 54.328 16.269 1.00 13.89 ?  115 PRO B CG  1 
ATOM   1665 C  CD  . PRO B 1 67  ? -20.671 55.721 16.760 1.00 13.38 ?  115 PRO B CD  1 
ATOM   1666 N  N   . GLN B 1 68  ? -18.491 54.857 13.977 1.00 15.04 ?  116 GLN B N   1 
ATOM   1667 C  CA  . GLN B 1 68  ? -17.974 54.646 12.614 1.00 13.82 ?  116 GLN B CA  1 
ATOM   1668 C  C   . GLN B 1 68  ? -16.523 55.057 12.390 1.00 13.64 ?  116 GLN B C   1 
ATOM   1669 O  O   . GLN B 1 68  ? -15.895 54.592 11.432 1.00 13.07 ?  116 GLN B O   1 
ATOM   1670 C  CB  . GLN B 1 68  ? -18.827 55.376 11.562 1.00 15.85 ?  116 GLN B CB  1 
ATOM   1671 C  CG  . GLN B 1 68  ? -20.271 54.905 11.457 1.00 18.03 ?  116 GLN B CG  1 
ATOM   1672 C  CD  . GLN B 1 68  ? -21.153 55.441 12.575 1.00 20.04 ?  116 GLN B CD  1 
ATOM   1673 O  OE1 . GLN B 1 68  ? -20.719 56.284 13.379 1.00 17.53 ?  116 GLN B OE1 1 
ATOM   1674 N  NE2 . GLN B 1 68  ? -22.410 54.954 12.630 1.00 20.42 ?  116 GLN B NE2 1 
ATOM   1675 N  N   . TYR B 1 69  ? -15.980 55.922 13.242 1.00 11.60 ?  117 TYR B N   1 
ATOM   1676 C  CA  . TYR B 1 69  ? -14.607 56.361 13.030 1.00 11.23 ?  117 TYR B CA  1 
ATOM   1677 C  C   . TYR B 1 69  ? -13.718 56.307 14.247 1.00 11.68 ?  117 TYR B C   1 
ATOM   1678 O  O   . TYR B 1 69  ? -14.090 56.752 15.336 1.00 13.12 ?  117 TYR B O   1 
ATOM   1679 C  CB  . TYR B 1 69  ? -14.562 57.791 12.488 1.00 12.22 ?  117 TYR B CB  1 
ATOM   1680 C  CG  . TYR B 1 69  ? -15.286 57.960 11.174 1.00 13.27 ?  117 TYR B CG  1 
ATOM   1681 C  CD1 . TYR B 1 69  ? -14.739 57.455 9.984  1.00 13.89 ?  117 TYR B CD1 1 
ATOM   1682 C  CD2 . TYR B 1 69  ? -16.556 58.556 11.127 1.00 14.44 ?  117 TYR B CD2 1 
ATOM   1683 C  CE1 . TYR B 1 69  ? -15.446 57.531 8.790  1.00 14.74 ?  117 TYR B CE1 1 
ATOM   1684 C  CE2 . TYR B 1 69  ? -17.271 58.636 9.935  1.00 13.62 ?  117 TYR B CE2 1 
ATOM   1685 C  CZ  . TYR B 1 69  ? -16.709 58.119 8.776  1.00 14.74 ?  117 TYR B CZ  1 
ATOM   1686 O  OH  . TYR B 1 69  ? -17.407 58.166 7.593  1.00 16.99 ?  117 TYR B OH  1 
ATOM   1687 N  N   . LEU B 1 70  ? -12.525 55.762 14.046 1.00 11.59 ?  118 LEU B N   1 
ATOM   1688 C  CA  . LEU B 1 70  ? -11.529 55.707 15.104 1.00 11.80 ?  118 LEU B CA  1 
ATOM   1689 C  C   . LEU B 1 70  ? -10.501 56.771 14.739 1.00 10.89 ?  118 LEU B C   1 
ATOM   1690 O  O   . LEU B 1 70  ? -10.023 56.810 13.589 1.00 11.71 ?  118 LEU B O   1 
ATOM   1691 C  CB  . LEU B 1 70  ? -10.832 54.327 15.171 1.00 10.67 ?  118 LEU B CB  1 
ATOM   1692 C  CG  . LEU B 1 70  ? -9.577  54.236 16.068 1.00 11.47 ?  118 LEU B CG  1 
ATOM   1693 C  CD1 . LEU B 1 70  ? -9.974  54.410 17.536 1.00 10.91 ?  118 LEU B CD1 1 
ATOM   1694 C  CD2 . LEU B 1 70  ? -8.843  52.907 15.860 1.00 9.57  ?  118 LEU B CD2 1 
ATOM   1695 N  N   . VAL B 1 71  ? -10.193 57.636 15.705 1.00 9.63  ?  119 VAL B N   1 
ATOM   1696 C  CA  . VAL B 1 71  ? -9.187  58.672 15.533 1.00 7.91  ?  119 VAL B CA  1 
ATOM   1697 C  C   . VAL B 1 71  ? -8.124  58.406 16.585 1.00 8.26  ?  119 VAL B C   1 
ATOM   1698 O  O   . VAL B 1 71  ? -8.422  58.426 17.771 1.00 8.26  ?  119 VAL B O   1 
ATOM   1699 C  CB  . VAL B 1 71  ? -9.756  60.097 15.740 1.00 9.30  ?  119 VAL B CB  1 
ATOM   1700 C  CG1 . VAL B 1 71  ? -8.619  61.124 15.703 1.00 9.35  ?  119 VAL B CG1 1 
ATOM   1701 C  CG2 . VAL B 1 71  ? -10.745 60.419 14.630 1.00 8.78  ?  119 VAL B CG2 1 
ATOM   1702 N  N   . ALA B 1 72  ? -6.893  58.132 16.157 1.00 8.91  ?  120 ALA B N   1 
ATOM   1703 C  CA  . ALA B 1 72  ? -5.824  57.845 17.100 1.00 8.59  ?  120 ALA B CA  1 
ATOM   1704 C  C   . ALA B 1 72  ? -4.450  58.200 16.557 1.00 9.91  ?  120 ALA B C   1 
ATOM   1705 O  O   . ALA B 1 72  ? -4.266  58.279 15.342 1.00 10.53 ?  120 ALA B O   1 
ATOM   1706 C  CB  . ALA B 1 72  ? -5.862  56.384 17.465 1.00 8.40  ?  120 ALA B CB  1 
ATOM   1707 N  N   . ILE B 1 73  ? -3.494  58.416 17.463 1.00 8.27  ?  121 ILE B N   1 
ATOM   1708 C  CA  . ILE B 1 73  ? -2.113  58.727 17.089 1.00 9.32  ?  121 ILE B CA  1 
ATOM   1709 C  C   . ILE B 1 73  ? -1.414  57.417 16.781 1.00 9.24  ?  121 ILE B C   1 
ATOM   1710 O  O   . ILE B 1 73  ? -1.258  56.560 17.654 1.00 10.38 ?  121 ILE B O   1 
ATOM   1711 C  CB  . ILE B 1 73  ? -1.343  59.441 18.230 1.00 10.65 ?  121 ILE B CB  1 
ATOM   1712 C  CG1 . ILE B 1 73  ? -1.987  60.802 18.525 1.00 11.41 ?  121 ILE B CG1 1 
ATOM   1713 C  CG2 . ILE B 1 73  ? 0.133   59.637 17.819 1.00 11.22 ?  121 ILE B CG2 1 
ATOM   1714 C  CD1 . ILE B 1 73  ? -1.323  61.580 19.648 1.00 10.64 ?  121 ILE B CD1 1 
ATOM   1715 N  N   . GLY B 1 74  ? -0.997  57.263 15.530 1.00 9.78  ?  122 GLY B N   1 
ATOM   1716 C  CA  . GLY B 1 74  ? -0.361  56.031 15.088 1.00 11.12 ?  122 GLY B CA  1 
ATOM   1717 C  C   . GLY B 1 74  ? 1.075   55.769 15.511 1.00 12.17 ?  122 GLY B C   1 
ATOM   1718 O  O   . GLY B 1 74  ? 1.932   55.451 14.674 1.00 13.70 ?  122 GLY B O   1 
ATOM   1719 N  N   . ILE B 1 75  ? 1.333   55.876 16.809 1.00 12.35 ?  123 ILE B N   1 
ATOM   1720 C  CA  . ILE B 1 75  ? 2.662   55.667 17.356 1.00 12.20 ?  123 ILE B CA  1 
ATOM   1721 C  C   . ILE B 1 75  ? 2.585   54.642 18.492 1.00 12.67 ?  123 ILE B C   1 
ATOM   1722 O  O   . ILE B 1 75  ? 1.885   54.848 19.482 1.00 11.50 ?  123 ILE B O   1 
ATOM   1723 C  CB  . ILE B 1 75  ? 3.248   57.004 17.931 1.00 12.64 ?  123 ILE B CB  1 
ATOM   1724 C  CG1 . ILE B 1 75  ? 3.377   58.068 16.832 1.00 12.39 ?  123 ILE B CG1 1 
ATOM   1725 C  CG2 . ILE B 1 75  ? 4.582   56.736 18.592 1.00 13.59 ?  123 ILE B CG2 1 
ATOM   1726 C  CD1 . ILE B 1 75  ? 4.312   57.636 15.714 1.00 13.77 ?  123 ILE B CD1 1 
ATOM   1727 N  N   . CYS B 1 76  ? 3.311   53.542 18.355 1.00 12.93 ?  124 CYS B N   1 
ATOM   1728 C  CA  . CYS B 1 76  ? 3.317   52.515 19.387 1.00 13.25 ?  124 CYS B CA  1 
ATOM   1729 C  C   . CYS B 1 76  ? 3.789   53.067 20.732 1.00 14.06 ?  124 CYS B C   1 
ATOM   1730 O  O   . CYS B 1 76  ? 4.767   53.811 20.797 1.00 13.36 ?  124 CYS B O   1 
ATOM   1731 C  CB  . CYS B 1 76  ? 4.224   51.367 18.969 1.00 14.48 ?  124 CYS B CB  1 
ATOM   1732 S  SG  . CYS B 1 76  ? 4.209   49.941 20.094 1.00 17.03 ?  124 CYS B SG  1 
ATOM   1733 N  N   . THR B 1 77  ? 3.089   52.686 21.798 1.00 14.68 ?  125 THR B N   1 
ATOM   1734 C  CA  . THR B 1 77  ? 3.408   53.137 23.143 1.00 14.38 ?  125 THR B CA  1 
ATOM   1735 C  C   . THR B 1 77  ? 4.581   52.390 23.767 1.00 14.48 ?  125 THR B C   1 
ATOM   1736 O  O   . THR B 1 77  ? 4.873   52.559 24.952 1.00 15.45 ?  125 THR B O   1 
ATOM   1737 C  CB  . THR B 1 77  ? 2.203   53.010 24.056 1.00 13.82 ?  125 THR B CB  1 
ATOM   1738 O  OG1 . THR B 1 77  ? 1.660   51.688 23.943 1.00 13.96 ?  125 THR B OG1 1 
ATOM   1739 C  CG2 . THR B 1 77  ? 1.141   54.051 23.674 1.00 15.09 ?  125 THR B CG2 1 
ATOM   1740 N  N   . HIS B 1 78  ? 5.249   51.552 22.985 1.00 14.18 ?  126 HIS B N   1 
ATOM   1741 C  CA  . HIS B 1 78  ? 6.421   50.862 23.493 1.00 13.27 ?  126 HIS B CA  1 
ATOM   1742 C  C   . HIS B 1 78  ? 7.626   51.741 23.174 1.00 13.92 ?  126 HIS B C   1 
ATOM   1743 O  O   . HIS B 1 78  ? 8.045   52.547 24.000 1.00 15.17 ?  126 HIS B O   1 
ATOM   1744 C  CB  . HIS B 1 78  ? 6.595   49.483 22.835 1.00 12.81 ?  126 HIS B CB  1 
ATOM   1745 C  CG  . HIS B 1 78  ? 7.840   48.755 23.254 1.00 13.58 ?  126 HIS B CG  1 
ATOM   1746 N  ND1 . HIS B 1 78  ? 8.641   48.079 22.361 1.00 15.96 ?  126 HIS B ND1 1 
ATOM   1747 C  CD2 . HIS B 1 78  ? 8.426   48.607 24.467 1.00 12.60 ?  126 HIS B CD2 1 
ATOM   1748 C  CE1 . HIS B 1 78  ? 9.666   47.554 23.010 1.00 14.28 ?  126 HIS B CE1 1 
ATOM   1749 N  NE2 . HIS B 1 78  ? 9.559   47.861 24.290 1.00 13.57 ?  126 HIS B NE2 1 
ATOM   1750 N  N   . LEU B 1 79  ? 8.163   51.615 21.962 1.00 13.90 ?  127 LEU B N   1 
ATOM   1751 C  CA  . LEU B 1 79  ? 9.335   52.388 21.598 1.00 14.67 ?  127 LEU B CA  1 
ATOM   1752 C  C   . LEU B 1 79  ? 9.154   53.383 20.470 1.00 14.93 ?  127 LEU B C   1 
ATOM   1753 O  O   . LEU B 1 79  ? 10.136  53.827 19.883 1.00 15.53 ?  127 LEU B O   1 
ATOM   1754 C  CB  . LEU B 1 79  ? 10.531  51.456 21.320 1.00 16.17 ?  127 LEU B CB  1 
ATOM   1755 C  CG  . LEU B 1 79  ? 11.029  50.635 22.544 1.00 17.63 ?  127 LEU B CG  1 
ATOM   1756 C  CD1 . LEU B 1 79  ? 12.167  49.704 22.144 1.00 17.91 ?  127 LEU B CD1 1 
ATOM   1757 C  CD2 . LEU B 1 79  ? 11.492  51.543 23.650 1.00 17.48 ?  127 LEU B CD2 1 
ATOM   1758 N  N   . GLY B 1 80  ? 7.903   53.711 20.148 1.00 14.82 ?  128 GLY B N   1 
ATOM   1759 C  CA  . GLY B 1 80  ? 7.646   54.739 19.151 1.00 13.31 ?  128 GLY B CA  1 
ATOM   1760 C  C   . GLY B 1 80  ? 7.568   54.445 17.667 1.00 14.69 ?  128 GLY B C   1 
ATOM   1761 O  O   . GLY B 1 80  ? 7.485   55.386 16.860 1.00 14.18 ?  128 GLY B O   1 
ATOM   1762 N  N   . CYS B 1 81  ? 7.612   53.173 17.286 1.00 13.04 ?  129 CYS B N   1 
ATOM   1763 C  CA  . CYS B 1 81  ? 7.497   52.824 15.871 1.00 14.46 ?  129 CYS B CA  1 
ATOM   1764 C  C   . CYS B 1 81  ? 6.042   53.010 15.442 1.00 15.01 ?  129 CYS B C   1 
ATOM   1765 O  O   . CYS B 1 81  ? 5.164   53.200 16.282 1.00 14.60 ?  129 CYS B O   1 
ATOM   1766 C  CB  . CYS B 1 81  ? 7.902   51.370 15.624 1.00 15.06 ?  129 CYS B CB  1 
ATOM   1767 S  SG  . CYS B 1 81  ? 9.683   51.047 15.888 1.00 19.57 ?  129 CYS B SG  1 
ATOM   1768 N  N   . SER B 1 82  ? 5.786   52.961 14.139 1.00 15.17 ?  130 SER B N   1 
ATOM   1769 C  CA  . SER B 1 82  ? 4.427   53.116 13.636 1.00 15.14 ?  130 SER B CA  1 
ATOM   1770 C  C   . SER B 1 82  ? 3.890   51.718 13.329 1.00 14.61 ?  130 SER B C   1 
ATOM   1771 O  O   . SER B 1 82  ? 4.449   51.007 12.493 1.00 14.70 ?  130 SER B O   1 
ATOM   1772 C  CB  . SER B 1 82  ? 4.437   53.999 12.383 1.00 16.66 ?  130 SER B CB  1 
ATOM   1773 O  OG  . SER B 1 82  ? 3.157   54.557 12.145 1.00 22.13 ?  130 SER B OG  1 
ATOM   1774 N  N   . PRO B 1 83  ? 2.815   51.292 14.027 1.00 13.59 ?  131 PRO B N   1 
ATOM   1775 C  CA  . PRO B 1 83  ? 2.254   49.956 13.777 1.00 12.12 ?  131 PRO B CA  1 
ATOM   1776 C  C   . PRO B 1 83  ? 1.627   49.825 12.388 1.00 12.91 ?  131 PRO B C   1 
ATOM   1777 O  O   . PRO B 1 83  ? 1.188   50.824 11.796 1.00 13.59 ?  131 PRO B O   1 
ATOM   1778 C  CB  . PRO B 1 83  ? 1.211   49.789 14.883 1.00 9.12  ?  131 PRO B CB  1 
ATOM   1779 C  CG  . PRO B 1 83  ? 1.724   50.688 15.969 1.00 12.48 ?  131 PRO B CG  1 
ATOM   1780 C  CD  . PRO B 1 83  ? 2.175   51.913 15.200 1.00 12.36 ?  131 PRO B CD  1 
ATOM   1781 N  N   . THR B 1 84  ? 1.593   48.595 11.878 1.00 12.22 ?  132 THR B N   1 
ATOM   1782 C  CA  . THR B 1 84  ? 0.994   48.327 10.579 1.00 11.67 ?  132 THR B CA  1 
ATOM   1783 C  C   . THR B 1 84  ? -0.499  48.181 10.829 1.00 12.34 ?  132 THR B C   1 
ATOM   1784 O  O   . THR B 1 84  ? -0.912  47.847 11.949 1.00 10.98 ?  132 THR B O   1 
ATOM   1785 C  CB  . THR B 1 84  ? 1.526   46.983 9.921  1.00 11.12 ?  132 THR B CB  1 
ATOM   1786 O  OG1 . THR B 1 84  ? 1.196   45.860 10.745 1.00 10.95 ?  132 THR B OG1 1 
ATOM   1787 C  CG2 . THR B 1 84  ? 3.024   47.028 9.723  1.00 12.27 ?  132 THR B CG2 1 
ATOM   1788 N  N   . TYR B 1 85  ? -1.290  48.426 9.785  1.00 11.70 ?  133 TYR B N   1 
ATOM   1789 C  CA  . TYR B 1 85  ? -2.748  48.305 9.839  1.00 11.59 ?  133 TYR B CA  1 
ATOM   1790 C  C   . TYR B 1 85  ? -3.151  46.908 9.332  1.00 11.03 ?  133 TYR B C   1 
ATOM   1791 O  O   . TYR B 1 85  ? -2.874  46.551 8.192  1.00 11.10 ?  133 TYR B O   1 
ATOM   1792 C  CB  . TYR B 1 85  ? -3.366  49.422 8.985  1.00 9.92  ?  133 TYR B CB  1 
ATOM   1793 C  CG  . TYR B 1 85  ? -4.876  49.386 8.909  1.00 11.41 ?  133 TYR B CG  1 
ATOM   1794 C  CD1 . TYR B 1 85  ? -5.653  49.086 10.044 1.00 10.91 ?  133 TYR B CD1 1 
ATOM   1795 C  CD2 . TYR B 1 85  ? -5.540  49.700 7.717  1.00 10.87 ?  133 TYR B CD2 1 
ATOM   1796 C  CE1 . TYR B 1 85  ? -7.061  49.102 9.994  1.00 10.70 ?  133 TYR B CE1 1 
ATOM   1797 C  CE2 . TYR B 1 85  ? -6.945  49.729 7.658  1.00 10.63 ?  133 TYR B CE2 1 
ATOM   1798 C  CZ  . TYR B 1 85  ? -7.698  49.436 8.804  1.00 11.15 ?  133 TYR B CZ  1 
ATOM   1799 O  OH  . TYR B 1 85  ? -9.073  49.537 8.774  1.00 10.01 ?  133 TYR B OH  1 
ATOM   1800 N  N   . ARG B 1 86  ? -3.785  46.116 10.194 1.00 11.23 ?  134 ARG B N   1 
ATOM   1801 C  CA  . ARG B 1 86  ? -4.205  44.753 9.848  1.00 12.72 ?  134 ARG B CA  1 
ATOM   1802 C  C   . ARG B 1 86  ? -5.701  44.574 10.157 1.00 13.96 ?  134 ARG B C   1 
ATOM   1803 O  O   . ARG B 1 86  ? -6.070  43.893 11.116 1.00 13.51 ?  134 ARG B O   1 
ATOM   1804 C  CB  . ARG B 1 86  ? -3.372  43.732 10.646 1.00 12.49 ?  134 ARG B CB  1 
ATOM   1805 C  CG  . ARG B 1 86  ? -1.832  43.875 10.476 1.00 14.25 ?  134 ARG B CG  1 
ATOM   1806 C  CD  . ARG B 1 86  ? -1.409  43.588 9.021  1.00 14.74 ?  134 ARG B CD  1 
ATOM   1807 N  NE  . ARG B 1 86  ? -1.835  42.245 8.638  1.00 14.58 ?  134 ARG B NE  1 
ATOM   1808 C  CZ  . ARG B 1 86  ? -1.216  41.128 9.006  1.00 14.31 ?  134 ARG B CZ  1 
ATOM   1809 N  NH1 . ARG B 1 86  ? -0.111  41.175 9.750  1.00 13.89 ?  134 ARG B NH1 1 
ATOM   1810 N  NH2 . ARG B 1 86  ? -1.749  39.955 8.689  1.00 14.03 ?  134 ARG B NH2 1 
ATOM   1811 N  N   . PRO B 1 87  ? -6.579  45.168 9.324  1.00 14.66 ?  135 PRO B N   1 
ATOM   1812 C  CA  . PRO B 1 87  ? -8.038  45.114 9.468  1.00 15.06 ?  135 PRO B CA  1 
ATOM   1813 C  C   . PRO B 1 87  ? -8.697  43.762 9.204  1.00 15.91 ?  135 PRO B C   1 
ATOM   1814 O  O   . PRO B 1 87  ? -9.791  43.510 9.702  1.00 16.02 ?  135 PRO B O   1 
ATOM   1815 C  CB  . PRO B 1 87  ? -8.508  46.191 8.505  1.00 12.25 ?  135 PRO B CB  1 
ATOM   1816 C  CG  . PRO B 1 87  ? -7.553  46.057 7.407  1.00 13.64 ?  135 PRO B CG  1 
ATOM   1817 C  CD  . PRO B 1 87  ? -6.221  45.955 8.133  1.00 14.78 ?  135 PRO B CD  1 
ATOM   1818 N  N   . GLU B 1 88  ? -8.030  42.898 8.438  1.00 15.69 ?  136 GLU B N   1 
ATOM   1819 C  CA  . GLU B 1 88  ? -8.573  41.582 8.093  1.00 15.92 ?  136 GLU B CA  1 
ATOM   1820 C  C   . GLU B 1 88  ? -8.673  40.672 9.300  1.00 16.56 ?  136 GLU B C   1 
ATOM   1821 O  O   . GLU B 1 88  ? -7.806  40.699 10.176 1.00 17.39 ?  136 GLU B O   1 
ATOM   1822 C  CB  . GLU B 1 88  ? -7.701  40.882 7.047  1.00 16.33 ?  136 GLU B CB  1 
ATOM   1823 C  CG  . GLU B 1 88  ? -6.368  40.363 7.590  1.00 16.34 ?  136 GLU B CG  1 
ATOM   1824 C  CD  . GLU B 1 88  ? -5.246  41.393 7.522  1.00 18.98 ?  136 GLU B CD  1 
ATOM   1825 O  OE1 . GLU B 1 88  ? -5.536  42.609 7.431  1.00 18.01 ?  136 GLU B OE1 1 
ATOM   1826 O  OE2 . GLU B 1 88  ? -4.065  40.979 7.567  1.00 20.27 ?  136 GLU B OE2 1 
ATOM   1827 N  N   . PHE B 1 89  ? -9.728  39.860 9.341  1.00 16.41 ?  137 PHE B N   1 
ATOM   1828 C  CA  . PHE B 1 89  ? -9.943  38.933 10.458 1.00 15.92 ?  137 PHE B CA  1 
ATOM   1829 C  C   . PHE B 1 89  ? -9.203  37.621 10.258 1.00 15.04 ?  137 PHE B C   1 
ATOM   1830 O  O   . PHE B 1 89  ? -9.087  37.125 9.140  1.00 15.70 ?  137 PHE B O   1 
ATOM   1831 C  CB  . PHE B 1 89  ? -11.431 38.606 10.628 1.00 15.24 ?  137 PHE B CB  1 
ATOM   1832 C  CG  . PHE B 1 89  ? -12.232 39.661 11.349 1.00 16.35 ?  137 PHE B CG  1 
ATOM   1833 C  CD1 . PHE B 1 89  ? -12.005 41.026 11.139 1.00 18.23 ?  137 PHE B CD1 1 
ATOM   1834 C  CD2 . PHE B 1 89  ? -13.266 39.283 12.203 1.00 18.55 ?  137 PHE B CD2 1 
ATOM   1835 C  CE1 . PHE B 1 89  ? -12.802 41.998 11.770 1.00 19.44 ?  137 PHE B CE1 1 
ATOM   1836 C  CE2 . PHE B 1 89  ? -14.075 40.243 12.844 1.00 19.22 ?  137 PHE B CE2 1 
ATOM   1837 C  CZ  . PHE B 1 89  ? -13.846 41.603 12.629 1.00 19.77 ?  137 PHE B CZ  1 
ATOM   1838 N  N   . GLY B 1 90  ? -8.702  37.069 11.354 1.00 15.05 ?  138 GLY B N   1 
ATOM   1839 C  CA  . GLY B 1 90  ? -8.015  35.790 11.327 1.00 14.32 ?  138 GLY B CA  1 
ATOM   1840 C  C   . GLY B 1 90  ? -6.831  35.500 10.421 1.00 14.80 ?  138 GLY B C   1 
ATOM   1841 O  O   . GLY B 1 90  ? -6.713  34.354 9.985  1.00 15.35 ?  138 GLY B O   1 
ATOM   1842 N  N   . PRO B 1 91  ? -5.939  36.469 10.114 1.00 14.67 ?  139 PRO B N   1 
ATOM   1843 C  CA  . PRO B 1 91  ? -4.809  36.123 9.241  1.00 16.31 ?  139 PRO B CA  1 
ATOM   1844 C  C   . PRO B 1 91  ? -3.946  35.086 9.954  1.00 18.06 ?  139 PRO B C   1 
ATOM   1845 O  O   . PRO B 1 91  ? -3.851  35.110 11.185 1.00 18.05 ?  139 PRO B O   1 
ATOM   1846 C  CB  . PRO B 1 91  ? -4.084  37.463 9.060  1.00 13.74 ?  139 PRO B CB  1 
ATOM   1847 C  CG  . PRO B 1 91  ? -4.339  38.154 10.342 1.00 11.28 ?  139 PRO B CG  1 
ATOM   1848 C  CD  . PRO B 1 91  ? -5.828  37.872 10.551 1.00 12.12 ?  139 PRO B CD  1 
ATOM   1849 N  N   . ASP B 1 92  ? -3.318  34.188 9.195  1.00 19.89 ?  140 ASP B N   1 
ATOM   1850 C  CA  . ASP B 1 92  ? -2.491  33.130 9.783  1.00 21.06 ?  140 ASP B CA  1 
ATOM   1851 C  C   . ASP B 1 92  ? -1.407  33.591 10.740 1.00 20.45 ?  140 ASP B C   1 
ATOM   1852 O  O   . ASP B 1 92  ? -1.194  32.971 11.782 1.00 21.19 ?  140 ASP B O   1 
ATOM   1853 C  CB  . ASP B 1 92  ? -1.845  32.275 8.691  1.00 23.85 ?  140 ASP B CB  1 
ATOM   1854 C  CG  . ASP B 1 92  ? -2.864  31.466 7.918  1.00 28.29 ?  140 ASP B CG  1 
ATOM   1855 O  OD1 . ASP B 1 92  ? -3.853  31.017 8.539  1.00 30.39 ?  140 ASP B OD1 1 
ATOM   1856 O  OD2 . ASP B 1 92  ? -2.672  31.273 6.698  1.00 31.47 ?  140 ASP B OD2 1 
ATOM   1857 N  N   . ASP B 1 93  ? -0.723  34.676 10.401 1.00 19.97 ?  141 ASP B N   1 
ATOM   1858 C  CA  . ASP B 1 93  ? 0.356   35.160 11.247 1.00 19.41 ?  141 ASP B CA  1 
ATOM   1859 C  C   . ASP B 1 93  ? -0.118  35.732 12.582 1.00 19.98 ?  141 ASP B C   1 
ATOM   1860 O  O   . ASP B 1 93  ? 0.613   35.668 13.567 1.00 20.61 ?  141 ASP B O   1 
ATOM   1861 C  CB  . ASP B 1 93  ? 1.184   36.202 10.490 1.00 18.75 ?  141 ASP B CB  1 
ATOM   1862 C  CG  . ASP B 1 93  ? 0.395   37.465 10.170 1.00 18.52 ?  141 ASP B CG  1 
ATOM   1863 O  OD1 . ASP B 1 93  ? -0.784  37.337 9.800  1.00 18.46 ?  141 ASP B OD1 1 
ATOM   1864 O  OD2 . ASP B 1 93  ? 0.954   38.583 10.269 1.00 16.68 ?  141 ASP B OD2 1 
ATOM   1865 N  N   . LEU B 1 94  ? -1.334  36.275 12.621 1.00 19.91 ?  142 LEU B N   1 
ATOM   1866 C  CA  . LEU B 1 94  ? -1.860  36.872 13.851 1.00 19.26 ?  142 LEU B CA  1 
ATOM   1867 C  C   . LEU B 1 94  ? -2.792  35.973 14.641 1.00 18.82 ?  142 LEU B C   1 
ATOM   1868 O  O   . LEU B 1 94  ? -3.106  36.268 15.790 1.00 18.63 ?  142 LEU B O   1 
ATOM   1869 C  CB  . LEU B 1 94  ? -2.573  38.200 13.551 1.00 18.57 ?  142 LEU B CB  1 
ATOM   1870 C  CG  . LEU B 1 94  ? -1.683  39.291 12.940 1.00 18.29 ?  142 LEU B CG  1 
ATOM   1871 C  CD1 . LEU B 1 94  ? -2.467  40.562 12.730 1.00 17.00 ?  142 LEU B CD1 1 
ATOM   1872 C  CD2 . LEU B 1 94  ? -0.510  39.557 13.860 1.00 17.91 ?  142 LEU B CD2 1 
ATOM   1873 N  N   . GLY B 1 95  ? -3.227  34.876 14.029 1.00 19.34 ?  143 GLY B N   1 
ATOM   1874 C  CA  . GLY B 1 95  ? -4.110  33.955 14.717 1.00 18.66 ?  143 GLY B CA  1 
ATOM   1875 C  C   . GLY B 1 95  ? -5.528  34.041 14.197 1.00 19.23 ?  143 GLY B C   1 
ATOM   1876 O  O   . GLY B 1 95  ? -5.987  35.118 13.788 1.00 19.32 ?  143 GLY B O   1 
ATOM   1877 N  N   . ALA B 1 96  ? -6.223  32.903 14.224 1.00 19.63 ?  144 ALA B N   1 
ATOM   1878 C  CA  . ALA B 1 96  ? -7.606  32.798 13.751 1.00 19.02 ?  144 ALA B CA  1 
ATOM   1879 C  C   . ALA B 1 96  ? -8.586  33.667 14.537 1.00 18.57 ?  144 ALA B C   1 
ATOM   1880 O  O   . ALA B 1 96  ? -9.627  34.063 14.018 1.00 19.14 ?  144 ALA B O   1 
ATOM   1881 C  CB  . ALA B 1 96  ? -8.064  31.346 13.790 1.00 18.56 ?  144 ALA B CB  1 
ATOM   1882 N  N   . ASP B 1 97  ? -8.258  33.975 15.784 1.00 17.95 ?  145 ASP B N   1 
ATOM   1883 C  CA  . ASP B 1 97  ? -9.155  34.784 16.587 1.00 19.24 ?  145 ASP B CA  1 
ATOM   1884 C  C   . ASP B 1 97  ? -8.914  36.291 16.455 1.00 17.49 ?  145 ASP B C   1 
ATOM   1885 O  O   . ASP B 1 97  ? -9.545  37.084 17.156 1.00 17.31 ?  145 ASP B O   1 
ATOM   1886 C  CB  . ASP B 1 97  ? -9.073  34.339 18.041 1.00 22.93 ?  145 ASP B CB  1 
ATOM   1887 C  CG  . ASP B 1 97  ? -7.723  34.594 18.642 1.00 27.92 ?  145 ASP B CG  1 
ATOM   1888 O  OD1 . ASP B 1 97  ? -6.713  34.497 17.891 1.00 31.98 ?  145 ASP B OD1 1 
ATOM   1889 O  OD2 . ASP B 1 97  ? -7.673  34.881 19.872 1.00 32.06 ?  145 ASP B OD2 1 
ATOM   1890 N  N   . TRP B 1 98  ? -8.017  36.685 15.553 1.00 15.40 ?  146 TRP B N   1 
ATOM   1891 C  CA  . TRP B 1 98  ? -7.714  38.106 15.348 1.00 14.74 ?  146 TRP B CA  1 
ATOM   1892 C  C   . TRP B 1 98  ? -8.939  38.804 14.743 1.00 14.37 ?  146 TRP B C   1 
ATOM   1893 O  O   . TRP B 1 98  ? -9.449  38.375 13.698 1.00 13.92 ?  146 TRP B O   1 
ATOM   1894 C  CB  . TRP B 1 98  ? -6.495  38.240 14.431 1.00 13.11 ?  146 TRP B CB  1 
ATOM   1895 C  CG  . TRP B 1 98  ? -6.101  39.671 14.088 1.00 12.03 ?  146 TRP B CG  1 
ATOM   1896 C  CD1 . TRP B 1 98  ? -6.307  40.318 12.900 1.00 11.31 ?  146 TRP B CD1 1 
ATOM   1897 C  CD2 . TRP B 1 98  ? -5.368  40.582 14.922 1.00 11.83 ?  146 TRP B CD2 1 
ATOM   1898 N  NE1 . TRP B 1 98  ? -5.736  41.576 12.936 1.00 13.21 ?  146 TRP B NE1 1 
ATOM   1899 C  CE2 . TRP B 1 98  ? -5.152  41.766 14.166 1.00 12.95 ?  146 TRP B CE2 1 
ATOM   1900 C  CE3 . TRP B 1 98  ? -4.870  40.514 16.233 1.00 12.55 ?  146 TRP B CE3 1 
ATOM   1901 C  CZ2 . TRP B 1 98  ? -4.448  42.876 14.680 1.00 13.06 ?  146 TRP B CZ2 1 
ATOM   1902 C  CZ3 . TRP B 1 98  ? -4.167  41.623 16.750 1.00 13.90 ?  146 TRP B CZ3 1 
ATOM   1903 C  CH2 . TRP B 1 98  ? -3.964  42.783 15.968 1.00 12.81 ?  146 TRP B CH2 1 
ATOM   1904 N  N   . LYS B 1 99  ? -9.397  39.874 15.399 1.00 13.96 ?  147 LYS B N   1 
ATOM   1905 C  CA  . LYS B 1 99  ? -10.579 40.615 14.968 1.00 14.09 ?  147 LYS B CA  1 
ATOM   1906 C  C   . LYS B 1 99  ? -10.249 41.934 14.270 1.00 14.81 ?  147 LYS B C   1 
ATOM   1907 O  O   . LYS B 1 99  ? -11.082 42.844 14.229 1.00 14.84 ?  147 LYS B O   1 
ATOM   1908 C  CB  . LYS B 1 99  ? -11.456 40.913 16.194 1.00 15.60 ?  147 LYS B CB  1 
ATOM   1909 C  CG  . LYS B 1 99  ? -11.896 39.686 17.005 1.00 16.79 ?  147 LYS B CG  1 
ATOM   1910 C  CD  . LYS B 1 99  ? -12.640 38.660 16.154 1.00 18.36 ?  147 LYS B CD  1 
ATOM   1911 C  CE  . LYS B 1 99  ? -13.036 37.469 17.008 1.00 21.08 ?  147 LYS B CE  1 
ATOM   1912 N  NZ  . LYS B 1 99  ? -11.977 37.079 17.990 1.00 22.33 ?  147 LYS B NZ  1 
ATOM   1913 N  N   . GLY B 1 100 ? -9.048  42.036 13.708 1.00 14.57 ?  148 GLY B N   1 
ATOM   1914 C  CA  . GLY B 1 100 ? -8.637  43.270 13.061 1.00 12.77 ?  148 GLY B CA  1 
ATOM   1915 C  C   . GLY B 1 100 ? -7.936  44.176 14.076 1.00 13.07 ?  148 GLY B C   1 
ATOM   1916 O  O   . GLY B 1 100 ? -8.185  44.079 15.286 1.00 12.50 ?  148 GLY B O   1 
ATOM   1917 N  N   . GLY B 1 101 ? -7.056  45.054 13.599 1.00 11.50 ?  149 GLY B N   1 
ATOM   1918 C  CA  . GLY B 1 101 ? -6.355  45.931 14.512 1.00 9.49  ?  149 GLY B CA  1 
ATOM   1919 C  C   . GLY B 1 101 ? -5.037  46.393 13.950 1.00 10.35 ?  149 GLY B C   1 
ATOM   1920 O  O   . GLY B 1 101 ? -4.894  46.563 12.742 1.00 11.51 ?  149 GLY B O   1 
ATOM   1921 N  N   . PHE B 1 102 ? -4.064  46.587 14.830 1.00 10.14 ?  150 PHE B N   1 
ATOM   1922 C  CA  . PHE B 1 102 ? -2.745  47.065 14.436 1.00 9.73  ?  150 PHE B CA  1 
ATOM   1923 C  C   . PHE B 1 102 ? -1.662  46.177 15.013 1.00 9.80  ?  150 PHE B C   1 
ATOM   1924 O  O   . PHE B 1 102 ? -1.804  45.663 16.109 1.00 11.81 ?  150 PHE B O   1 
ATOM   1925 C  CB  . PHE B 1 102 ? -2.516  48.511 14.910 1.00 9.00  ?  150 PHE B CB  1 
ATOM   1926 C  CG  . PHE B 1 102 ? -3.589  49.470 14.481 1.00 9.30  ?  150 PHE B CG  1 
ATOM   1927 C  CD1 . PHE B 1 102 ? -4.708  49.688 15.287 1.00 10.17 ?  150 PHE B CD1 1 
ATOM   1928 C  CD2 . PHE B 1 102 ? -3.503  50.118 13.247 1.00 11.20 ?  150 PHE B CD2 1 
ATOM   1929 C  CE1 . PHE B 1 102 ? -5.739  50.542 14.865 1.00 11.37 ?  150 PHE B CE1 1 
ATOM   1930 C  CE2 . PHE B 1 102 ? -4.521  50.974 12.799 1.00 10.85 ?  150 PHE B CE2 1 
ATOM   1931 C  CZ  . PHE B 1 102 ? -5.641  51.190 13.603 1.00 11.24 ?  150 PHE B CZ  1 
ATOM   1932 N  N   . PHE B 1 103 ? -0.572  46.026 14.275 1.00 9.38  ?  151 PHE B N   1 
ATOM   1933 C  CA  . PHE B 1 103 ? 0.520   45.161 14.690 1.00 12.04 ?  151 PHE B CA  1 
ATOM   1934 C  C   . PHE B 1 103 ? 1.829   45.890 14.499 1.00 11.10 ?  151 PHE B C   1 
ATOM   1935 O  O   . PHE B 1 103 ? 2.170   46.265 13.387 1.00 12.43 ?  151 PHE B O   1 
ATOM   1936 C  CB  . PHE B 1 103 ? 0.509   43.880 13.843 1.00 13.63 ?  151 PHE B CB  1 
ATOM   1937 C  CG  . PHE B 1 103 ? 1.573   42.896 14.216 1.00 15.51 ?  151 PHE B CG  1 
ATOM   1938 C  CD1 . PHE B 1 103 ? 1.443   42.105 15.354 1.00 16.53 ?  151 PHE B CD1 1 
ATOM   1939 C  CD2 . PHE B 1 103 ? 2.749   42.804 13.459 1.00 18.77 ?  151 PHE B CD2 1 
ATOM   1940 C  CE1 . PHE B 1 103 ? 2.475   41.233 15.743 1.00 17.28 ?  151 PHE B CE1 1 
ATOM   1941 C  CE2 . PHE B 1 103 ? 3.799   41.928 13.837 1.00 18.29 ?  151 PHE B CE2 1 
ATOM   1942 C  CZ  . PHE B 1 103 ? 3.656   41.147 14.980 1.00 18.03 ?  151 PHE B CZ  1 
ATOM   1943 N  N   . CYS B 1 104 ? 2.573   46.068 15.579 1.00 11.15 ?  152 CYS B N   1 
ATOM   1944 C  CA  . CYS B 1 104 ? 3.834   46.759 15.483 1.00 12.09 ?  152 CYS B CA  1 
ATOM   1945 C  C   . CYS B 1 104 ? 4.944   45.810 15.090 1.00 13.60 ?  152 CYS B C   1 
ATOM   1946 O  O   . CYS B 1 104 ? 5.216   44.835 15.791 1.00 13.87 ?  152 CYS B O   1 
ATOM   1947 C  CB  . CYS B 1 104 ? 4.174   47.463 16.792 1.00 13.41 ?  152 CYS B CB  1 
ATOM   1948 S  SG  . CYS B 1 104 ? 5.688   48.476 16.642 1.00 14.19 ?  152 CYS B SG  1 
ATOM   1949 N  N   . PRO B 1 105 ? 5.616   46.100 13.963 1.00 14.85 ?  153 PRO B N   1 
ATOM   1950 C  CA  . PRO B 1 105 ? 6.709   45.276 13.446 1.00 15.51 ?  153 PRO B CA  1 
ATOM   1951 C  C   . PRO B 1 105 ? 8.016   45.343 14.214 1.00 16.78 ?  153 PRO B C   1 
ATOM   1952 O  O   . PRO B 1 105 ? 8.917   44.529 13.979 1.00 18.76 ?  153 PRO B O   1 
ATOM   1953 C  CB  . PRO B 1 105 ? 6.864   45.784 12.009 1.00 15.57 ?  153 PRO B CB  1 
ATOM   1954 C  CG  . PRO B 1 105 ? 6.617   47.236 12.137 1.00 15.10 ?  153 PRO B CG  1 
ATOM   1955 C  CD  . PRO B 1 105 ? 5.410   47.285 13.099 1.00 15.66 ?  153 PRO B CD  1 
ATOM   1956 N  N   . CYS B 1 106 ? 8.140   46.286 15.140 1.00 16.32 ?  154 CYS B N   1 
ATOM   1957 C  CA  . CYS B 1 106 ? 9.394   46.391 15.872 1.00 17.53 ?  154 CYS B CA  1 
ATOM   1958 C  C   . CYS B 1 106 ? 9.523   45.432 17.048 1.00 18.41 ?  154 CYS B C   1 
ATOM   1959 O  O   . CYS B 1 106 ? 10.623  44.951 17.316 1.00 20.65 ?  154 CYS B O   1 
ATOM   1960 C  CB  . CYS B 1 106 ? 9.649   47.826 16.332 1.00 17.82 ?  154 CYS B CB  1 
ATOM   1961 S  SG  . CYS B 1 106 ? 9.896   48.959 14.909 1.00 20.39 ?  154 CYS B SG  1 
ATOM   1962 N  N   . HIS B 1 107 ? 8.425   45.141 17.743 1.00 17.89 ?  155 HIS B N   1 
ATOM   1963 C  CA  . HIS B 1 107 ? 8.486   44.209 18.870 1.00 17.39 ?  155 HIS B CA  1 
ATOM   1964 C  C   . HIS B 1 107 ? 7.207   43.396 19.037 1.00 17.20 ?  155 HIS B C   1 
ATOM   1965 O  O   . HIS B 1 107 ? 7.005   42.734 20.053 1.00 16.59 ?  155 HIS B O   1 
ATOM   1966 C  CB  . HIS B 1 107 ? 8.838   44.955 20.167 1.00 17.31 ?  155 HIS B CB  1 
ATOM   1967 C  CG  . HIS B 1 107 ? 10.200  45.585 20.145 1.00 19.99 ?  155 HIS B CG  1 
ATOM   1968 N  ND1 . HIS B 1 107 ? 11.370  44.848 20.145 1.00 21.66 ?  155 HIS B ND1 1 
ATOM   1969 C  CD2 . HIS B 1 107 ? 10.578  46.883 20.037 1.00 18.68 ?  155 HIS B CD2 1 
ATOM   1970 C  CE1 . HIS B 1 107 ? 12.403  45.668 20.035 1.00 20.22 ?  155 HIS B CE1 1 
ATOM   1971 N  NE2 . HIS B 1 107 ? 11.948  46.907 19.969 1.00 17.08 ?  155 HIS B NE2 1 
ATOM   1972 N  N   . GLY B 1 108 ? 6.334   43.460 18.038 1.00 15.32 ?  156 GLY B N   1 
ATOM   1973 C  CA  . GLY B 1 108 ? 5.121   42.659 18.074 1.00 13.34 ?  156 GLY B CA  1 
ATOM   1974 C  C   . GLY B 1 108 ? 3.941   43.110 18.903 1.00 11.63 ?  156 GLY B C   1 
ATOM   1975 O  O   . GLY B 1 108 ? 3.040   42.322 19.158 1.00 11.75 ?  156 GLY B O   1 
ATOM   1976 N  N   . SER B 1 109 ? 3.919   44.361 19.326 1.00 9.40  ?  157 SER B N   1 
ATOM   1977 C  CA  . SER B 1 109 ? 2.778   44.789 20.102 1.00 11.40 ?  157 SER B CA  1 
ATOM   1978 C  C   . SER B 1 109 ? 1.518   44.759 19.235 1.00 13.30 ?  157 SER B C   1 
ATOM   1979 O  O   . SER B 1 109 ? 1.569   45.046 18.036 1.00 14.06 ?  157 SER B O   1 
ATOM   1980 C  CB  . SER B 1 109 ? 3.005   46.168 20.672 1.00 12.09 ?  157 SER B CB  1 
ATOM   1981 O  OG  . SER B 1 109 ? 3.949   46.082 21.723 1.00 13.55 ?  157 SER B OG  1 
ATOM   1982 N  N   . ARG B 1 110 ? 0.392   44.392 19.847 1.00 12.10 ?  158 ARG B N   1 
ATOM   1983 C  CA  . ARG B 1 110 ? -0.881  44.306 19.146 1.00 10.49 ?  158 ARG B CA  1 
ATOM   1984 C  C   . ARG B 1 110 ? -1.904  45.222 19.780 1.00 10.59 ?  158 ARG B C   1 
ATOM   1985 O  O   . ARG B 1 110 ? -1.963  45.348 20.992 1.00 11.61 ?  158 ARG B O   1 
ATOM   1986 C  CB  . ARG B 1 110 ? -1.403  42.874 19.187 1.00 11.78 ?  158 ARG B CB  1 
ATOM   1987 C  CG  . ARG B 1 110 ? -0.418  41.856 18.650 1.00 13.97 ?  158 ARG B CG  1 
ATOM   1988 C  CD  . ARG B 1 110 ? -0.968  40.432 18.813 1.00 17.64 ?  158 ARG B CD  1 
ATOM   1989 N  NE  . ARG B 1 110 ? -0.091  39.393 18.261 1.00 17.00 ?  158 ARG B NE  1 
ATOM   1990 C  CZ  . ARG B 1 110 ? -0.525  38.261 17.705 1.00 18.50 ?  158 ARG B CZ  1 
ATOM   1991 N  NH1 . ARG B 1 110 ? -1.830  38.015 17.622 1.00 18.06 ?  158 ARG B NH1 1 
ATOM   1992 N  NH2 . ARG B 1 110 ? 0.342   37.377 17.217 1.00 15.37 ?  158 ARG B NH2 1 
ATOM   1993 N  N   . PHE B 1 111 ? -2.698  45.880 18.950 1.00 11.23 ?  159 PHE B N   1 
ATOM   1994 C  CA  . PHE B 1 111 ? -3.746  46.780 19.424 1.00 10.88 ?  159 PHE B CA  1 
ATOM   1995 C  C   . PHE B 1 111 ? -4.988  46.433 18.609 1.00 11.17 ?  159 PHE B C   1 
ATOM   1996 O  O   . PHE B 1 111 ? -4.878  46.050 17.446 1.00 13.05 ?  159 PHE B O   1 
ATOM   1997 C  CB  . PHE B 1 111 ? -3.364  48.253 19.175 1.00 10.97 ?  159 PHE B CB  1 
ATOM   1998 C  CG  . PHE B 1 111 ? -1.997  48.651 19.713 1.00 11.37 ?  159 PHE B CG  1 
ATOM   1999 C  CD1 . PHE B 1 111 ? -0.840  48.426 18.949 1.00 11.09 ?  159 PHE B CD1 1 
ATOM   2000 C  CD2 . PHE B 1 111 ? -1.872  49.257 20.982 1.00 10.67 ?  159 PHE B CD2 1 
ATOM   2001 C  CE1 . PHE B 1 111 ? 0.434   48.793 19.430 1.00 7.07  ?  159 PHE B CE1 1 
ATOM   2002 C  CE2 . PHE B 1 111 ? -0.640  49.624 21.487 1.00 10.45 ?  159 PHE B CE2 1 
ATOM   2003 C  CZ  . PHE B 1 111 ? 0.529   49.394 20.718 1.00 10.60 ?  159 PHE B CZ  1 
ATOM   2004 N  N   . ASP B 1 112 ? -6.174  46.545 19.203 1.00 13.15 ?  160 ASP B N   1 
ATOM   2005 C  CA  . ASP B 1 112 ? -7.389  46.206 18.460 1.00 10.82 ?  160 ASP B CA  1 
ATOM   2006 C  C   . ASP B 1 112 ? -7.925  47.423 17.703 1.00 11.71 ?  160 ASP B C   1 
ATOM   2007 O  O   . ASP B 1 112 ? -7.212  48.434 17.562 1.00 10.76 ?  160 ASP B O   1 
ATOM   2008 C  CB  . ASP B 1 112 ? -8.449  45.598 19.390 1.00 11.50 ?  160 ASP B CB  1 
ATOM   2009 C  CG  . ASP B 1 112 ? -9.151  46.621 20.276 1.00 11.93 ?  160 ASP B CG  1 
ATOM   2010 O  OD1 . ASP B 1 112 ? -8.857  47.843 20.233 1.00 11.42 ?  160 ASP B OD1 1 
ATOM   2011 O  OD2 . ASP B 1 112 ? -10.033 46.182 21.042 1.00 13.62 ?  160 ASP B OD2 1 
ATOM   2012 N  N   . LEU B 1 113 ? -9.160  47.351 17.213 1.00 11.20 ?  161 LEU B N   1 
ATOM   2013 C  CA  . LEU B 1 113 ? -9.684  48.466 16.436 1.00 11.37 ?  161 LEU B CA  1 
ATOM   2014 C  C   . LEU B 1 113 ? -10.246 49.657 17.222 1.00 12.46 ?  161 LEU B C   1 
ATOM   2015 O  O   . LEU B 1 113 ? -10.966 50.492 16.638 1.00 11.35 ?  161 LEU B O   1 
ATOM   2016 C  CB  . LEU B 1 113 ? -10.646 47.945 15.349 1.00 11.85 ?  161 LEU B CB  1 
ATOM   2017 C  CG  . LEU B 1 113 ? -9.905  47.107 14.276 1.00 10.16 ?  161 LEU B CG  1 
ATOM   2018 C  CD1 . LEU B 1 113 ? -10.834 46.283 13.436 1.00 10.63 ?  161 LEU B CD1 1 
ATOM   2019 C  CD2 . LEU B 1 113 ? -9.116  48.036 13.377 1.00 11.02 ?  161 LEU B CD2 1 
ATOM   2020 N  N   . ALA B 1 114 ? -9.956  49.705 18.534 1.00 11.63 ?  162 ALA B N   1 
ATOM   2021 C  CA  . ALA B 1 114 ? -10.295 50.874 19.361 1.00 11.58 ?  162 ALA B CA  1 
ATOM   2022 C  C   . ALA B 1 114 ? -8.917  51.329 19.834 1.00 11.07 ?  162 ALA B C   1 
ATOM   2023 O  O   . ALA B 1 114 ? -8.803  52.129 20.758 1.00 10.73 ?  162 ALA B O   1 
ATOM   2024 C  CB  . ALA B 1 114 ? -11.192 50.530 20.566 1.00 9.70  ?  162 ALA B CB  1 
ATOM   2025 N  N   . ALA B 1 115 ? -7.884  50.767 19.198 1.00 10.49 ?  163 ALA B N   1 
ATOM   2026 C  CA  . ALA B 1 115 ? -6.487  51.069 19.489 1.00 9.24  ?  163 ALA B CA  1 
ATOM   2027 C  C   . ALA B 1 115 ? -6.095  50.677 20.916 1.00 9.32  ?  163 ALA B C   1 
ATOM   2028 O  O   . ALA B 1 115 ? -5.253  51.324 21.520 1.00 11.44 ?  163 ALA B O   1 
ATOM   2029 C  CB  . ALA B 1 115 ? -6.231  52.558 19.254 1.00 8.42  ?  163 ALA B CB  1 
ATOM   2030 N  N   . ARG B 1 116 ? -6.708  49.621 21.449 1.00 9.27  ?  164 ARG B N   1 
ATOM   2031 C  CA  . ARG B 1 116 ? -6.422  49.156 22.806 1.00 9.59  ?  164 ARG B CA  1 
ATOM   2032 C  C   . ARG B 1 116 ? -5.390  48.048 22.737 1.00 9.97  ?  164 ARG B C   1 
ATOM   2033 O  O   . ARG B 1 116 ? -5.501  47.135 21.919 1.00 11.13 ?  164 ARG B O   1 
ATOM   2034 C  CB  . ARG B 1 116 ? -7.710  48.648 23.477 1.00 10.67 ?  164 ARG B CB  1 
ATOM   2035 C  CG  . ARG B 1 116 ? -8.812  49.730 23.536 1.00 11.02 ?  164 ARG B CG  1 
ATOM   2036 C  CD  . ARG B 1 116 ? -10.121 49.183 24.102 1.00 11.11 ?  164 ARG B CD  1 
ATOM   2037 N  NE  . ARG B 1 116 ? -10.647 48.111 23.259 1.00 9.95  ?  164 ARG B NE  1 
ATOM   2038 C  CZ  . ARG B 1 116 ? -11.736 47.411 23.552 1.00 12.67 ?  164 ARG B CZ  1 
ATOM   2039 N  NH1 . ARG B 1 116 ? -12.420 47.659 24.676 1.00 12.90 ?  164 ARG B NH1 1 
ATOM   2040 N  NH2 . ARG B 1 116 ? -12.160 46.479 22.717 1.00 11.55 ?  164 ARG B NH2 1 
ATOM   2041 N  N   . VAL B 1 117 ? -4.394  48.131 23.617 1.00 10.59 ?  165 VAL B N   1 
ATOM   2042 C  CA  . VAL B 1 117 ? -3.295  47.161 23.646 1.00 9.99  ?  165 VAL B CA  1 
ATOM   2043 C  C   . VAL B 1 117 ? -3.647  45.810 24.302 1.00 9.60  ?  165 VAL B C   1 
ATOM   2044 O  O   . VAL B 1 117 ? -4.339  45.757 25.317 1.00 9.96  ?  165 VAL B O   1 
ATOM   2045 C  CB  . VAL B 1 117 ? -2.023  47.807 24.326 1.00 9.22  ?  165 VAL B CB  1 
ATOM   2046 C  CG1 . VAL B 1 117 ? -2.235  47.941 25.833 1.00 8.62  ?  165 VAL B CG1 1 
ATOM   2047 C  CG2 . VAL B 1 117 ? -0.763  46.980 24.033 1.00 6.52  ?  165 VAL B CG2 1 
ATOM   2048 N  N   . PHE B 1 118 ? -3.188  44.720 23.695 1.00 9.35  ?  166 PHE B N   1 
ATOM   2049 C  CA  . PHE B 1 118 ? -3.425  43.399 24.249 1.00 9.49  ?  166 PHE B CA  1 
ATOM   2050 C  C   . PHE B 1 118 ? -2.437  43.099 25.365 1.00 9.90  ?  166 PHE B C   1 
ATOM   2051 O  O   . PHE B 1 118 ? -1.362  43.709 25.465 1.00 8.14  ?  166 PHE B O   1 
ATOM   2052 C  CB  . PHE B 1 118 ? -3.328  42.307 23.174 1.00 9.55  ?  166 PHE B CB  1 
ATOM   2053 C  CG  . PHE B 1 118 ? -4.523  42.253 22.265 1.00 10.51 ?  166 PHE B CG  1 
ATOM   2054 C  CD1 . PHE B 1 118 ? -4.570  43.042 21.102 1.00 12.12 ?  166 PHE B CD1 1 
ATOM   2055 C  CD2 . PHE B 1 118 ? -5.632  41.458 22.594 1.00 11.60 ?  166 PHE B CD2 1 
ATOM   2056 C  CE1 . PHE B 1 118 ? -5.704  43.046 20.271 1.00 12.32 ?  166 PHE B CE1 1 
ATOM   2057 C  CE2 . PHE B 1 118 ? -6.775  41.449 21.779 1.00 11.79 ?  166 PHE B CE2 1 
ATOM   2058 C  CZ  . PHE B 1 118 ? -6.806  42.251 20.611 1.00 12.87 ?  166 PHE B CZ  1 
ATOM   2059 N  N   . LYS B 1 119 ? -2.832  42.168 26.223 1.00 9.29  ?  167 LYS B N   1 
ATOM   2060 C  CA  . LYS B 1 119 ? -2.004  41.762 27.337 1.00 10.11 ?  167 LYS B CA  1 
ATOM   2061 C  C   . LYS B 1 119 ? -0.733  41.113 26.820 1.00 10.19 ?  167 LYS B C   1 
ATOM   2062 O  O   . LYS B 1 119 ? -0.691  40.598 25.711 1.00 9.99  ?  167 LYS B O   1 
ATOM   2063 C  CB  . LYS B 1 119 ? -2.761  40.742 28.185 1.00 10.83 ?  167 LYS B CB  1 
ATOM   2064 C  CG  . LYS B 1 119 ? -3.924  41.338 28.929 1.00 13.56 ?  167 LYS B CG  1 
ATOM   2065 C  CD  . LYS B 1 119 ? -4.648  40.300 29.738 1.00 13.13 ?  167 LYS B CD  1 
ATOM   2066 C  CE  . LYS B 1 119 ? -5.685  40.983 30.600 1.00 15.41 ?  167 LYS B CE  1 
ATOM   2067 N  NZ  . LYS B 1 119 ? -6.553  39.956 31.229 1.00 20.20 ?  167 LYS B NZ  1 
ATOM   2068 N  N   . ASN B 1 120 ? 0.313   41.194 27.624 1.00 11.56 ?  168 ASN B N   1 
ATOM   2069 C  CA  . ASN B 1 120 ? 1.583   40.563 27.337 1.00 11.11 ?  168 ASN B CA  1 
ATOM   2070 C  C   . ASN B 1 120 ? 2.317   40.853 26.038 1.00 12.36 ?  168 ASN B C   1 
ATOM   2071 O  O   . ASN B 1 120 ? 2.823   39.927 25.381 1.00 11.29 ?  168 ASN B O   1 
ATOM   2072 C  CB  . ASN B 1 120 ? 1.422   39.058 27.531 1.00 12.17 ?  168 ASN B CB  1 
ATOM   2073 C  CG  . ASN B 1 120 ? 1.055   38.703 28.969 1.00 14.30 ?  168 ASN B CG  1 
ATOM   2074 O  OD1 . ASN B 1 120 ? 1.131   39.549 29.866 1.00 13.04 ?  168 ASN B OD1 1 
ATOM   2075 N  ND2 . ASN B 1 120 ? 0.661   37.454 29.193 1.00 13.57 ?  168 ASN B ND2 1 
ATOM   2076 N  N   . VAL B 1 121 ? 2.366   42.127 25.660 1.00 9.96  ?  169 VAL B N   1 
ATOM   2077 C  CA  . VAL B 1 121 ? 3.141   42.544 24.493 1.00 9.76  ?  169 VAL B CA  1 
ATOM   2078 C  C   . VAL B 1 121 ? 4.017   43.632 25.101 1.00 8.98  ?  169 VAL B C   1 
ATOM   2079 O  O   . VAL B 1 121 ? 3.768   44.039 26.228 1.00 9.15  ?  169 VAL B O   1 
ATOM   2080 C  CB  . VAL B 1 121 ? 2.263   43.081 23.317 1.00 7.87  ?  169 VAL B CB  1 
ATOM   2081 C  CG1 . VAL B 1 121 ? 1.392   41.959 22.801 1.00 7.08  ?  169 VAL B CG1 1 
ATOM   2082 C  CG2 . VAL B 1 121 ? 1.462   44.300 23.728 1.00 7.24  ?  169 VAL B CG2 1 
ATOM   2083 N  N   . PRO B 1 122 ? 5.060   44.098 24.394 1.00 9.57  ?  170 PRO B N   1 
ATOM   2084 C  CA  . PRO B 1 122 ? 5.922   45.136 24.963 1.00 11.02 ?  170 PRO B CA  1 
ATOM   2085 C  C   . PRO B 1 122 ? 5.225   46.451 25.330 1.00 12.22 ?  170 PRO B C   1 
ATOM   2086 O  O   . PRO B 1 122 ? 5.514   47.005 26.398 1.00 12.90 ?  170 PRO B O   1 
ATOM   2087 C  CB  . PRO B 1 122 ? 6.997   45.301 23.906 1.00 10.23 ?  170 PRO B CB  1 
ATOM   2088 C  CG  . PRO B 1 122 ? 7.056   43.928 23.284 1.00 10.55 ?  170 PRO B CG  1 
ATOM   2089 C  CD  . PRO B 1 122 ? 5.593   43.662 23.099 1.00 10.01 ?  170 PRO B CD  1 
ATOM   2090 N  N   . ALA B 1 123 ? 4.337   46.955 24.463 1.00 10.80 ?  171 ALA B N   1 
ATOM   2091 C  CA  . ALA B 1 123 ? 3.610   48.188 24.750 1.00 10.64 ?  171 ALA B CA  1 
ATOM   2092 C  C   . ALA B 1 123 ? 2.724   47.950 25.985 1.00 11.64 ?  171 ALA B C   1 
ATOM   2093 O  O   . ALA B 1 123 ? 1.969   46.968 26.035 1.00 11.75 ?  171 ALA B O   1 
ATOM   2094 C  CB  . ALA B 1 123 ? 2.780   48.561 23.552 1.00 8.74  ?  171 ALA B CB  1 
ATOM   2095 N  N   . PRO B 1 124 ? 2.798   48.845 26.997 1.00 13.98 ?  172 PRO B N   1 
ATOM   2096 C  CA  . PRO B 1 124 ? 1.981   48.655 28.201 1.00 15.09 ?  172 PRO B CA  1 
ATOM   2097 C  C   . PRO B 1 124 ? 0.630   49.382 28.228 1.00 15.93 ?  172 PRO B C   1 
ATOM   2098 O  O   . PRO B 1 124 ? -0.210  49.106 29.107 1.00 16.48 ?  172 PRO B O   1 
ATOM   2099 C  CB  . PRO B 1 124 ? 2.903   49.171 29.298 1.00 14.92 ?  172 PRO B CB  1 
ATOM   2100 C  CG  . PRO B 1 124 ? 3.444   50.424 28.656 1.00 14.69 ?  172 PRO B CG  1 
ATOM   2101 C  CD  . PRO B 1 124 ? 3.755   49.955 27.208 1.00 14.39 ?  172 PRO B CD  1 
ATOM   2102 N  N   . THR B 1 125 ? 0.413   50.289 27.273 1.00 15.59 ?  173 THR B N   1 
ATOM   2103 C  CA  . THR B 1 125 ? -0.814  51.089 27.265 1.00 14.96 ?  173 THR B CA  1 
ATOM   2104 C  C   . THR B 1 125 ? -1.473  51.257 25.910 1.00 14.01 ?  173 THR B C   1 
ATOM   2105 O  O   . THR B 1 125 ? -0.851  51.025 24.873 1.00 14.65 ?  173 THR B O   1 
ATOM   2106 C  CB  . THR B 1 125 ? -0.526  52.518 27.839 1.00 15.30 ?  173 THR B CB  1 
ATOM   2107 O  OG1 . THR B 1 125 ? 0.460   53.166 27.035 1.00 17.45 ?  173 THR B OG1 1 
ATOM   2108 C  CG2 . THR B 1 125 ? 0.036   52.433 29.242 1.00 17.52 ?  173 THR B CG2 1 
ATOM   2109 N  N   . ASN B 1 126 ? -2.737  51.683 25.937 1.00 13.39 ?  174 ASN B N   1 
ATOM   2110 C  CA  . ASN B 1 126 ? -3.526  51.923 24.730 1.00 10.84 ?  174 ASN B CA  1 
ATOM   2111 C  C   . ASN B 1 126 ? -2.915  53.067 23.950 1.00 10.81 ?  174 ASN B C   1 
ATOM   2112 O  O   . ASN B 1 126 ? -2.335  53.963 24.536 1.00 11.01 ?  174 ASN B O   1 
ATOM   2113 C  CB  . ASN B 1 126 ? -4.958  52.323 25.119 1.00 10.94 ?  174 ASN B CB  1 
ATOM   2114 C  CG  . ASN B 1 126 ? -5.736  51.183 25.749 1.00 10.29 ?  174 ASN B CG  1 
ATOM   2115 O  OD1 . ASN B 1 126 ? -5.475  50.014 25.467 1.00 10.22 ?  174 ASN B OD1 1 
ATOM   2116 N  ND2 . ASN B 1 126 ? -6.700  51.521 26.589 1.00 8.21  ?  174 ASN B ND2 1 
ATOM   2117 N  N   . LEU B 1 127 ? -3.055  53.054 22.632 1.00 11.35 ?  175 LEU B N   1 
ATOM   2118 C  CA  . LEU B 1 127 ? -2.527  54.152 21.821 1.00 11.39 ?  175 LEU B CA  1 
ATOM   2119 C  C   . LEU B 1 127 ? -3.220  55.461 22.227 1.00 12.32 ?  175 LEU B C   1 
ATOM   2120 O  O   . LEU B 1 127 ? -4.408  55.472 22.607 1.00 11.56 ?  175 LEU B O   1 
ATOM   2121 C  CB  . LEU B 1 127 ? -2.760  53.914 20.315 1.00 11.11 ?  175 LEU B CB  1 
ATOM   2122 C  CG  . LEU B 1 127 ? -2.153  52.676 19.666 1.00 9.03  ?  175 LEU B CG  1 
ATOM   2123 C  CD1 . LEU B 1 127 ? -2.447  52.737 18.200 1.00 10.00 ?  175 LEU B CD1 1 
ATOM   2124 C  CD2 . LEU B 1 127 ? -0.672  52.620 19.918 1.00 10.09 ?  175 LEU B CD2 1 
ATOM   2125 N  N   . VAL B 1 128 ? -2.477  56.556 22.137 1.00 12.12 ?  176 VAL B N   1 
ATOM   2126 C  CA  . VAL B 1 128 ? -2.988  57.862 22.488 1.00 12.08 ?  176 VAL B CA  1 
ATOM   2127 C  C   . VAL B 1 128 ? -4.000  58.375 21.484 1.00 13.02 ?  176 VAL B C   1 
ATOM   2128 O  O   . VAL B 1 128 ? -3.825  58.214 20.285 1.00 13.45 ?  176 VAL B O   1 
ATOM   2129 C  CB  . VAL B 1 128 ? -1.851  58.889 22.551 1.00 12.64 ?  176 VAL B CB  1 
ATOM   2130 C  CG1 . VAL B 1 128 ? -2.421  60.284 22.792 1.00 12.75 ?  176 VAL B CG1 1 
ATOM   2131 C  CG2 . VAL B 1 128 ? -0.859  58.478 23.651 1.00 13.67 ?  176 VAL B CG2 1 
ATOM   2132 N  N   . ILE B 1 129 ? -5.062  58.992 21.993 1.00 13.11 ?  177 ILE B N   1 
ATOM   2133 C  CA  . ILE B 1 129 ? -6.105  59.593 21.171 1.00 12.57 ?  177 ILE B CA  1 
ATOM   2134 C  C   . ILE B 1 129 ? -5.981  61.089 21.404 1.00 12.28 ?  177 ILE B C   1 
ATOM   2135 O  O   . ILE B 1 129 ? -6.051  61.543 22.539 1.00 11.34 ?  177 ILE B O   1 
ATOM   2136 C  CB  . ILE B 1 129 ? -7.490  59.127 21.581 1.00 12.85 ?  177 ILE B CB  1 
ATOM   2137 C  CG1 . ILE B 1 129 ? -7.616  57.626 21.280 1.00 14.65 ?  177 ILE B CG1 1 
ATOM   2138 C  CG2 . ILE B 1 129 ? -8.541  59.918 20.834 1.00 12.27 ?  177 ILE B CG2 1 
ATOM   2139 C  CD1 . ILE B 1 129 ? -8.876  57.041 21.646 1.00 15.18 ?  177 ILE B CD1 1 
ATOM   2140 N  N   . PRO B 1 130 ? -5.780  61.877 20.330 1.00 12.66 ?  178 PRO B N   1 
ATOM   2141 C  CA  . PRO B 1 130 ? -5.636  63.330 20.466 1.00 13.07 ?  178 PRO B CA  1 
ATOM   2142 C  C   . PRO B 1 130 ? -6.971  64.031 20.698 1.00 13.18 ?  178 PRO B C   1 
ATOM   2143 O  O   . PRO B 1 130 ? -8.029  63.463 20.418 1.00 12.31 ?  178 PRO B O   1 
ATOM   2144 C  CB  . PRO B 1 130 ? -5.037  63.732 19.117 1.00 12.09 ?  178 PRO B CB  1 
ATOM   2145 C  CG  . PRO B 1 130 ? -5.806  62.872 18.182 1.00 12.04 ?  178 PRO B CG  1 
ATOM   2146 C  CD  . PRO B 1 130 ? -5.830  61.508 18.901 1.00 11.58 ?  178 PRO B CD  1 
ATOM   2147 N  N   . LYS B 1 131 ? -6.920  65.260 21.212 1.00 14.03 ?  179 LYS B N   1 
ATOM   2148 C  CA  . LYS B 1 131 ? -8.137  66.036 21.374 1.00 13.55 ?  179 LYS B CA  1 
ATOM   2149 C  C   . LYS B 1 131 ? -8.581  66.258 19.933 1.00 13.07 ?  179 LYS B C   1 
ATOM   2150 O  O   . LYS B 1 131 ? -7.737  66.445 19.044 1.00 11.59 ?  179 LYS B O   1 
ATOM   2151 C  CB  . LYS B 1 131 ? -7.854  67.408 21.984 1.00 15.88 ?  179 LYS B CB  1 
ATOM   2152 C  CG  . LYS B 1 131 ? -7.408  67.410 23.444 1.00 17.81 ?  179 LYS B CG  1 
ATOM   2153 C  CD  . LYS B 1 131 ? -7.140  68.851 23.885 1.00 20.68 ?  179 LYS B CD  1 
ATOM   2154 C  CE  . LYS B 1 131 ? -6.787  68.934 25.352 1.00 23.34 ?  179 LYS B CE  1 
ATOM   2155 N  NZ  . LYS B 1 131 ? -6.653  70.364 25.755 1.00 25.81 ?  179 LYS B NZ  1 
ATOM   2156 N  N   . HIS B 1 132 ? -9.895  66.225 19.709 1.00 13.84 ?  180 HIS B N   1 
ATOM   2157 C  CA  . HIS B 1 132 ? -10.484 66.434 18.385 1.00 12.79 ?  180 HIS B CA  1 
ATOM   2158 C  C   . HIS B 1 132 ? -11.992 66.639 18.476 1.00 12.39 ?  180 HIS B C   1 
ATOM   2159 O  O   . HIS B 1 132 ? -12.628 66.326 19.490 1.00 11.91 ?  180 HIS B O   1 
ATOM   2160 C  CB  . HIS B 1 132 ? -10.183 65.247 17.439 1.00 11.99 ?  180 HIS B CB  1 
ATOM   2161 C  CG  . HIS B 1 132 ? -10.761 63.935 17.885 1.00 11.53 ?  180 HIS B CG  1 
ATOM   2162 N  ND1 . HIS B 1 132 ? -10.253 63.215 18.944 1.00 10.29 ?  180 HIS B ND1 1 
ATOM   2163 C  CD2 . HIS B 1 132 ? -11.789 63.198 17.392 1.00 12.17 ?  180 HIS B CD2 1 
ATOM   2164 C  CE1 . HIS B 1 132 ? -10.940 62.091 19.086 1.00 10.68 ?  180 HIS B CE1 1 
ATOM   2165 N  NE2 . HIS B 1 132 ? -11.879 62.057 18.156 1.00 11.89 ?  180 HIS B NE2 1 
ATOM   2166 N  N   . VAL B 1 133 ? -12.561 67.161 17.401 1.00 13.70 ?  181 VAL B N   1 
ATOM   2167 C  CA  . VAL B 1 133 ? -13.994 67.448 17.364 1.00 13.13 ?  181 VAL B CA  1 
ATOM   2168 C  C   . VAL B 1 133 ? -14.479 67.470 15.918 1.00 13.30 ?  181 VAL B C   1 
ATOM   2169 O  O   . VAL B 1 133 ? -13.720 67.820 15.004 1.00 12.97 ?  181 VAL B O   1 
ATOM   2170 C  CB  . VAL B 1 133 ? -14.288 68.848 18.065 1.00 13.93 ?  181 VAL B CB  1 
ATOM   2171 C  CG1 . VAL B 1 133 ? -13.522 69.971 17.358 1.00 13.30 ?  181 VAL B CG1 1 
ATOM   2172 C  CG2 . VAL B 1 133 ? -15.775 69.131 18.103 1.00 11.91 ?  181 VAL B CG2 1 
ATOM   2173 N  N   . TYR B 1 134 ? -15.733 67.083 15.710 1.00 13.36 ?  182 TYR B N   1 
ATOM   2174 C  CA  . TYR B 1 134 ? -16.284 67.079 14.363 1.00 14.64 ?  182 TYR B CA  1 
ATOM   2175 C  C   . TYR B 1 134 ? -16.774 68.474 14.070 1.00 14.55 ?  182 TYR B C   1 
ATOM   2176 O  O   . TYR B 1 134 ? -17.478 69.048 14.873 1.00 16.65 ?  182 TYR B O   1 
ATOM   2177 C  CB  . TYR B 1 134 ? -17.467 66.124 14.244 1.00 13.80 ?  182 TYR B CB  1 
ATOM   2178 C  CG  . TYR B 1 134 ? -17.092 64.672 14.159 1.00 12.45 ?  182 TYR B CG  1 
ATOM   2179 C  CD1 . TYR B 1 134 ? -16.638 63.988 15.289 1.00 14.41 ?  182 TYR B CD1 1 
ATOM   2180 C  CD2 . TYR B 1 134 ? -17.195 63.981 12.960 1.00 13.41 ?  182 TYR B CD2 1 
ATOM   2181 C  CE1 . TYR B 1 134 ? -16.288 62.630 15.237 1.00 13.96 ?  182 TYR B CE1 1 
ATOM   2182 C  CE2 . TYR B 1 134 ? -16.848 62.610 12.891 1.00 15.00 ?  182 TYR B CE2 1 
ATOM   2183 C  CZ  . TYR B 1 134 ? -16.391 61.944 14.046 1.00 14.54 ?  182 TYR B CZ  1 
ATOM   2184 O  OH  . TYR B 1 134 ? -16.035 60.608 14.022 1.00 13.62 ?  182 TYR B OH  1 
ATOM   2185 N  N   . LEU B 1 135 ? -16.380 69.025 12.932 1.00 16.82 ?  183 LEU B N   1 
ATOM   2186 C  CA  . LEU B 1 135 ? -16.820 70.359 12.522 1.00 16.36 ?  183 LEU B CA  1 
ATOM   2187 C  C   . LEU B 1 135 ? -18.143 70.146 11.795 1.00 17.50 ?  183 LEU B C   1 
ATOM   2188 O  O   . LEU B 1 135 ? -19.015 71.010 11.777 1.00 17.69 ?  183 LEU B O   1 
ATOM   2189 C  CB  . LEU B 1 135 ? -15.779 70.996 11.605 1.00 15.96 ?  183 LEU B CB  1 
ATOM   2190 C  CG  . LEU B 1 135 ? -14.417 71.202 12.291 1.00 15.36 ?  183 LEU B CG  1 
ATOM   2191 C  CD1 . LEU B 1 135 ? -13.421 71.803 11.293 1.00 15.99 ?  183 LEU B CD1 1 
ATOM   2192 C  CD2 . LEU B 1 135 ? -14.588 72.096 13.502 1.00 11.83 ?  183 LEU B CD2 1 
ATOM   2193 N  N   . ASN B 1 136 ? -18.269 68.958 11.216 1.00 17.06 ?  184 ASN B N   1 
ATOM   2194 C  CA  . ASN B 1 136 ? -19.471 68.514 10.527 1.00 17.39 ?  184 ASN B CA  1 
ATOM   2195 C  C   . ASN B 1 136 ? -19.303 67.026 10.307 1.00 16.03 ?  184 ASN B C   1 
ATOM   2196 O  O   . ASN B 1 136 ? -18.309 66.461 10.739 1.00 14.92 ?  184 ASN B O   1 
ATOM   2197 C  CB  . ASN B 1 136 ? -19.697 69.258 9.196  1.00 17.47 ?  184 ASN B CB  1 
ATOM   2198 C  CG  . ASN B 1 136 ? -18.518 69.194 8.255  1.00 16.79 ?  184 ASN B CG  1 
ATOM   2199 O  OD1 . ASN B 1 136 ? -18.035 68.123 7.902  1.00 17.01 ?  184 ASN B OD1 1 
ATOM   2200 N  ND2 . ASN B 1 136 ? -18.065 70.359 7.812  1.00 19.53 ?  184 ASN B ND2 1 
ATOM   2201 N  N   . ASP B 1 137 ? -20.253 66.394 9.632  1.00 17.03 ?  185 ASP B N   1 
ATOM   2202 C  CA  . ASP B 1 137 ? -20.186 64.947 9.429  1.00 18.52 ?  185 ASP B CA  1 
ATOM   2203 C  C   . ASP B 1 137 ? -18.978 64.397 8.670  1.00 17.22 ?  185 ASP B C   1 
ATOM   2204 O  O   . ASP B 1 137 ? -18.597 63.252 8.874  1.00 18.60 ?  185 ASP B O   1 
ATOM   2205 C  CB  . ASP B 1 137 ? -21.467 64.448 8.745  1.00 19.92 ?  185 ASP B CB  1 
ATOM   2206 C  CG  . ASP B 1 137 ? -22.630 64.325 9.708  1.00 21.34 ?  185 ASP B CG  1 
ATOM   2207 O  OD1 . ASP B 1 137 ? -22.409 64.578 10.915 1.00 23.81 ?  185 ASP B OD1 1 
ATOM   2208 O  OD2 . ASP B 1 137 ? -23.753 63.970 9.259  1.00 22.15 ?  185 ASP B OD2 1 
ATOM   2209 N  N   . THR B 1 138 ? -18.373 65.191 7.796  1.00 16.36 ?  186 THR B N   1 
ATOM   2210 C  CA  . THR B 1 138 ? -17.223 64.704 7.039  1.00 16.06 ?  186 THR B CA  1 
ATOM   2211 C  C   . THR B 1 138 ? -15.932 65.447 7.328  1.00 12.86 ?  186 THR B C   1 
ATOM   2212 O  O   . THR B 1 138 ? -14.986 65.343 6.569  1.00 13.62 ?  186 THR B O   1 
ATOM   2213 C  CB  . THR B 1 138 ? -17.473 64.759 5.516  1.00 16.63 ?  186 THR B CB  1 
ATOM   2214 O  OG1 . THR B 1 138 ? -17.833 66.090 5.136  1.00 18.64 ?  186 THR B OG1 1 
ATOM   2215 C  CG2 . THR B 1 138 ? -18.588 63.824 5.136  1.00 17.66 ?  186 THR B CG2 1 
ATOM   2216 N  N   . THR B 1 139 ? -15.880 66.185 8.427  1.00 12.29 ?  187 THR B N   1 
ATOM   2217 C  CA  . THR B 1 139 ? -14.677 66.951 8.750  1.00 11.67 ?  187 THR B CA  1 
ATOM   2218 C  C   . THR B 1 139 ? -14.357 66.924 10.225 1.00 12.06 ?  187 THR B C   1 
ATOM   2219 O  O   . THR B 1 139 ? -15.163 67.356 11.061 1.00 12.23 ?  187 THR B O   1 
ATOM   2220 C  CB  . THR B 1 139 ? -14.807 68.425 8.344  1.00 13.87 ?  187 THR B CB  1 
ATOM   2221 O  OG1 . THR B 1 139 ? -15.358 68.509 7.015  1.00 16.09 ?  187 THR B OG1 1 
ATOM   2222 C  CG2 . THR B 1 139 ? -13.435 69.113 8.388  1.00 11.26 ?  187 THR B CG2 1 
ATOM   2223 N  N   . ILE B 1 140 ? -13.169 66.418 10.543 1.00 11.80 ?  188 ILE B N   1 
ATOM   2224 C  CA  . ILE B 1 140 ? -12.729 66.331 11.937 1.00 11.95 ?  188 ILE B CA  1 
ATOM   2225 C  C   . ILE B 1 140 ? -11.522 67.236 12.174 1.00 12.29 ?  188 ILE B C   1 
ATOM   2226 O  O   . ILE B 1 140 ? -10.532 67.207 11.426 1.00 12.37 ?  188 ILE B O   1 
ATOM   2227 C  CB  . ILE B 1 140 ? -12.358 64.846 12.358 1.00 10.53 ?  188 ILE B CB  1 
ATOM   2228 C  CG1 . ILE B 1 140 ? -13.594 63.956 12.280 1.00 11.84 ?  188 ILE B CG1 1 
ATOM   2229 C  CG2 . ILE B 1 140 ? -11.839 64.790 13.770 1.00 9.05  ?  188 ILE B CG2 1 
ATOM   2230 C  CD1 . ILE B 1 140 ? -13.297 62.456 12.470 1.00 12.56 ?  188 ILE B CD1 1 
ATOM   2231 N  N   . LEU B 1 141 ? -11.632 68.064 13.206 1.00 13.15 ?  189 LEU B N   1 
ATOM   2232 C  CA  . LEU B 1 141 ? -10.550 68.950 13.574 1.00 14.21 ?  189 LEU B CA  1 
ATOM   2233 C  C   . LEU B 1 141 ? -9.706  68.186 14.608 1.00 15.07 ?  189 LEU B C   1 
ATOM   2234 O  O   . LEU B 1 141 ? -10.210 67.751 15.655 1.00 13.84 ?  189 LEU B O   1 
ATOM   2235 C  CB  . LEU B 1 141 ? -11.089 70.258 14.171 1.00 15.43 ?  189 LEU B CB  1 
ATOM   2236 C  CG  . LEU B 1 141 ? -10.020 71.312 14.534 1.00 13.42 ?  189 LEU B CG  1 
ATOM   2237 C  CD1 . LEU B 1 141 ? -9.397  71.895 13.283 1.00 10.53 ?  189 LEU B CD1 1 
ATOM   2238 C  CD2 . LEU B 1 141 ? -10.646 72.401 15.387 1.00 14.30 ?  189 LEU B CD2 1 
ATOM   2239 N  N   . ILE B 1 142 ? -8.425  68.016 14.295 1.00 15.52 ?  190 ILE B N   1 
ATOM   2240 C  CA  . ILE B 1 142 ? -7.501  67.288 15.151 1.00 16.83 ?  190 ILE B CA  1 
ATOM   2241 C  C   . ILE B 1 142 ? -6.571  68.218 15.887 1.00 18.04 ?  190 ILE B C   1 
ATOM   2242 O  O   . ILE B 1 142 ? -5.970  69.107 15.272 1.00 18.45 ?  190 ILE B O   1 
ATOM   2243 C  CB  . ILE B 1 142 ? -6.635  66.324 14.310 1.00 17.09 ?  190 ILE B CB  1 
ATOM   2244 C  CG1 . ILE B 1 142 ? -7.540  65.309 13.613 1.00 17.41 ?  190 ILE B CG1 1 
ATOM   2245 C  CG2 . ILE B 1 142 ? -5.613  65.615 15.190 1.00 17.32 ?  190 ILE B CG2 1 
ATOM   2246 C  CD1 . ILE B 1 142 ? -6.866  64.582 12.533 1.00 19.72 ?  190 ILE B CD1 1 
ATOM   2247 N  N   . GLY B 1 143 ? -6.444  68.011 17.197 1.00 19.14 ?  191 GLY B N   1 
ATOM   2248 C  CA  . GLY B 1 143 ? -5.536  68.839 17.978 1.00 20.23 ?  191 GLY B CA  1 
ATOM   2249 C  C   . GLY B 1 143 ? -6.233  69.737 18.970 1.00 21.55 ?  191 GLY B C   1 
ATOM   2250 O  O   . GLY B 1 143 ? -5.616  70.243 19.913 1.00 21.15 ?  191 GLY B O   1 
ATOM   2251 N  N   . GLU B 1 144 ? -7.529  69.940 18.750 1.00 23.30 ?  192 GLU B N   1 
ATOM   2252 C  CA  . GLU B 1 144 ? -8.334  70.772 19.631 1.00 26.08 ?  192 GLU B CA  1 
ATOM   2253 C  C   . GLU B 1 144 ? -9.793  70.327 19.640 1.00 25.58 ?  192 GLU B C   1 
ATOM   2254 O  O   . GLU B 1 144 ? -10.244 69.580 18.764 1.00 23.57 ?  192 GLU B O   1 
ATOM   2255 C  CB  . GLU B 1 144 ? -8.227  72.231 19.219 1.00 29.74 ?  192 GLU B CB  1 
ATOM   2256 C  CG  . GLU B 1 144 ? -6.907  72.858 19.605 1.00 36.29 ?  192 GLU B CG  1 
ATOM   2257 C  CD  . GLU B 1 144 ? -6.788  74.290 19.218 1.00 40.56 ?  192 GLU B CD  1 
ATOM   2258 O  OE1 . GLU B 1 144 ? -7.744  75.024 19.496 1.00 44.16 ?  192 GLU B OE1 1 
ATOM   2259 O  OE2 . GLU B 1 144 ? -5.732  74.691 18.680 1.00 43.32 ?  192 GLU B OE2 1 
ATOM   2260 N  N   . ASP B 1 145 ? -10.523 70.779 20.651 1.00 25.91 ?  193 ASP B N   1 
ATOM   2261 C  CA  . ASP B 1 145 ? -11.930 70.443 20.790 1.00 27.72 ?  193 ASP B CA  1 
ATOM   2262 C  C   . ASP B 1 145 ? -12.733 71.617 21.344 1.00 29.51 ?  193 ASP B C   1 
ATOM   2263 O  O   . ASP B 1 145 ? -12.342 72.777 21.192 1.00 30.16 ?  193 ASP B O   1 
ATOM   2264 C  CB  . ASP B 1 145 ? -12.096 69.225 21.695 1.00 25.32 ?  193 ASP B CB  1 
ATOM   2265 C  CG  . ASP B 1 145 ? -11.367 69.372 23.005 1.00 24.61 ?  193 ASP B CG  1 
ATOM   2266 O  OD1 . ASP B 1 145 ? -11.381 70.478 23.591 1.00 22.99 ?  193 ASP B OD1 1 
ATOM   2267 O  OD2 . ASP B 1 145 ? -10.797 68.360 23.456 1.00 24.22 ?  193 ASP B OD2 1 
ATOM   2268 N  N   . ARG B 1 146 ? -13.855 71.298 21.988 1.00 32.19 ?  194 ARG B N   1 
ATOM   2269 C  CA  . ARG B 1 146 ? -14.745 72.294 22.582 1.00 33.51 ?  194 ARG B CA  1 
ATOM   2270 C  C   . ARG B 1 146 ? -15.566 72.992 21.506 1.00 35.04 ?  194 ARG B C   1 
ATOM   2271 O  O   . ARG B 1 146 ? -16.387 72.283 20.877 1.00 36.97 ?  194 ARG B O   1 
ATOM   2272 C  CB  . ARG B 1 146 ? -13.945 73.314 23.395 1.00 33.56 ?  194 ARG B CB  1 
HETATM 2273 ZN ZN  . ZN  C 2 .   ? -8.464  49.425 44.478 1.00 14.67 2  201 ZN  A ZN  1 
HETATM 2274 CL CL  . CL  D 3 .   ? -8.857  51.407 45.382 1.00 14.27 -1 202 CL  A CL  1 
HETATM 2275 CL CL  . CL  E 3 .   ? -10.620 48.171 44.781 1.00 17.48 -1 203 CL  A CL  1 
HETATM 2276 S  S   . SO4 F 4 .   ? -0.629  25.403 42.741 1.00 58.61 ?  204 SO4 A S   1 
HETATM 2277 O  O1  . SO4 F 4 .   ? 0.279   26.526 42.443 1.00 59.27 ?  204 SO4 A O1  1 
HETATM 2278 O  O2  . SO4 F 4 .   ? -0.614  24.445 41.621 1.00 59.39 ?  204 SO4 A O2  1 
HETATM 2279 O  O3  . SO4 F 4 .   ? -2.001  25.909 42.924 1.00 58.75 ?  204 SO4 A O3  1 
HETATM 2280 O  O4  . SO4 F 4 .   ? -0.183  24.727 43.973 1.00 58.98 ?  204 SO4 A O4  1 
HETATM 2281 S  S   . SO4 G 4 .   ? 18.823  44.486 33.587 1.00 42.69 ?  205 SO4 A S   1 
HETATM 2282 O  O1  . SO4 G 4 .   ? 19.251  44.254 32.197 1.00 43.49 ?  205 SO4 A O1  1 
HETATM 2283 O  O2  . SO4 G 4 .   ? 17.500  43.886 33.800 1.00 43.81 ?  205 SO4 A O2  1 
HETATM 2284 O  O3  . SO4 G 4 .   ? 18.753  45.934 33.849 1.00 45.75 ?  205 SO4 A O3  1 
HETATM 2285 O  O4  . SO4 G 4 .   ? 19.785  43.863 34.510 1.00 44.48 ?  205 SO4 A O4  1 
HETATM 2286 C  C1  . GOL H 5 .   ? -5.301  41.122 47.927 1.00 31.55 ?  206 GOL A C1  1 
HETATM 2287 O  O1  . GOL H 5 .   ? -6.070  41.552 49.055 1.00 32.22 ?  206 GOL A O1  1 
HETATM 2288 C  C2  . GOL H 5 .   ? -5.317  39.593 47.851 1.00 33.35 ?  206 GOL A C2  1 
HETATM 2289 O  O2  . GOL H 5 .   ? -6.671  39.133 47.783 1.00 34.40 ?  206 GOL A O2  1 
HETATM 2290 C  C3  . GOL H 5 .   ? -4.562  39.137 46.602 1.00 32.71 ?  206 GOL A C3  1 
HETATM 2291 O  O3  . GOL H 5 .   ? -4.476  37.708 46.597 1.00 33.58 ?  206 GOL A O3  1 
HETATM 2292 ZN ZN  . ZN  I 2 .   ? 5.991   48.944 18.895 1.00 14.00 2  201 ZN  B ZN  1 
HETATM 2293 CL CL  . CL  J 3 .   ? 6.306   46.813 19.913 1.00 14.17 -1 202 CL  B CL  1 
HETATM 2294 CL CL  . CL  K 3 .   ? 7.951   50.079 19.101 1.00 18.41 -1 203 CL  B CL  1 
HETATM 2295 S  S   . SO4 L 4 .   ? -1.530  72.789 17.628 1.00 53.12 ?  204 SO4 B S   1 
HETATM 2296 O  O1  . SO4 L 4 .   ? -0.425  71.836 17.415 1.00 53.77 ?  204 SO4 B O1  1 
HETATM 2297 O  O2  . SO4 L 4 .   ? -1.519  73.799 16.553 1.00 53.36 ?  204 SO4 B O2  1 
HETATM 2298 O  O3  . SO4 L 4 .   ? -1.362  73.458 18.932 1.00 53.52 ?  204 SO4 B O3  1 
HETATM 2299 O  O4  . SO4 L 4 .   ? -2.815  72.064 17.611 1.00 53.17 ?  204 SO4 B O4  1 
HETATM 2300 S  S   . SO4 M 4 .   ? -21.435 53.701 7.943  1.00 60.06 ?  205 SO4 B S   1 
HETATM 2301 O  O1  . SO4 M 4 .   ? -22.286 53.707 6.738  1.00 60.76 ?  205 SO4 B O1  1 
HETATM 2302 O  O2  . SO4 M 4 .   ? -20.233 54.511 7.693  1.00 60.60 ?  205 SO4 B O2  1 
HETATM 2303 O  O3  . SO4 M 4 .   ? -21.043 52.315 8.263  1.00 61.48 ?  205 SO4 B O3  1 
HETATM 2304 O  O4  . SO4 M 4 .   ? -22.182 54.276 9.076  1.00 61.01 ?  205 SO4 B O4  1 
HETATM 2305 S  S   . SO4 N 4 .   ? -2.504  70.279 24.641 1.00 74.20 ?  206 SO4 B S   1 
HETATM 2306 O  O1  . SO4 N 4 .   ? -3.879  70.213 24.103 1.00 74.65 ?  206 SO4 B O1  1 
HETATM 2307 O  O2  . SO4 N 4 .   ? -1.564  69.766 23.628 1.00 75.00 ?  206 SO4 B O2  1 
HETATM 2308 O  O3  . SO4 N 4 .   ? -2.168  71.674 24.960 1.00 74.46 ?  206 SO4 B O3  1 
HETATM 2309 O  O4  . SO4 N 4 .   ? -2.411  69.458 25.856 1.00 74.45 ?  206 SO4 B O4  1 
HETATM 2310 S  S   . SO4 O 4 .   ? 7.591   50.664 27.301 1.00 61.78 ?  207 SO4 B S   1 
HETATM 2311 O  O1  . SO4 O 4 .   ? 8.420   51.667 26.604 1.00 63.69 ?  207 SO4 B O1  1 
HETATM 2312 O  O2  . SO4 O 4 .   ? 7.659   49.366 26.627 1.00 61.62 ?  207 SO4 B O2  1 
HETATM 2313 O  O3  . SO4 O 4 .   ? 6.195   51.117 27.314 1.00 63.54 ?  207 SO4 B O3  1 
HETATM 2314 O  O4  . SO4 O 4 .   ? 8.071   50.454 28.676 1.00 61.58 ?  207 SO4 B O4  1 
HETATM 2315 C  C1  . GOL P 5 .   ? 2.740   57.062 22.402 1.00 22.98 ?  208 GOL B C1  1 
HETATM 2316 O  O1  . GOL P 5 .   ? 3.559   56.685 23.514 1.00 24.64 ?  208 GOL B O1  1 
HETATM 2317 C  C2  . GOL P 5 .   ? 2.635   58.586 22.335 1.00 25.24 ?  208 GOL B C2  1 
HETATM 2318 O  O2  . GOL P 5 .   ? 3.921   59.166 22.575 1.00 26.18 ?  208 GOL B O2  1 
HETATM 2319 C  C3  . GOL P 5 .   ? 2.141   59.003 20.949 1.00 24.33 ?  208 GOL B C3  1 
HETATM 2320 O  O3  . GOL P 5 .   ? 2.062   60.430 20.884 1.00 27.31 ?  208 GOL B O3  1 
HETATM 2321 O  O   . HOH Q 6 .   ? 5.844   22.360 42.574 1.00 26.13 ?  301 HOH A O   1 
HETATM 2322 O  O   . HOH Q 6 .   ? 13.822  39.991 30.917 1.00 24.06 ?  302 HOH A O   1 
HETATM 2323 O  O   . HOH Q 6 .   ? 4.262   41.763 61.185 1.00 20.60 ?  303 HOH A O   1 
HETATM 2324 O  O   . HOH Q 6 .   ? 12.627  39.000 41.496 1.00 13.53 ?  304 HOH A O   1 
HETATM 2325 O  O   . HOH Q 6 .   ? 10.204  41.491 23.832 1.00 12.09 ?  305 HOH A O   1 
HETATM 2326 O  O   . HOH Q 6 .   ? -14.154 55.966 45.724 1.00 24.44 ?  306 HOH A O   1 
HETATM 2327 O  O   . HOH Q 6 .   ? 10.298  53.763 41.281 1.00 11.22 ?  307 HOH A O   1 
HETATM 2328 O  O   . HOH Q 6 .   ? 8.742   59.693 45.863 1.00 18.93 ?  308 HOH A O   1 
HETATM 2329 O  O   . HOH Q 6 .   ? 6.948   49.286 57.407 1.00 12.72 ?  309 HOH A O   1 
HETATM 2330 O  O   . HOH Q 6 .   ? 8.617   62.099 39.133 1.00 23.99 ?  310 HOH A O   1 
HETATM 2331 O  O   . HOH Q 6 .   ? 3.589   50.636 51.910 1.00 10.63 ?  311 HOH A O   1 
HETATM 2332 O  O   . HOH Q 6 .   ? 1.393   46.352 54.272 1.00 11.30 ?  312 HOH A O   1 
HETATM 2333 O  O   . HOH Q 6 .   ? 13.683  51.395 51.297 1.00 17.07 ?  313 HOH A O   1 
HETATM 2334 O  O   . HOH Q 6 .   ? 15.796  37.272 48.984 1.00 24.78 ?  314 HOH A O   1 
HETATM 2335 O  O   . HOH Q 6 .   ? -12.944 55.033 37.643 1.00 19.57 ?  315 HOH A O   1 
HETATM 2336 O  O   . HOH Q 6 .   ? -0.413  47.820 55.906 1.00 16.00 ?  316 HOH A O   1 
HETATM 2337 O  O   . HOH Q 6 .   ? 7.501   38.535 55.052 1.00 14.48 ?  317 HOH A O   1 
HETATM 2338 O  O   . HOH Q 6 .   ? 0.859   54.532 31.634 1.00 20.03 ?  318 HOH A O   1 
HETATM 2339 O  O   . HOH Q 6 .   ? 3.225   66.368 36.131 1.00 25.84 ?  319 HOH A O   1 
HETATM 2340 O  O   . HOH Q 6 .   ? 10.510  38.575 43.400 1.00 15.53 ?  320 HOH A O   1 
HETATM 2341 O  O   . HOH Q 6 .   ? 11.858  44.945 56.821 1.00 25.86 ?  321 HOH A O   1 
HETATM 2342 O  O   . HOH Q 6 .   ? -5.193  58.604 44.616 1.00 20.18 ?  322 HOH A O   1 
HETATM 2343 O  O   . HOH Q 6 .   ? 15.282  57.530 39.115 1.00 17.48 ?  323 HOH A O   1 
HETATM 2344 O  O   . HOH Q 6 .   ? 12.423  31.504 46.258 1.00 30.54 ?  324 HOH A O   1 
HETATM 2345 O  O   . HOH Q 6 .   ? 9.151   36.686 28.037 1.00 17.85 ?  325 HOH A O   1 
HETATM 2346 O  O   . HOH Q 6 .   ? -4.445  54.905 35.493 1.00 14.52 ?  326 HOH A O   1 
HETATM 2347 O  O   . HOH Q 6 .   ? 7.783   53.508 42.475 1.00 11.32 ?  327 HOH A O   1 
HETATM 2348 O  O   . HOH Q 6 .   ? 4.105   44.049 53.197 1.00 9.25  ?  328 HOH A O   1 
HETATM 2349 O  O   . HOH Q 6 .   ? 9.498   46.549 51.788 1.00 10.33 ?  329 HOH A O   1 
HETATM 2350 O  O   . HOH Q 6 .   ? 4.443   55.429 42.953 1.00 13.72 ?  330 HOH A O   1 
HETATM 2351 O  O   . HOH Q 6 .   ? 17.439  46.713 36.268 1.00 18.65 ?  331 HOH A O   1 
HETATM 2352 O  O   . HOH Q 6 .   ? -2.259  41.693 45.813 1.00 8.39  ?  332 HOH A O   1 
HETATM 2353 O  O   . HOH Q 6 .   ? 11.700  51.944 55.056 1.00 19.30 ?  333 HOH A O   1 
HETATM 2354 O  O   . HOH Q 6 .   ? -7.138  56.075 53.688 1.00 17.52 ?  334 HOH A O   1 
HETATM 2355 O  O   . HOH Q 6 .   ? 12.779  50.769 48.655 1.00 9.83  ?  335 HOH A O   1 
HETATM 2356 O  O   . HOH Q 6 .   ? 2.653   35.605 50.501 1.00 23.87 ?  336 HOH A O   1 
HETATM 2357 O  O   . HOH Q 6 .   ? 13.684  47.449 25.007 1.00 15.08 ?  337 HOH A O   1 
HETATM 2358 O  O   . HOH Q 6 .   ? -10.847 40.242 42.909 1.00 21.31 ?  338 HOH A O   1 
HETATM 2359 O  O   . HOH Q 6 .   ? 8.572   40.121 43.941 1.00 9.57  ?  339 HOH A O   1 
HETATM 2360 O  O   . HOH Q 6 .   ? 9.707   54.920 34.043 1.00 33.03 ?  340 HOH A O   1 
HETATM 2361 O  O   . HOH Q 6 .   ? 0.257   42.273 30.293 1.00 18.84 ?  341 HOH A O   1 
HETATM 2362 O  O   . HOH Q 6 .   ? 8.326   33.231 54.331 1.00 21.84 ?  342 HOH A O   1 
HETATM 2363 O  O   . HOH Q 6 .   ? -3.338  53.636 52.635 1.00 10.58 ?  343 HOH A O   1 
HETATM 2364 O  O   . HOH Q 6 .   ? 0.796   37.055 52.251 1.00 26.33 ?  344 HOH A O   1 
HETATM 2365 O  O   . HOH Q 6 .   ? 2.723   27.212 33.626 1.00 15.12 ?  345 HOH A O   1 
HETATM 2366 O  O   . HOH Q 6 .   ? -2.596  48.888 33.027 1.00 13.21 ?  346 HOH A O   1 
HETATM 2367 O  O   . HOH Q 6 .   ? 2.622   50.194 58.893 1.00 27.87 ?  347 HOH A O   1 
HETATM 2368 O  O   . HOH Q 6 .   ? -4.173  41.282 51.439 1.00 19.26 ?  348 HOH A O   1 
HETATM 2369 O  O   . HOH Q 6 .   ? 6.023   57.522 43.499 1.00 15.90 ?  349 HOH A O   1 
HETATM 2370 O  O   . HOH Q 6 .   ? 9.263   58.084 33.019 1.00 19.28 ?  350 HOH A O   1 
HETATM 2371 O  O   . HOH Q 6 .   ? 6.599   55.703 56.196 1.00 16.44 ?  351 HOH A O   1 
HETATM 2372 O  O   . HOH Q 6 .   ? 1.829   32.045 47.721 1.00 18.41 ?  352 HOH A O   1 
HETATM 2373 O  O   . HOH Q 6 .   ? 12.140  48.798 26.826 1.00 12.92 ?  353 HOH A O   1 
HETATM 2374 O  O   . HOH Q 6 .   ? 5.337   32.927 30.374 1.00 27.24 ?  354 HOH A O   1 
HETATM 2375 O  O   . HOH Q 6 .   ? 8.862   43.464 26.444 1.00 12.15 ?  355 HOH A O   1 
HETATM 2376 O  O   . HOH Q 6 .   ? 15.677  39.988 51.583 1.00 24.48 ?  356 HOH A O   1 
HETATM 2377 O  O   . HOH Q 6 .   ? -6.963  52.408 54.377 1.00 10.94 ?  357 HOH A O   1 
HETATM 2378 O  O   . HOH Q 6 .   ? 17.844  40.942 33.724 1.00 18.59 ?  358 HOH A O   1 
HETATM 2379 O  O   . HOH Q 6 .   ? -4.906  42.960 53.540 1.00 37.10 ?  359 HOH A O   1 
HETATM 2380 O  O   . HOH Q 6 .   ? 14.858  55.543 52.464 1.00 19.31 ?  360 HOH A O   1 
HETATM 2381 O  O   . HOH Q 6 .   ? -5.868  60.679 42.374 1.00 23.11 ?  361 HOH A O   1 
HETATM 2382 O  O   . HOH Q 6 .   ? 14.990  31.796 43.569 1.00 12.77 ?  362 HOH A O   1 
HETATM 2383 O  O   . HOH Q 6 .   ? 12.504  49.371 52.732 1.00 12.92 ?  363 HOH A O   1 
HETATM 2384 O  O   . HOH Q 6 .   ? 4.277   45.780 28.954 1.00 15.83 ?  364 HOH A O   1 
HETATM 2385 O  O   . HOH Q 6 .   ? 1.555   59.217 45.032 1.00 19.89 ?  365 HOH A O   1 
HETATM 2386 O  O   . HOH Q 6 .   ? -10.581 46.069 37.715 1.00 30.91 ?  366 HOH A O   1 
HETATM 2387 O  O   . HOH Q 6 .   ? -3.188  51.371 56.599 1.00 22.00 ?  367 HOH A O   1 
HETATM 2388 O  O   . HOH Q 6 .   ? -2.941  27.611 38.757 1.00 16.96 ?  368 HOH A O   1 
HETATM 2389 O  O   . HOH Q 6 .   ? 5.160   54.114 58.135 1.00 27.54 ?  369 HOH A O   1 
HETATM 2390 O  O   . HOH Q 6 .   ? 1.760   45.059 29.586 1.00 20.85 ?  370 HOH A O   1 
HETATM 2391 O  O   . HOH Q 6 .   ? 16.529  42.100 45.787 1.00 26.92 ?  371 HOH A O   1 
HETATM 2392 O  O   . HOH Q 6 .   ? 12.249  51.311 28.530 1.00 24.06 ?  372 HOH A O   1 
HETATM 2393 O  O   . HOH Q 6 .   ? -17.276 50.557 47.594 1.00 17.30 ?  373 HOH A O   1 
HETATM 2394 O  O   . HOH Q 6 .   ? -9.185  57.076 52.243 1.00 22.39 ?  374 HOH A O   1 
HETATM 2395 O  O   . HOH Q 6 .   ? 17.851  33.538 43.074 1.00 24.30 ?  375 HOH A O   1 
HETATM 2396 O  O   . HOH R 6 .   ? -4.934  36.898 17.307 1.00 18.22 ?  301 HOH B O   1 
HETATM 2397 O  O   . HOH R 6 .   ? 11.672  42.394 19.996 1.00 15.94 ?  302 HOH B O   1 
HETATM 2398 O  O   . HOH R 6 .   ? -16.377 58.403 5.321  1.00 24.54 ?  303 HOH B O   1 
HETATM 2399 O  O   . HOH R 6 .   ? -13.181 74.684 8.016  1.00 27.75 ?  304 HOH B O   1 
HETATM 2400 O  O   . HOH R 6 .   ? -15.217 59.191 16.003 1.00 11.86 ?  305 HOH B O   1 
HETATM 2401 O  O   . HOH R 6 .   ? -3.993  51.915 28.796 1.00 13.32 ?  306 HOH B O   1 
HETATM 2402 O  O   . HOH R 6 .   ? -17.720 40.836 13.594 1.00 20.53 ?  307 HOH B O   1 
HETATM 2403 O  O   . HOH R 6 .   ? -11.386 38.634 20.149 1.00 28.73 ?  308 HOH B O   1 
HETATM 2404 O  O   . HOH R 6 .   ? -16.195 46.818 25.726 1.00 13.73 ?  309 HOH B O   1 
HETATM 2405 O  O   . HOH R 6 .   ? 10.473  43.365 12.245 1.00 26.02 ?  310 HOH B O   1 
HETATM 2406 O  O   . HOH R 6 .   ? -2.020  50.413 30.476 1.00 15.01 ?  311 HOH B O   1 
HETATM 2407 O  O   . HOH R 6 .   ? -12.803 44.460 15.748 1.00 12.68 ?  312 HOH B O   1 
HETATM 2408 O  O   . HOH R 6 .   ? -12.080 43.288 8.369  1.00 30.16 ?  313 HOH B O   1 
HETATM 2409 O  O   . HOH R 6 .   ? -2.797  56.040 4.712  1.00 17.87 ?  314 HOH B O   1 
HETATM 2410 O  O   . HOH R 6 .   ? -10.855 64.832 28.764 1.00 26.16 ?  315 HOH B O   1 
HETATM 2411 O  O   . HOH R 6 .   ? -6.093  47.446 26.426 1.00 17.53 ?  316 HOH B O   1 
HETATM 2412 O  O   . HOH R 6 .   ? -7.117  42.912 17.448 1.00 15.54 ?  317 HOH B O   1 
HETATM 2413 O  O   . HOH R 6 .   ? -11.680 61.589 2.571  1.00 15.98 ?  318 HOH B O   1 
HETATM 2414 O  O   . HOH R 6 .   ? -14.329 46.121 29.665 1.00 15.93 ?  319 HOH B O   1 
HETATM 2415 O  O   . HOH R 6 .   ? -19.978 51.343 10.756 1.00 16.58 ?  320 HOH B O   1 
HETATM 2416 O  O   . HOH R 6 .   ? -16.163 50.941 -0.513 1.00 10.14 ?  321 HOH B O   1 
HETATM 2417 O  O   . HOH R 6 .   ? 1.631   56.894 25.808 1.00 27.98 ?  322 HOH B O   1 
HETATM 2418 O  O   . HOH R 6 .   ? -15.056 66.705 20.674 1.00 23.48 ?  323 HOH B O   1 
HETATM 2419 O  O   . HOH R 6 .   ? 2.605   39.629 19.176 1.00 15.42 ?  324 HOH B O   1 
HETATM 2420 O  O   . HOH R 6 .   ? -9.582  48.837 31.814 1.00 16.76 ?  325 HOH B O   1 
HETATM 2421 O  O   . HOH R 6 .   ? -12.014 51.552 26.137 1.00 11.43 ?  326 HOH B O   1 
HETATM 2422 O  O   . HOH R 6 .   ? -10.000 59.723 29.611 1.00 11.84 ?  327 HOH B O   1 
HETATM 2423 O  O   . HOH R 6 .   ? 1.888   43.309 9.963  1.00 14.83 ?  328 HOH B O   1 
HETATM 2424 O  O   . HOH R 6 .   ? 0.886   44.597 26.951 1.00 10.44 ?  329 HOH B O   1 
HETATM 2425 O  O   . HOH R 6 .   ? 4.384   42.083 28.090 1.00 15.69 ?  330 HOH B O   1 
HETATM 2426 O  O   . HOH R 6 .   ? -9.138  42.297 30.560 1.00 21.18 ?  331 HOH B O   1 
HETATM 2427 O  O   . HOH R 6 .   ? -19.624 61.665 10.904 1.00 12.39 ?  332 HOH B O   1 
HETATM 2428 O  O   . HOH R 6 .   ? -17.504 40.863 20.504 1.00 18.70 ?  333 HOH B O   1 
HETATM 2429 O  O   . HOH R 6 .   ? -0.189  56.517 20.283 1.00 11.24 ?  334 HOH B O   1 
HETATM 2430 O  O   . HOH R 6 .   ? 2.110   55.303 27.726 1.00 22.40 ?  335 HOH B O   1 
HETATM 2431 O  O   . HOH R 6 .   ? -11.118 58.074 18.428 1.00 10.95 ?  336 HOH B O   1 
HETATM 2432 O  O   . HOH R 6 .   ? 11.960  49.475 18.826 1.00 18.14 ?  337 HOH B O   1 
HETATM 2433 O  O   . HOH R 6 .   ? -8.647  40.711 17.979 1.00 32.91 ?  338 HOH B O   1 
HETATM 2434 O  O   . HOH R 6 .   ? -18.232 58.229 25.967 1.00 24.51 ?  339 HOH B O   1 
HETATM 2435 O  O   . HOH R 6 .   ? -10.379 44.745 16.929 1.00 9.81  ?  340 HOH B O   1 
HETATM 2436 O  O   . HOH R 6 .   ? -6.571  54.161 27.700 1.00 9.17  ?  341 HOH B O   1 
HETATM 2437 O  O   . HOH R 6 .   ? -13.205 59.586 17.820 1.00 14.98 ?  342 HOH B O   1 
HETATM 2438 O  O   . HOH R 6 .   ? 8.257   58.079 17.239 1.00 29.02 ?  343 HOH B O   1 
HETATM 2439 O  O   . HOH R 6 .   ? -11.598 39.957 7.215  1.00 22.11 ?  344 HOH B O   1 
HETATM 2440 O  O   . HOH R 6 .   ? -11.352 55.164 1.014  1.00 15.64 ?  345 HOH B O   1 
HETATM 2441 O  O   . HOH R 6 .   ? -14.660 49.483 1.308  1.00 11.58 ?  346 HOH B O   1 
HETATM 2442 O  O   . HOH R 6 .   ? -14.738 53.274 31.018 1.00 25.15 ?  347 HOH B O   1 
HETATM 2443 O  O   . HOH R 6 .   ? -5.103  48.023 33.363 1.00 16.03 ?  348 HOH B O   1 
HETATM 2444 O  O   . HOH R 6 .   ? -18.571 60.494 23.925 1.00 29.89 ?  349 HOH B O   1 
HETATM 2445 O  O   . HOH R 6 .   ? -7.832  65.607 4.883  1.00 24.73 ?  350 HOH B O   1 
HETATM 2446 O  O   . HOH R 6 .   ? -17.520 66.364 17.882 1.00 14.28 ?  351 HOH B O   1 
HETATM 2447 O  O   . HOH R 6 .   ? -15.357 47.376 23.144 1.00 13.83 ?  352 HOH B O   1 
HETATM 2448 O  O   . HOH R 6 .   ? -4.683  62.556 24.914 1.00 31.14 ?  353 HOH B O   1 
HETATM 2449 O  O   . HOH R 6 .   ? -4.346  66.305 22.142 1.00 13.86 ?  354 HOH B O   1 
HETATM 2450 O  O   . HOH R 6 .   ? -3.339  61.206 26.654 1.00 21.74 ?  355 HOH B O   1 
HETATM 2451 O  O   . HOH R 6 .   ? 8.182   52.763 12.423 1.00 34.10 ?  356 HOH B O   1 
HETATM 2452 O  O   . HOH R 6 .   ? 0.107   49.311 7.335  1.00 12.20 ?  357 HOH B O   1 
HETATM 2453 O  O   . HOH R 6 .   ? -17.381 42.740 27.069 1.00 21.78 ?  358 HOH B O   1 
HETATM 2454 O  O   . HOH R 6 .   ? 0.570   46.796 30.999 1.00 18.05 ?  359 HOH B O   1 
HETATM 2455 O  O   . HOH R 6 .   ? 3.400   37.851 17.193 1.00 29.75 ?  360 HOH B O   1 
HETATM 2456 O  O   . HOH R 6 .   ? -15.125 48.818 27.211 1.00 15.74 ?  361 HOH B O   1 
HETATM 2457 O  O   . HOH R 6 .   ? -4.307  53.311 4.109  1.00 17.29 ?  362 HOH B O   1 
HETATM 2458 O  O   . HOH R 6 .   ? 4.157   56.353 9.743  1.00 23.89 ?  363 HOH B O   1 
HETATM 2459 O  O   . HOH R 6 .   ? -4.044  39.073 19.671 1.00 23.11 ?  364 HOH B O   1 
HETATM 2460 O  O   . HOH R 6 .   ? -7.898  44.192 32.497 1.00 27.44 ?  365 HOH B O   1 
HETATM 2461 O  O   . HOH R 6 .   ? -7.054  38.549 18.926 1.00 28.57 ?  366 HOH B O   1 
HETATM 2462 O  O   . HOH R 6 .   ? 14.705  47.733 22.047 1.00 18.38 ?  367 HOH B O   1 
HETATM 2463 O  O   . HOH R 6 .   ? -4.415  37.165 31.821 1.00 17.42 ?  368 HOH B O   1 
HETATM 2464 O  O   . HOH R 6 .   ? 6.604   41.404 26.757 1.00 20.45 ?  369 HOH B O   1 
HETATM 2465 O  O   . HOH R 6 .   ? -13.934 47.028 1.530  1.00 29.04 ?  370 HOH B O   1 
# 
loop_
_pdbx_poly_seq_scheme.asym_id 
_pdbx_poly_seq_scheme.entity_id 
_pdbx_poly_seq_scheme.seq_id 
_pdbx_poly_seq_scheme.mon_id 
_pdbx_poly_seq_scheme.ndb_seq_num 
_pdbx_poly_seq_scheme.pdb_seq_num 
_pdbx_poly_seq_scheme.auth_seq_num 
_pdbx_poly_seq_scheme.pdb_mon_id 
_pdbx_poly_seq_scheme.auth_mon_id 
_pdbx_poly_seq_scheme.pdb_strand_id 
_pdbx_poly_seq_scheme.pdb_ins_code 
_pdbx_poly_seq_scheme.hetero 
A 1 1   PRO 1   49  49  PRO PRO A . n 
A 1 2   VAL 2   50  50  VAL VAL A . n 
A 1 3   GLU 3   51  51  GLU GLU A . n 
A 1 4   ALA 4   52  52  ALA ALA A . n 
A 1 5   ASP 5   53  53  ASP ASP A . n 
A 1 6   ILE 6   54  54  ILE ILE A . n 
A 1 7   SER 7   55  55  SER SER A . n 
A 1 8   LYS 8   56  56  LYS LYS A . n 
A 1 9   LEU 9   57  57  LEU LEU A . n 
A 1 10  GLU 10  58  58  GLU GLU A . n 
A 1 11  PRO 11  59  59  PRO PRO A . n 
A 1 12  GLY 12  60  60  GLY GLY A . n 
A 1 13  ALA 13  61  61  ALA ALA A . n 
A 1 14  LEU 14  62  62  LEU LEU A . n 
A 1 15  LEU 15  63  63  LEU LEU A . n 
A 1 16  ARG 16  64  64  ARG ARG A . n 
A 1 17  VAL 17  65  65  VAL VAL A . n 
A 1 18  LYS 18  66  66  LYS LYS A . n 
A 1 19  TRP 19  67  67  TRP TRP A . n 
A 1 20  ARG 20  68  68  ARG ARG A . n 
A 1 21  GLY 21  69  69  GLY GLY A . n 
A 1 22  LYS 22  70  70  LYS LYS A . n 
A 1 23  PRO 23  71  71  PRO PRO A . n 
A 1 24  VAL 24  72  72  VAL VAL A . n 
A 1 25  TRP 25  73  73  TRP TRP A . n 
A 1 26  LEU 26  74  74  LEU LEU A . n 
A 1 27  VAL 27  75  75  VAL VAL A . n 
A 1 28  HIS 28  76  76  HIS HIS A . n 
A 1 29  ARG 29  77  77  ARG ARG A . n 
A 1 30  THR 30  78  78  THR THR A . n 
A 1 31  PRO 31  79  79  PRO PRO A . n 
A 1 32  GLU 32  80  80  GLU GLU A . n 
A 1 33  MET 33  81  81  MET MET A . n 
A 1 34  LEU 34  82  82  LEU LEU A . n 
A 1 35  ALA 35  83  83  ALA ALA A . n 
A 1 36  ALA 36  84  84  ALA ALA A . n 
A 1 37  LEU 37  85  85  LEU LEU A . n 
A 1 38  PRO 38  86  86  PRO PRO A . n 
A 1 39  SER 39  87  87  SER SER A . n 
A 1 40  ASN 40  88  88  ASN ASN A . n 
A 1 41  ASP 41  89  89  ASP ASP A . n 
A 1 42  PRO 42  90  90  PRO PRO A . n 
A 1 43  LYS 43  91  91  LYS LYS A . n 
A 1 44  LEU 44  92  92  LEU LEU A . n 
A 1 45  VAL 45  93  93  VAL VAL A . n 
A 1 46  ASP 46  94  94  ASP ASP A . n 
A 1 47  PRO 47  95  95  PRO PRO A . n 
A 1 48  ASN 48  96  96  ASN ASN A . n 
A 1 49  SER 49  97  97  SER SER A . n 
A 1 50  GLU 50  98  98  GLU GLU A . n 
A 1 51  VAL 51  99  99  VAL VAL A . n 
A 1 52  PRO 52  100 100 PRO PRO A . n 
A 1 53  GLN 53  101 101 GLN GLN A . n 
A 1 54  GLN 54  102 102 GLN GLN A . n 
A 1 55  PRO 55  103 103 PRO PRO A . n 
A 1 56  ASP 56  104 104 ASP ASP A . n 
A 1 57  TYR 57  105 105 TYR TYR A . n 
A 1 58  CYS 58  106 106 CYS CYS A . n 
A 1 59  LYS 59  107 107 LYS LYS A . n 
A 1 60  ASN 60  108 108 ASN ASN A . n 
A 1 61  PRO 61  109 109 PRO PRO A . n 
A 1 62  THR 62  110 110 THR THR A . n 
A 1 63  ARG 63  111 111 ARG ARG A . n 
A 1 64  SER 64  112 112 SER SER A . n 
A 1 65  ILE 65  113 113 ILE ILE A . n 
A 1 66  LYS 66  114 114 LYS LYS A . n 
A 1 67  PRO 67  115 115 PRO PRO A . n 
A 1 68  GLN 68  116 116 GLN GLN A . n 
A 1 69  TYR 69  117 117 TYR TYR A . n 
A 1 70  LEU 70  118 118 LEU LEU A . n 
A 1 71  VAL 71  119 119 VAL VAL A . n 
A 1 72  ALA 72  120 120 ALA ALA A . n 
A 1 73  ILE 73  121 121 ILE ILE A . n 
A 1 74  GLY 74  122 122 GLY GLY A . n 
A 1 75  ILE 75  123 123 ILE ILE A . n 
A 1 76  CYS 76  124 124 CYS CYS A . n 
A 1 77  THR 77  125 125 THR THR A . n 
A 1 78  HIS 78  126 126 HIS HIS A . n 
A 1 79  LEU 79  127 127 LEU LEU A . n 
A 1 80  GLY 80  128 128 GLY GLY A . n 
A 1 81  CYS 81  129 129 CYS CYS A . n 
A 1 82  SER 82  130 130 SER SER A . n 
A 1 83  PRO 83  131 131 PRO PRO A . n 
A 1 84  THR 84  132 132 THR THR A . n 
A 1 85  TYR 85  133 133 TYR TYR A . n 
A 1 86  ARG 86  134 134 ARG ARG A . n 
A 1 87  PRO 87  135 135 PRO PRO A . n 
A 1 88  GLU 88  136 136 GLU GLU A . n 
A 1 89  PHE 89  137 137 PHE PHE A . n 
A 1 90  GLY 90  138 138 GLY GLY A . n 
A 1 91  PRO 91  139 139 PRO PRO A . n 
A 1 92  ASP 92  140 140 ASP ASP A . n 
A 1 93  ASP 93  141 141 ASP ASP A . n 
A 1 94  LEU 94  142 142 LEU LEU A . n 
A 1 95  GLY 95  143 143 GLY GLY A . n 
A 1 96  ALA 96  144 144 ALA ALA A . n 
A 1 97  ASP 97  145 145 ASP ASP A . n 
A 1 98  TRP 98  146 146 TRP TRP A . n 
A 1 99  LYS 99  147 147 LYS LYS A . n 
A 1 100 GLY 100 148 148 GLY GLY A . n 
A 1 101 GLY 101 149 149 GLY GLY A . n 
A 1 102 PHE 102 150 150 PHE PHE A . n 
A 1 103 PHE 103 151 151 PHE PHE A . n 
A 1 104 CYS 104 152 152 CYS CYS A . n 
A 1 105 PRO 105 153 153 PRO PRO A . n 
A 1 106 CYS 106 154 154 CYS CYS A . n 
A 1 107 HIS 107 155 155 HIS HIS A . n 
A 1 108 GLY 108 156 156 GLY GLY A . n 
A 1 109 SER 109 157 157 SER SER A . n 
A 1 110 ARG 110 158 158 ARG ARG A . n 
A 1 111 PHE 111 159 159 PHE PHE A . n 
A 1 112 ASP 112 160 160 ASP ASP A . n 
A 1 113 LEU 113 161 161 LEU LEU A . n 
A 1 114 ALA 114 162 162 ALA ALA A . n 
A 1 115 ALA 115 163 163 ALA ALA A . n 
A 1 116 ARG 116 164 164 ARG ARG A . n 
A 1 117 VAL 117 165 165 VAL VAL A . n 
A 1 118 PHE 118 166 166 PHE PHE A . n 
A 1 119 LYS 119 167 167 LYS LYS A . n 
A 1 120 ASN 120 168 168 ASN ASN A . n 
A 1 121 VAL 121 169 169 VAL VAL A . n 
A 1 122 PRO 122 170 170 PRO PRO A . n 
A 1 123 ALA 123 171 171 ALA ALA A . n 
A 1 124 PRO 124 172 172 PRO PRO A . n 
A 1 125 THR 125 173 173 THR THR A . n 
A 1 126 ASN 126 174 174 ASN ASN A . n 
A 1 127 LEU 127 175 175 LEU LEU A . n 
A 1 128 VAL 128 176 176 VAL VAL A . n 
A 1 129 ILE 129 177 177 ILE ILE A . n 
A 1 130 PRO 130 178 178 PRO PRO A . n 
A 1 131 LYS 131 179 179 LYS LYS A . n 
A 1 132 HIS 132 180 180 HIS HIS A . n 
A 1 133 VAL 133 181 181 VAL VAL A . n 
A 1 134 TYR 134 182 182 TYR TYR A . n 
A 1 135 LEU 135 183 183 LEU LEU A . n 
A 1 136 ASN 136 184 184 ASN ASN A . n 
A 1 137 ASP 137 185 185 ASP ASP A . n 
A 1 138 THR 138 186 186 THR THR A . n 
A 1 139 THR 139 187 187 THR THR A . n 
A 1 140 ILE 140 188 188 ILE ILE A . n 
A 1 141 LEU 141 189 189 LEU LEU A . n 
A 1 142 ILE 142 190 190 ILE ILE A . n 
A 1 143 GLY 143 191 191 GLY GLY A . n 
A 1 144 GLU 144 192 192 GLU GLU A . n 
A 1 145 ASP 145 193 193 ASP ASP A . n 
A 1 146 ARG 146 194 194 ARG ALA A . n 
A 1 147 GLY 147 195 ?   ?   ?   A . n 
A 1 148 SER 148 196 ?   ?   ?   A . n 
A 1 149 ALA 149 197 ?   ?   ?   A . n 
B 1 1   PRO 1   49  49  PRO PRO B . n 
B 1 2   VAL 2   50  50  VAL VAL B . n 
B 1 3   GLU 3   51  51  GLU GLU B . n 
B 1 4   ALA 4   52  52  ALA ALA B . n 
B 1 5   ASP 5   53  53  ASP ASP B . n 
B 1 6   ILE 6   54  54  ILE ILE B . n 
B 1 7   SER 7   55  55  SER SER B . n 
B 1 8   LYS 8   56  56  LYS LYS B . n 
B 1 9   LEU 9   57  57  LEU LEU B . n 
B 1 10  GLU 10  58  58  GLU GLU B . n 
B 1 11  PRO 11  59  59  PRO PRO B . n 
B 1 12  GLY 12  60  60  GLY GLY B . n 
B 1 13  ALA 13  61  61  ALA ALA B . n 
B 1 14  LEU 14  62  62  LEU LEU B . n 
B 1 15  LEU 15  63  63  LEU LEU B . n 
B 1 16  ARG 16  64  64  ARG ARG B . n 
B 1 17  VAL 17  65  65  VAL VAL B . n 
B 1 18  LYS 18  66  66  LYS LYS B . n 
B 1 19  TRP 19  67  67  TRP TRP B . n 
B 1 20  ARG 20  68  68  ARG ARG B . n 
B 1 21  GLY 21  69  69  GLY GLY B . n 
B 1 22  LYS 22  70  70  LYS LYS B . n 
B 1 23  PRO 23  71  71  PRO PRO B . n 
B 1 24  VAL 24  72  72  VAL VAL B . n 
B 1 25  TRP 25  73  73  TRP TRP B . n 
B 1 26  LEU 26  74  74  LEU LEU B . n 
B 1 27  VAL 27  75  75  VAL VAL B . n 
B 1 28  HIS 28  76  76  HIS HIS B . n 
B 1 29  ARG 29  77  77  ARG ARG B . n 
B 1 30  THR 30  78  78  THR THR B . n 
B 1 31  PRO 31  79  79  PRO PRO B . n 
B 1 32  GLU 32  80  80  GLU GLU B . n 
B 1 33  MET 33  81  81  MET MET B . n 
B 1 34  LEU 34  82  82  LEU LEU B . n 
B 1 35  ALA 35  83  83  ALA ALA B . n 
B 1 36  ALA 36  84  84  ALA ALA B . n 
B 1 37  LEU 37  85  85  LEU LEU B . n 
B 1 38  PRO 38  86  86  PRO PRO B . n 
B 1 39  SER 39  87  87  SER SER B . n 
B 1 40  ASN 40  88  88  ASN ASN B . n 
B 1 41  ASP 41  89  89  ASP ASP B . n 
B 1 42  PRO 42  90  90  PRO PRO B . n 
B 1 43  LYS 43  91  91  LYS LYS B . n 
B 1 44  LEU 44  92  92  LEU LEU B . n 
B 1 45  VAL 45  93  93  VAL VAL B . n 
B 1 46  ASP 46  94  94  ASP ASP B . n 
B 1 47  PRO 47  95  95  PRO PRO B . n 
B 1 48  ASN 48  96  96  ASN ASN B . n 
B 1 49  SER 49  97  97  SER SER B . n 
B 1 50  GLU 50  98  98  GLU GLU B . n 
B 1 51  VAL 51  99  99  VAL VAL B . n 
B 1 52  PRO 52  100 100 PRO PRO B . n 
B 1 53  GLN 53  101 101 GLN GLN B . n 
B 1 54  GLN 54  102 102 GLN GLN B . n 
B 1 55  PRO 55  103 103 PRO PRO B . n 
B 1 56  ASP 56  104 104 ASP ASP B . n 
B 1 57  TYR 57  105 105 TYR TYR B . n 
B 1 58  CYS 58  106 106 CYS CYS B . n 
B 1 59  LYS 59  107 107 LYS LYS B . n 
B 1 60  ASN 60  108 108 ASN ASN B . n 
B 1 61  PRO 61  109 109 PRO PRO B . n 
B 1 62  THR 62  110 110 THR THR B . n 
B 1 63  ARG 63  111 111 ARG ARG B . n 
B 1 64  SER 64  112 112 SER SER B . n 
B 1 65  ILE 65  113 113 ILE ILE B . n 
B 1 66  LYS 66  114 114 LYS LYS B . n 
B 1 67  PRO 67  115 115 PRO PRO B . n 
B 1 68  GLN 68  116 116 GLN GLN B . n 
B 1 69  TYR 69  117 117 TYR TYR B . n 
B 1 70  LEU 70  118 118 LEU LEU B . n 
B 1 71  VAL 71  119 119 VAL VAL B . n 
B 1 72  ALA 72  120 120 ALA ALA B . n 
B 1 73  ILE 73  121 121 ILE ILE B . n 
B 1 74  GLY 74  122 122 GLY GLY B . n 
B 1 75  ILE 75  123 123 ILE ILE B . n 
B 1 76  CYS 76  124 124 CYS CYS B . n 
B 1 77  THR 77  125 125 THR THR B . n 
B 1 78  HIS 78  126 126 HIS HIS B . n 
B 1 79  LEU 79  127 127 LEU LEU B . n 
B 1 80  GLY 80  128 128 GLY GLY B . n 
B 1 81  CYS 81  129 129 CYS CYS B . n 
B 1 82  SER 82  130 130 SER SER B . n 
B 1 83  PRO 83  131 131 PRO PRO B . n 
B 1 84  THR 84  132 132 THR THR B . n 
B 1 85  TYR 85  133 133 TYR TYR B . n 
B 1 86  ARG 86  134 134 ARG ARG B . n 
B 1 87  PRO 87  135 135 PRO PRO B . n 
B 1 88  GLU 88  136 136 GLU GLU B . n 
B 1 89  PHE 89  137 137 PHE PHE B . n 
B 1 90  GLY 90  138 138 GLY GLY B . n 
B 1 91  PRO 91  139 139 PRO PRO B . n 
B 1 92  ASP 92  140 140 ASP ASP B . n 
B 1 93  ASP 93  141 141 ASP ASP B . n 
B 1 94  LEU 94  142 142 LEU LEU B . n 
B 1 95  GLY 95  143 143 GLY GLY B . n 
B 1 96  ALA 96  144 144 ALA ALA B . n 
B 1 97  ASP 97  145 145 ASP ASP B . n 
B 1 98  TRP 98  146 146 TRP TRP B . n 
B 1 99  LYS 99  147 147 LYS LYS B . n 
B 1 100 GLY 100 148 148 GLY GLY B . n 
B 1 101 GLY 101 149 149 GLY GLY B . n 
B 1 102 PHE 102 150 150 PHE PHE B . n 
B 1 103 PHE 103 151 151 PHE PHE B . n 
B 1 104 CYS 104 152 152 CYS CYS B . n 
B 1 105 PRO 105 153 153 PRO PRO B . n 
B 1 106 CYS 106 154 154 CYS CYS B . n 
B 1 107 HIS 107 155 155 HIS HIS B . n 
B 1 108 GLY 108 156 156 GLY GLY B . n 
B 1 109 SER 109 157 157 SER SER B . n 
B 1 110 ARG 110 158 158 ARG ARG B . n 
B 1 111 PHE 111 159 159 PHE PHE B . n 
B 1 112 ASP 112 160 160 ASP ASP B . n 
B 1 113 LEU 113 161 161 LEU LEU B . n 
B 1 114 ALA 114 162 162 ALA ALA B . n 
B 1 115 ALA 115 163 163 ALA ALA B . n 
B 1 116 ARG 116 164 164 ARG ARG B . n 
B 1 117 VAL 117 165 165 VAL VAL B . n 
B 1 118 PHE 118 166 166 PHE PHE B . n 
B 1 119 LYS 119 167 167 LYS LYS B . n 
B 1 120 ASN 120 168 168 ASN ASN B . n 
B 1 121 VAL 121 169 169 VAL VAL B . n 
B 1 122 PRO 122 170 170 PRO PRO B . n 
B 1 123 ALA 123 171 171 ALA ALA B . n 
B 1 124 PRO 124 172 172 PRO PRO B . n 
B 1 125 THR 125 173 173 THR THR B . n 
B 1 126 ASN 126 174 174 ASN ASN B . n 
B 1 127 LEU 127 175 175 LEU LEU B . n 
B 1 128 VAL 128 176 176 VAL VAL B . n 
B 1 129 ILE 129 177 177 ILE ILE B . n 
B 1 130 PRO 130 178 178 PRO PRO B . n 
B 1 131 LYS 131 179 179 LYS LYS B . n 
B 1 132 HIS 132 180 180 HIS HIS B . n 
B 1 133 VAL 133 181 181 VAL VAL B . n 
B 1 134 TYR 134 182 182 TYR TYR B . n 
B 1 135 LEU 135 183 183 LEU LEU B . n 
B 1 136 ASN 136 184 184 ASN ASN B . n 
B 1 137 ASP 137 185 185 ASP ASP B . n 
B 1 138 THR 138 186 186 THR THR B . n 
B 1 139 THR 139 187 187 THR THR B . n 
B 1 140 ILE 140 188 188 ILE ILE B . n 
B 1 141 LEU 141 189 189 LEU LEU B . n 
B 1 142 ILE 142 190 190 ILE ILE B . n 
B 1 143 GLY 143 191 191 GLY GLY B . n 
B 1 144 GLU 144 192 192 GLU GLU B . n 
B 1 145 ASP 145 193 193 ASP ASP B . n 
B 1 146 ARG 146 194 194 ARG ALA B . n 
B 1 147 GLY 147 195 ?   ?   ?   B . n 
B 1 148 SER 148 196 ?   ?   ?   B . n 
B 1 149 ALA 149 197 ?   ?   ?   B . n 
# 
_pdbx_contact_author.id                 2 
_pdbx_contact_author.email              ktakeda@kuchem.kyoto-u.ac.jp 
_pdbx_contact_author.name_first         Kazuki 
_pdbx_contact_author.name_last          Takeda 
_pdbx_contact_author.name_mi            ? 
_pdbx_contact_author.role               'principal investigator/group leader' 
_pdbx_contact_author.identifier_ORCID   0000-0002-4094-6816 
# 
loop_
_pdbx_struct_conn_angle.id 
_pdbx_struct_conn_angle.ptnr1_label_atom_id 
_pdbx_struct_conn_angle.ptnr1_label_alt_id 
_pdbx_struct_conn_angle.ptnr1_label_asym_id 
_pdbx_struct_conn_angle.ptnr1_label_comp_id 
_pdbx_struct_conn_angle.ptnr1_label_seq_id 
_pdbx_struct_conn_angle.ptnr1_auth_atom_id 
_pdbx_struct_conn_angle.ptnr1_auth_asym_id 
_pdbx_struct_conn_angle.ptnr1_auth_comp_id 
_pdbx_struct_conn_angle.ptnr1_auth_seq_id 
_pdbx_struct_conn_angle.ptnr1_PDB_ins_code 
_pdbx_struct_conn_angle.ptnr1_symmetry 
_pdbx_struct_conn_angle.ptnr2_label_atom_id 
_pdbx_struct_conn_angle.ptnr2_label_alt_id 
_pdbx_struct_conn_angle.ptnr2_label_asym_id 
_pdbx_struct_conn_angle.ptnr2_label_comp_id 
_pdbx_struct_conn_angle.ptnr2_label_seq_id 
_pdbx_struct_conn_angle.ptnr2_auth_atom_id 
_pdbx_struct_conn_angle.ptnr2_auth_asym_id 
_pdbx_struct_conn_angle.ptnr2_auth_comp_id 
_pdbx_struct_conn_angle.ptnr2_auth_seq_id 
_pdbx_struct_conn_angle.ptnr2_PDB_ins_code 
_pdbx_struct_conn_angle.ptnr2_symmetry 
_pdbx_struct_conn_angle.ptnr3_label_atom_id 
_pdbx_struct_conn_angle.ptnr3_label_alt_id 
_pdbx_struct_conn_angle.ptnr3_label_asym_id 
_pdbx_struct_conn_angle.ptnr3_label_comp_id 
_pdbx_struct_conn_angle.ptnr3_label_seq_id 
_pdbx_struct_conn_angle.ptnr3_auth_atom_id 
_pdbx_struct_conn_angle.ptnr3_auth_asym_id 
_pdbx_struct_conn_angle.ptnr3_auth_comp_id 
_pdbx_struct_conn_angle.ptnr3_auth_seq_id 
_pdbx_struct_conn_angle.ptnr3_PDB_ins_code 
_pdbx_struct_conn_angle.ptnr3_symmetry 
_pdbx_struct_conn_angle.value 
_pdbx_struct_conn_angle.value_esd 
1 SG ? A CYS 76 ? A CYS 124 ? 1_555 ZN ? C ZN . ? A ZN 201 ? 1_555 SG ? A CYS 104 ? A CYS 152 ? 1_555 117.1 ? 
2 SG ? B CYS 76 ? B CYS 124 ? 1_555 ZN ? I ZN . ? B ZN 201 ? 1_555 SG ? B CYS 104 ? B CYS 152 ? 1_555 118.6 ? 
# 
_pdbx_phasing_dm.entry_id   7YR9 
_pdbx_phasing_dm.method     'Solvent flattening  and Histogram matching' 
_pdbx_phasing_dm.reflns     33923 
# 
loop_
_pdbx_phasing_dm_shell.d_res_high 
_pdbx_phasing_dm_shell.d_res_low 
_pdbx_phasing_dm_shell.delta_phi_final 
_pdbx_phasing_dm_shell.delta_phi_initial 
_pdbx_phasing_dm_shell.fom_acentric 
_pdbx_phasing_dm_shell.fom_centric 
_pdbx_phasing_dm_shell.fom 
_pdbx_phasing_dm_shell.reflns_acentric 
_pdbx_phasing_dm_shell.reflns_centric 
_pdbx_phasing_dm_shell.reflns 
7.000 100.000 44.800 ? ? ? 0.750 ? ? 505  
5.540 7.000   41.400 ? ? ? 0.797 ? ? 508  
4.750 5.540   33.200 ? ? ? 0.818 ? ? 608  
4.220 4.750   33.500 ? ? ? 0.843 ? ? 698  
3.840 4.220   34.500 ? ? ? 0.827 ? ? 757  
3.540 3.840   39.200 ? ? ? 0.805 ? ? 822  
3.310 3.540   37.900 ? ? ? 0.807 ? ? 895  
3.110 3.310   37.500 ? ? ? 0.799 ? ? 963  
2.950 3.110   38.000 ? ? ? 0.796 ? ? 975  
2.810 2.950   38.200 ? ? ? 0.764 ? ? 1045 
2.690 2.810   40.500 ? ? ? 0.761 ? ? 1075 
2.580 2.690   43.200 ? ? ? 0.750 ? ? 1159 
2.480 2.580   37.800 ? ? ? 0.763 ? ? 1171 
2.400 2.480   40.600 ? ? ? 0.741 ? ? 1251 
2.320 2.400   40.600 ? ? ? 0.752 ? ? 1206 
2.250 2.320   39.700 ? ? ? 0.740 ? ? 1316 
2.190 2.250   40.500 ? ? ? 0.727 ? ? 1315 
2.130 2.190   40.900 ? ? ? 0.724 ? ? 1393 
2.070 2.130   42.200 ? ? ? 0.719 ? ? 1380 
2.020 2.070   44.900 ? ? ? 0.702 ? ? 1412 
1.980 2.020   47.900 ? ? ? 0.677 ? ? 1479 
1.930 1.980   47.800 ? ? ? 0.680 ? ? 1494 
1.890 1.930   48.500 ? ? ? 0.641 ? ? 1498 
1.850 1.890   52.000 ? ? ? 0.608 ? ? 1569 
1.820 1.850   53.200 ? ? ? 0.590 ? ? 1535 
1.780 1.820   57.300 ? ? ? 0.543 ? ? 1626 
1.750 1.780   59.600 ? ? ? 0.527 ? ? 1654 
1.700 1.750   62.600 ? ? ? 0.495 ? ? 2614 
# 
_phasing.method   SAD 
# 
loop_
_software.citation_id 
_software.classification 
_software.compiler_name 
_software.compiler_version 
_software.contact_author 
_software.contact_author_email 
_software.date 
_software.description 
_software.dependencies 
_software.hardware 
_software.language 
_software.location 
_software.mods 
_software.name 
_software.os 
_software.os_version 
_software.type 
_software.version 
_software.pdbx_ordinal 
? 'data scaling'    ? ? ? ? ? ? ? ? ? ? ? XSCALE      ? ? ? .       1 
? phasing           ? ? ? ? ? ? ? ? ? ? ? SOLVE       ? ? ? 2.13    2 
? phasing           ? ? ? ? ? ? ? ? ? ? ? DM          ? ? ? 7.0.078 3 
? refinement        ? ? ? ? ? ? ? ? ? ? ? CNS         ? ? ? .       4 
? 'data extraction' ? ? ? ? ? ? ? ? ? ? ? PDB_EXTRACT ? ? ? 3.27    5 
? 'data reduction'  ? ? ? ? ? ? ? ? ? ? ? XDS         ? ? ? .       6 
# 
_pdbx_entry_details.entry_id                 7YR9 
_pdbx_entry_details.has_ligand_of_interest   Y 
_pdbx_entry_details.compound_details         ? 
_pdbx_entry_details.source_details           ? 
_pdbx_entry_details.nonpolymer_details       ? 
_pdbx_entry_details.sequence_details         ? 
# 
_pdbx_validate_symm_contact.id                1 
_pdbx_validate_symm_contact.PDB_model_num     1 
_pdbx_validate_symm_contact.auth_atom_id_1    OE2 
_pdbx_validate_symm_contact.auth_asym_id_1    A 
_pdbx_validate_symm_contact.auth_comp_id_1    GLU 
_pdbx_validate_symm_contact.auth_seq_id_1     51 
_pdbx_validate_symm_contact.PDB_ins_code_1    ? 
_pdbx_validate_symm_contact.label_alt_id_1    ? 
_pdbx_validate_symm_contact.site_symmetry_1   1_555 
_pdbx_validate_symm_contact.auth_atom_id_2    OE1 
_pdbx_validate_symm_contact.auth_asym_id_2    B 
_pdbx_validate_symm_contact.auth_comp_id_2    GLU 
_pdbx_validate_symm_contact.auth_seq_id_2     192 
_pdbx_validate_symm_contact.PDB_ins_code_2    ? 
_pdbx_validate_symm_contact.label_alt_id_2    ? 
_pdbx_validate_symm_contact.site_symmetry_2   2_546 
_pdbx_validate_symm_contact.dist              2.17 
# 
loop_
_pdbx_validate_torsion.id 
_pdbx_validate_torsion.PDB_model_num 
_pdbx_validate_torsion.auth_comp_id 
_pdbx_validate_torsion.auth_asym_id 
_pdbx_validate_torsion.auth_seq_id 
_pdbx_validate_torsion.PDB_ins_code 
_pdbx_validate_torsion.label_alt_id 
_pdbx_validate_torsion.phi 
_pdbx_validate_torsion.psi 
1 1 PRO A 100 ? ? -69.60  61.76   
2 1 HIS A 126 ? ? -87.82  -81.18  
3 1 HIS A 155 ? ? -144.76 15.64   
4 1 HIS B 126 ? ? -90.80  -84.61  
5 1 HIS B 155 ? ? -147.29 11.39   
6 1 ASP B 193 ? ? -143.44 -154.70 
# 
loop_
_pdbx_unobs_or_zero_occ_atoms.id 
_pdbx_unobs_or_zero_occ_atoms.PDB_model_num 
_pdbx_unobs_or_zero_occ_atoms.polymer_flag 
_pdbx_unobs_or_zero_occ_atoms.occupancy_flag 
_pdbx_unobs_or_zero_occ_atoms.auth_asym_id 
_pdbx_unobs_or_zero_occ_atoms.auth_comp_id 
_pdbx_unobs_or_zero_occ_atoms.auth_seq_id 
_pdbx_unobs_or_zero_occ_atoms.PDB_ins_code 
_pdbx_unobs_or_zero_occ_atoms.auth_atom_id 
_pdbx_unobs_or_zero_occ_atoms.label_alt_id 
_pdbx_unobs_or_zero_occ_atoms.label_asym_id 
_pdbx_unobs_or_zero_occ_atoms.label_comp_id 
_pdbx_unobs_or_zero_occ_atoms.label_seq_id 
_pdbx_unobs_or_zero_occ_atoms.label_atom_id 
1  1 Y 1 A ARG 194 ? CG  ? A ARG 146 CG  
2  1 Y 1 A ARG 194 ? CD  ? A ARG 146 CD  
3  1 Y 1 A ARG 194 ? NE  ? A ARG 146 NE  
4  1 Y 1 A ARG 194 ? CZ  ? A ARG 146 CZ  
5  1 Y 1 A ARG 194 ? NH1 ? A ARG 146 NH1 
6  1 Y 1 A ARG 194 ? NH2 ? A ARG 146 NH2 
7  1 Y 1 B ARG 194 ? CG  ? B ARG 146 CG  
8  1 Y 1 B ARG 194 ? CD  ? B ARG 146 CD  
9  1 Y 1 B ARG 194 ? NE  ? B ARG 146 NE  
10 1 Y 1 B ARG 194 ? CZ  ? B ARG 146 CZ  
11 1 Y 1 B ARG 194 ? NH1 ? B ARG 146 NH1 
12 1 Y 1 B ARG 194 ? NH2 ? B ARG 146 NH2 
# 
loop_
_pdbx_unobs_or_zero_occ_residues.id 
_pdbx_unobs_or_zero_occ_residues.PDB_model_num 
_pdbx_unobs_or_zero_occ_residues.polymer_flag 
_pdbx_unobs_or_zero_occ_residues.occupancy_flag 
_pdbx_unobs_or_zero_occ_residues.auth_asym_id 
_pdbx_unobs_or_zero_occ_residues.auth_comp_id 
_pdbx_unobs_or_zero_occ_residues.auth_seq_id 
_pdbx_unobs_or_zero_occ_residues.PDB_ins_code 
_pdbx_unobs_or_zero_occ_residues.label_asym_id 
_pdbx_unobs_or_zero_occ_residues.label_comp_id 
_pdbx_unobs_or_zero_occ_residues.label_seq_id 
1 1 Y 1 A GLY 195 ? A GLY 147 
2 1 Y 1 A SER 196 ? A SER 148 
3 1 Y 1 A ALA 197 ? A ALA 149 
4 1 Y 1 B GLY 195 ? B GLY 147 
5 1 Y 1 B SER 196 ? B SER 148 
6 1 Y 1 B ALA 197 ? B ALA 149 
# 
_pdbx_audit_support.funding_organization   'Other private' 
_pdbx_audit_support.country                Japan 
_pdbx_audit_support.grant_number           ? 
_pdbx_audit_support.ordinal                1 
# 
loop_
_pdbx_entity_instance_feature.ordinal 
_pdbx_entity_instance_feature.comp_id 
_pdbx_entity_instance_feature.asym_id 
_pdbx_entity_instance_feature.seq_num 
_pdbx_entity_instance_feature.auth_comp_id 
_pdbx_entity_instance_feature.auth_asym_id 
_pdbx_entity_instance_feature.auth_seq_num 
_pdbx_entity_instance_feature.feature_type 
_pdbx_entity_instance_feature.details 
1 ZN ? ? ZN ? ? 'SUBJECT OF INVESTIGATION' ? 
2 CL ? ? CL ? ? 'SUBJECT OF INVESTIGATION' ? 
# 
loop_
_pdbx_entity_nonpoly.entity_id 
_pdbx_entity_nonpoly.name 
_pdbx_entity_nonpoly.comp_id 
2 'ZINC ION'     ZN  
3 'CHLORIDE ION' CL  
4 'SULFATE ION'  SO4 
5 GLYCEROL       GOL 
6 water          HOH 
# 
_pdbx_reflns_twin.domain_id                    1 
_pdbx_reflns_twin.crystal_id                   1 
_pdbx_reflns_twin.diffrn_id                    1 
_pdbx_reflns_twin.fraction                     0.256 
_pdbx_reflns_twin.operator                     -h,-k,l 
_pdbx_reflns_twin.type                         ? 
_pdbx_reflns_twin.mean_F_square_over_mean_F2   ? 
_pdbx_reflns_twin.mean_I2_over_mean_I_square   ? 
# 
_pdbx_struct_assembly_auth_evidence.id                     1 
_pdbx_struct_assembly_auth_evidence.assembly_id            1 
_pdbx_struct_assembly_auth_evidence.experimental_support   'gel filtration' 
_pdbx_struct_assembly_auth_evidence.details                ? 
# 
_pdbx_struct_assembly.id                 1 
_pdbx_struct_assembly.details            author_defined_assembly 
_pdbx_struct_assembly.method_details     ? 
_pdbx_struct_assembly.oligomeric_count   2 
# 
loop_
_pdbx_struct_assembly_gen.assembly_id 
_pdbx_struct_assembly_gen.oper_expression 
_pdbx_struct_assembly_gen.asym_id_list 
1 1 A,C,D,E,F,G,H,Q     
1 2 B,I,J,K,L,M,N,O,P,R 
# 
loop_
_pdbx_struct_oper_list.id 
_pdbx_struct_oper_list.type 
_pdbx_struct_oper_list.name 
_pdbx_struct_oper_list.matrix[1][1] 
_pdbx_struct_oper_list.matrix[1][2] 
_pdbx_struct_oper_list.matrix[1][3] 
_pdbx_struct_oper_list.vector[1] 
_pdbx_struct_oper_list.matrix[2][1] 
_pdbx_struct_oper_list.matrix[2][2] 
_pdbx_struct_oper_list.matrix[2][3] 
_pdbx_struct_oper_list.vector[2] 
_pdbx_struct_oper_list.matrix[3][1] 
_pdbx_struct_oper_list.matrix[3][2] 
_pdbx_struct_oper_list.matrix[3][3] 
_pdbx_struct_oper_list.vector[3] 
1 'identity operation'         1_555 1.0000000000  0.0000000000 0.0000000000 0.0000000000  0.0000000000 1.0000000000 0.0000000000 
0.0000000000   0.0000000000 0.0000000000 1.0000000000  0.0000000000  
2 'crystal symmetry operation' 2_546 -1.0000000000 0.0000000000 0.0000000000 -0.0267307635 0.0000000000 1.0000000000 0.0000000000 
-49.3555000000 0.0000000000 0.0000000000 -1.0000000000 51.0519930019 
# 
loop_
_pdbx_nonpoly_scheme.asym_id 
_pdbx_nonpoly_scheme.entity_id 
_pdbx_nonpoly_scheme.mon_id 
_pdbx_nonpoly_scheme.ndb_seq_num 
_pdbx_nonpoly_scheme.pdb_seq_num 
_pdbx_nonpoly_scheme.auth_seq_num 
_pdbx_nonpoly_scheme.pdb_mon_id 
_pdbx_nonpoly_scheme.auth_mon_id 
_pdbx_nonpoly_scheme.pdb_strand_id 
_pdbx_nonpoly_scheme.pdb_ins_code 
C 2 ZN  1  201 201 ZN  ZN2 A . 
D 3 CL  1  202 202 CL  CL1 A . 
E 3 CL  1  203 203 CL  CL1 A . 
F 4 SO4 1  204 2   SO4 SO4 A . 
G 4 SO4 1  205 3   SO4 SO4 A . 
H 5 GOL 1  206 101 GOL GOL A . 
I 2 ZN  1  201 201 ZN  ZN2 B . 
J 3 CL  1  202 202 CL  CL1 B . 
K 3 CL  1  203 203 CL  CL1 B . 
L 4 SO4 1  204 1   SO4 SO4 B . 
M 4 SO4 1  205 4   SO4 SO4 B . 
N 4 SO4 1  206 5   SO4 SO4 B . 
O 4 SO4 1  207 6   SO4 SO4 B . 
P 5 GOL 1  208 102 GOL GOL B . 
Q 6 HOH 1  301 150 HOH HOH A . 
Q 6 HOH 2  302 128 HOH HOH A . 
Q 6 HOH 3  303 134 HOH HOH A . 
Q 6 HOH 4  304 10  HOH HOH A . 
Q 6 HOH 5  305 108 HOH HOH A . 
Q 6 HOH 6  306 64  HOH HOH A . 
Q 6 HOH 7  307 52  HOH HOH A . 
Q 6 HOH 8  308 146 HOH HOH A . 
Q 6 HOH 9  309 22  HOH HOH A . 
Q 6 HOH 10 310 58  HOH HOH A . 
Q 6 HOH 11 311 1   HOH HOH A . 
Q 6 HOH 12 312 46  HOH HOH A . 
Q 6 HOH 13 313 79  HOH HOH A . 
Q 6 HOH 14 314 144 HOH HOH A . 
Q 6 HOH 15 315 96  HOH HOH A . 
Q 6 HOH 16 316 19  HOH HOH A . 
Q 6 HOH 17 317 47  HOH HOH A . 
Q 6 HOH 18 318 51  HOH HOH A . 
Q 6 HOH 19 319 148 HOH HOH A . 
Q 6 HOH 20 320 55  HOH HOH A . 
Q 6 HOH 21 321 119 HOH HOH A . 
Q 6 HOH 22 322 104 HOH HOH A . 
Q 6 HOH 23 323 113 HOH HOH A . 
Q 6 HOH 24 324 100 HOH HOH A . 
Q 6 HOH 25 325 34  HOH HOH A . 
Q 6 HOH 26 326 7   HOH HOH A . 
Q 6 HOH 27 327 9   HOH HOH A . 
Q 6 HOH 28 328 21  HOH HOH A . 
Q 6 HOH 29 329 17  HOH HOH A . 
Q 6 HOH 30 330 43  HOH HOH A . 
Q 6 HOH 31 331 69  HOH HOH A . 
Q 6 HOH 32 332 18  HOH HOH A . 
Q 6 HOH 33 333 37  HOH HOH A . 
Q 6 HOH 34 334 29  HOH HOH A . 
Q 6 HOH 35 335 62  HOH HOH A . 
Q 6 HOH 36 336 141 HOH HOH A . 
Q 6 HOH 37 337 32  HOH HOH A . 
Q 6 HOH 38 338 117 HOH HOH A . 
Q 6 HOH 39 339 3   HOH HOH A . 
Q 6 HOH 40 340 124 HOH HOH A . 
Q 6 HOH 41 341 41  HOH HOH A . 
Q 6 HOH 42 342 97  HOH HOH A . 
Q 6 HOH 43 343 89  HOH HOH A . 
Q 6 HOH 44 344 65  HOH HOH A . 
Q 6 HOH 45 345 123 HOH HOH A . 
Q 6 HOH 46 346 81  HOH HOH A . 
Q 6 HOH 47 347 107 HOH HOH A . 
Q 6 HOH 48 348 110 HOH HOH A . 
Q 6 HOH 49 349 114 HOH HOH A . 
Q 6 HOH 50 350 86  HOH HOH A . 
Q 6 HOH 51 351 95  HOH HOH A . 
Q 6 HOH 52 352 59  HOH HOH A . 
Q 6 HOH 53 353 85  HOH HOH A . 
Q 6 HOH 54 354 130 HOH HOH A . 
Q 6 HOH 55 355 38  HOH HOH A . 
Q 6 HOH 56 356 142 HOH HOH A . 
Q 6 HOH 57 357 33  HOH HOH A . 
Q 6 HOH 58 358 135 HOH HOH A . 
Q 6 HOH 59 359 50  HOH HOH A . 
Q 6 HOH 60 360 67  HOH HOH A . 
Q 6 HOH 61 361 129 HOH HOH A . 
Q 6 HOH 62 362 15  HOH HOH A . 
Q 6 HOH 63 363 80  HOH HOH A . 
Q 6 HOH 64 364 20  HOH HOH A . 
Q 6 HOH 65 365 91  HOH HOH A . 
Q 6 HOH 66 366 140 HOH HOH A . 
Q 6 HOH 67 367 111 HOH HOH A . 
Q 6 HOH 68 368 121 HOH HOH A . 
Q 6 HOH 69 369 112 HOH HOH A . 
Q 6 HOH 70 370 63  HOH HOH A . 
Q 6 HOH 71 371 53  HOH HOH A . 
Q 6 HOH 72 372 93  HOH HOH A . 
Q 6 HOH 73 373 78  HOH HOH A . 
Q 6 HOH 74 374 90  HOH HOH A . 
Q 6 HOH 75 375 143 HOH HOH A . 
R 6 HOH 1  301 136 HOH HOH B . 
R 6 HOH 2  302 60  HOH HOH B . 
R 6 HOH 3  303 132 HOH HOH B . 
R 6 HOH 4  304 152 HOH HOH B . 
R 6 HOH 5  305 4   HOH HOH B . 
R 6 HOH 6  306 28  HOH HOH B . 
R 6 HOH 7  307 105 HOH HOH B . 
R 6 HOH 8  308 45  HOH HOH B . 
R 6 HOH 9  309 87  HOH HOH B . 
R 6 HOH 10 310 131 HOH HOH B . 
R 6 HOH 11 311 14  HOH HOH B . 
R 6 HOH 12 312 23  HOH HOH B . 
R 6 HOH 13 313 151 HOH HOH B . 
R 6 HOH 14 314 115 HOH HOH B . 
R 6 HOH 15 315 126 HOH HOH B . 
R 6 HOH 16 316 5   HOH HOH B . 
R 6 HOH 17 317 27  HOH HOH B . 
R 6 HOH 18 318 30  HOH HOH B . 
R 6 HOH 19 319 26  HOH HOH B . 
R 6 HOH 20 320 94  HOH HOH B . 
R 6 HOH 21 321 44  HOH HOH B . 
R 6 HOH 22 322 103 HOH HOH B . 
R 6 HOH 23 323 68  HOH HOH B . 
R 6 HOH 24 324 75  HOH HOH B . 
R 6 HOH 25 325 42  HOH HOH B . 
R 6 HOH 26 326 8   HOH HOH B . 
R 6 HOH 27 327 72  HOH HOH B . 
R 6 HOH 28 328 11  HOH HOH B . 
R 6 HOH 29 329 70  HOH HOH B . 
R 6 HOH 30 330 40  HOH HOH B . 
R 6 HOH 31 331 83  HOH HOH B . 
R 6 HOH 32 332 101 HOH HOH B . 
R 6 HOH 33 333 106 HOH HOH B . 
R 6 HOH 34 334 74  HOH HOH B . 
R 6 HOH 35 335 25  HOH HOH B . 
R 6 HOH 36 336 2   HOH HOH B . 
R 6 HOH 37 337 31  HOH HOH B . 
R 6 HOH 38 338 118 HOH HOH B . 
R 6 HOH 39 339 138 HOH HOH B . 
R 6 HOH 40 340 13  HOH HOH B . 
R 6 HOH 41 341 24  HOH HOH B . 
R 6 HOH 42 342 61  HOH HOH B . 
R 6 HOH 43 343 125 HOH HOH B . 
R 6 HOH 44 344 77  HOH HOH B . 
R 6 HOH 45 345 49  HOH HOH B . 
R 6 HOH 46 346 84  HOH HOH B . 
R 6 HOH 47 347 137 HOH HOH B . 
R 6 HOH 48 348 82  HOH HOH B . 
R 6 HOH 49 349 149 HOH HOH B . 
R 6 HOH 50 350 133 HOH HOH B . 
R 6 HOH 51 351 36  HOH HOH B . 
R 6 HOH 52 352 88  HOH HOH B . 
R 6 HOH 53 353 73  HOH HOH B . 
R 6 HOH 54 354 98  HOH HOH B . 
R 6 HOH 55 355 39  HOH HOH B . 
R 6 HOH 56 356 54  HOH HOH B . 
R 6 HOH 57 357 35  HOH HOH B . 
R 6 HOH 58 358 120 HOH HOH B . 
R 6 HOH 59 359 71  HOH HOH B . 
R 6 HOH 60 360 122 HOH HOH B . 
R 6 HOH 61 361 57  HOH HOH B . 
R 6 HOH 62 362 99  HOH HOH B . 
R 6 HOH 63 363 139 HOH HOH B . 
R 6 HOH 64 364 76  HOH HOH B . 
R 6 HOH 65 365 92  HOH HOH B . 
R 6 HOH 66 366 127 HOH HOH B . 
R 6 HOH 67 367 116 HOH HOH B . 
R 6 HOH 68 368 145 HOH HOH B . 
R 6 HOH 69 369 56  HOH HOH B . 
R 6 HOH 70 370 147 HOH HOH B . 
# 
