# Supplementary material for: Structure of a putative immature form of a Rieske-type iron-sulfur protein in complex with zinc chloride
Source: Commun Chem. 2023 Sep 9;6:190. doi: 10.1038/s42004-023-01000-6 (PMC10492824; doi:10.1038/s42004-023-01000-6)
Supplement: Supplementary file 5 — Supplementary Data 2 [file 42004_2023_1000_MOESM5_ESM.cif]

data_2Fe-2SRieske
# 
_cell.entry_id           2Fe-2SRieske 
_cell.length_a           32.409 
_cell.length_b           51.022 
_cell.length_c           98.805 
_cell.angle_alpha        90.00 
_cell.angle_beta         93.45 
_cell.angle_gamma        90.00 
_cell.Z_PDB              4 
_cell.pdbx_unique_axis   ? 
# 
_symmetry.entry_id                         2Fe-2SRieske 
_symmetry.space_group_name_H-M             'P 21' 
_symmetry.pdbx_full_space_group_name_H-M   ? 
_symmetry.cell_setting                     ? 
_symmetry.Int_Tables_number                ? 
# 
_atom_sites.entry_id                    2Fe-2SRieske 
_atom_sites.fract_transf_matrix[1][1]   0.030856 
_atom_sites.fract_transf_matrix[1][2]   0.000000 
_atom_sites.fract_transf_matrix[1][3]   0.001860 
_atom_sites.fract_transf_matrix[2][1]   0.000000 
_atom_sites.fract_transf_matrix[2][2]   0.019599 
_atom_sites.fract_transf_matrix[2][3]   0.000000 
_atom_sites.fract_transf_matrix[3][1]   0.000000 
_atom_sites.fract_transf_matrix[3][2]   0.000000 
_atom_sites.fract_transf_matrix[3][3]   0.010139 
_atom_sites.fract_transf_vector[1]      0.00000 
_atom_sites.fract_transf_vector[2]      0.00000 
_atom_sites.fract_transf_vector[3]      0.00000 
# 
loop_
_atom_site.group_PDB 
_atom_site.id 
_atom_site.type_symbol 
_atom_site.label_atom_id 
_atom_site.label_alt_id 
_atom_site.label_comp_id 
_atom_site.label_asym_id 
_atom_site.label_entity_id 
_atom_site.label_seq_id 
_atom_site.pdbx_PDB_ins_code 
_atom_site.Cartn_x 
_atom_site.Cartn_y 
_atom_site.Cartn_z 
_atom_site.occupancy 
_atom_site.B_iso_or_equiv 
_atom_site.pdbx_formal_charge 
_atom_site.auth_seq_id 
_atom_site.auth_comp_id 
_atom_site.auth_asym_id 
_atom_site.auth_atom_id 
_atom_site.pdbx_PDB_model_num 
ATOM   1    N  N    . PRO A 1 1   ? 12.778 2.320   24.697  1.00 20.25 ?  49  PRO A N    1 
ATOM   2    C  CA   . PRO A 1 1   ? 12.152 2.500   23.375  1.00 18.93 ?  49  PRO A CA   1 
ATOM   3    C  C    . PRO A 1 1   ? 12.148 3.965   22.933  1.00 20.05 ?  49  PRO A C    1 
ATOM   4    O  O    . PRO A 1 1   ? 12.331 4.884   23.741  1.00 19.21 ?  49  PRO A O    1 
ATOM   5    C  CB   . PRO A 1 1   ? 10.745 1.939   23.475  1.00 19.68 ?  49  PRO A CB   1 
ATOM   6    C  CG   . PRO A 1 1   ? 10.938 0.856   24.547  1.00 19.85 ?  49  PRO A CG   1 
ATOM   7    C  CD   . PRO A 1 1   ? 11.911 1.494   25.557  1.00 19.49 ?  49  PRO A CD   1 
ATOM   8    N  N    . VAL A 1 2   ? 11.932 4.164   21.637  1.00 18.16 ?  50  VAL A N    1 
ATOM   9    C  CA   . VAL A 1 2   ? 11.937 5.481   21.027  1.00 18.46 ?  50  VAL A CA   1 
ATOM   10   C  C    . VAL A 1 2   ? 10.592 5.867   20.431  1.00 18.11 ?  50  VAL A C    1 
ATOM   11   O  O    . VAL A 1 2   ? 9.985  5.119   19.667  1.00 16.54 ?  50  VAL A O    1 
ATOM   12   C  CB   . VAL A 1 2   ? 12.991 5.549   19.911  1.00 20.04 ?  50  VAL A CB   1 
ATOM   13   C  CG1  . VAL A 1 2   ? 12.954 6.919   19.233  1.00 20.02 ?  50  VAL A CG1  1 
ATOM   14   C  CG2  . VAL A 1 2   ? 14.363 5.265   20.488  1.00 18.91 ?  50  VAL A CG2  1 
ATOM   15   N  N    . GLU A 1 3   ? 10.136 7.063   20.762  1.00 18.04 ?  51  GLU A N    1 
ATOM   16   C  CA   . GLU A 1 3   ? 8.865  7.509   20.251  1.00 20.31 ?  51  GLU A CA   1 
ATOM   17   C  C    . GLU A 1 3   ? 8.986  8.217   18.904  1.00 19.87 ?  51  GLU A C    1 
ATOM   18   O  O    . GLU A 1 3   ? 9.865  9.068   18.711  1.00 20.20 ?  51  GLU A O    1 
ATOM   19   C  CB   . GLU A 1 3   ? 8.203  8.438   21.272  1.00 22.88 ?  51  GLU A CB   1 
ATOM   20   C  CG   . GLU A 1 3   ? 6.738  8.672   21.003  1.00 26.50 ?  51  GLU A CG   1 
ATOM   21   C  CD   . GLU A 1 3   ? 6.016  9.279   22.184  1.00 28.99 ?  51  GLU A CD   1 
ATOM   22   O  OE1  . GLU A 1 3   ? 5.950  8.623   23.253  1.00 29.63 ?  51  GLU A OE1  1 
ATOM   23   O  OE2  . GLU A 1 3   ? 5.513  10.414  22.036  1.00 30.59 ?  51  GLU A OE2  1 
ATOM   24   N  N    . ALA A 1 4   ? 8.109  7.850   17.970  1.00 17.20 ?  52  ALA A N    1 
ATOM   25   C  CA   . ALA A 1 4   ? 8.081  8.483   16.658  1.00 15.59 ?  52  ALA A CA   1 
ATOM   26   C  C    . ALA A 1 4   ? 6.755  9.238   16.496  1.00 14.78 ?  52  ALA A C    1 
ATOM   27   O  O    . ALA A 1 4   ? 5.686  8.642   16.390  1.00 14.55 ?  52  ALA A O    1 
ATOM   28   C  CB   . ALA A 1 4   ? 8.245  7.438   15.542  1.00 15.77 ?  52  ALA A CB   1 
ATOM   29   N  N    . ASP A 1 5   ? 6.843  10.564  16.492  1.00 15.06 ?  53  ASP A N    1 
ATOM   30   C  CA   . ASP A 1 5   ? 5.676  11.423  16.337  1.00 15.13 ?  53  ASP A CA   1 
ATOM   31   C  C    . ASP A 1 5   ? 5.491  11.589  14.839  1.00 14.18 ?  53  ASP A C    1 
ATOM   32   O  O    . ASP A 1 5   ? 6.312  12.240  14.190  1.00 14.38 ?  53  ASP A O    1 
ATOM   33   C  CB   . ASP A 1 5   ? 5.943  12.794  16.970  1.00 18.32 ?  53  ASP A CB   1 
ATOM   34   C  CG   . ASP A 1 5   ? 4.763  13.748  16.838  1.00 21.13 ?  53  ASP A CG   1 
ATOM   35   O  OD1  . ASP A 1 5   ? 3.808  13.434  16.104  1.00 19.22 ?  53  ASP A OD1  1 
ATOM   36   O  OD2  . ASP A 1 5   ? 4.798  14.828  17.474  1.00 24.94 ?  53  ASP A OD2  1 
ATOM   37   N  N    . ILE A 1 6   ? 4.435  11.000  14.293  1.00 13.16 ?  54  ILE A N    1 
ATOM   38   C  CA   . ILE A 1 6   ? 4.182  11.107  12.859  1.00 14.92 ?  54  ILE A CA   1 
ATOM   39   C  C    . ILE A 1 6   ? 3.026  12.048  12.549  1.00 15.67 ?  54  ILE A C    1 
ATOM   40   O  O    . ILE A 1 6   ? 2.531  12.067  11.433  1.00 14.82 ?  54  ILE A O    1 
ATOM   41   C  CB   . ILE A 1 6   ? 3.895  9.725   12.230  1.00 14.64 ?  54  ILE A CB   1 
ATOM   42   C  CG1  . ILE A 1 6   ? 2.658  9.091   12.870  1.00 12.74 ?  54  ILE A CG1  1 
ATOM   43   C  CG2  . ILE A 1 6   ? 5.120  8.832   12.395  1.00 13.56 ?  54  ILE A CG2  1 
ATOM   44   C  CD1  . ILE A 1 6   ? 2.352  7.694   12.367  1.00 13.04 ?  54  ILE A CD1  1 
ATOM   45   N  N    . SER A 1 7   ? 2.627  12.853  13.536  1.00 17.04 ?  55  SER A N    1 
ATOM   46   C  CA   . SER A 1 7   ? 1.517  13.795  13.367  1.00 18.24 ?  55  SER A CA   1 
ATOM   47   C  C    . SER A 1 7   ? 1.727  14.791  12.228  1.00 19.02 ?  55  SER A C    1 
ATOM   48   O  O    . SER A 1 7   ? 0.761  15.315  11.678  1.00 20.05 ?  55  SER A O    1 
ATOM   49   C  CB   . SER A 1 7   ? 1.278  14.580  14.665  1.00 18.08 ?  55  SER A CB   1 
ATOM   50   O  OG   . SER A 1 7   ? 2.397  15.399  14.971  1.00 18.20 ?  55  SER A OG   1 
ATOM   51   N  N    . LYS A 1 8   ? 2.980  15.068  11.881  1.00 18.69 ?  56  LYS A N    1 
ATOM   52   C  CA   . LYS A 1 8   ? 3.249  16.014  10.813  1.00 19.42 ?  56  LYS A CA   1 
ATOM   53   C  C    . LYS A 1 8   ? 3.875  15.398  9.568   1.00 18.11 ?  56  LYS A C    1 
ATOM   54   O  O    . LYS A 1 8   ? 4.281  16.112  8.645   1.00 17.32 ?  56  LYS A O    1 
ATOM   55   C  CB   . LYS A 1 8   ? 4.128  17.154  11.337  1.00 21.40 ?  56  LYS A CB   1 
ATOM   56   C  CG   . LYS A 1 8   ? 3.405  18.048  12.353  1.00 25.05 ?  56  LYS A CG   1 
ATOM   57   C  CD   . LYS A 1 8   ? 4.257  19.245  12.747  1.00 28.92 ?  56  LYS A CD   1 
ATOM   58   C  CE   . LYS A 1 8   ? 3.488  20.232  13.626  1.00 32.44 ?  56  LYS A CE   1 
ATOM   59   N  NZ   . LYS A 1 8   ? 4.304  21.462  13.919  1.00 33.31 ?  56  LYS A NZ   1 
ATOM   60   N  N    . LEU A 1 9   ? 3.923  14.074  9.537   1.00 15.55 ?  57  LEU A N    1 
ATOM   61   C  CA   . LEU A 1 9   ? 4.517  13.349  8.420   1.00 15.87 ?  57  LEU A CA   1 
ATOM   62   C  C    . LEU A 1 9   ? 3.575  13.358  7.221   1.00 14.45 ?  57  LEU A C    1 
ATOM   63   O  O    . LEU A 1 9   ? 2.636  12.561  7.140   1.00 14.21 ?  57  LEU A O    1 
ATOM   64   C  CB   . LEU A 1 9   ? 4.828  11.910  8.843   1.00 14.90 ?  57  LEU A CB   1 
ATOM   65   C  CG   . LEU A 1 9   ? 5.584  11.091  7.793   1.00 17.07 ?  57  LEU A CG   1 
ATOM   66   C  CD1  . LEU A 1 9   ? 6.937  11.753  7.524   1.00 17.15 ?  57  LEU A CD1  1 
ATOM   67   C  CD2  . LEU A 1 9   ? 5.779  9.653   8.300   1.00 15.72 ?  57  LEU A CD2  1 
ATOM   68   N  N    . GLU A 1 10  ? 3.840  14.254  6.276   1.00 16.09 ?  58  GLU A N    1 
ATOM   69   C  CA   . GLU A 1 10  ? 2.958  14.383  5.110   1.00 16.31 ?  58  GLU A CA   1 
ATOM   70   C  C    . GLU A 1 10  ? 3.035  13.206  4.134   1.00 16.37 ?  58  GLU A C    1 
ATOM   71   O  O    . GLU A 1 10  ? 3.985  12.424  4.156   1.00 15.80 ?  58  GLU A O    1 
ATOM   72   C  CB   . GLU A 1 10  ? 3.266  15.705  4.376   1.00 15.56 ?  58  GLU A CB   1 
ATOM   73   C  CG   . GLU A 1 10  ? 3.250  16.932  5.294   1.00 15.56 ?  58  GLU A CG   1 
ATOM   74   C  CD   . GLU A 1 10  ? 3.569  18.248  4.590   1.00 15.86 ?  58  GLU A CD   1 
ATOM   75   O  OE1  . GLU A 1 10  ? 3.935  19.210  5.300   1.00 18.28 ?  58  GLU A OE1  1 
ATOM   76   O  OE2  . GLU A 1 10  ? 3.441  18.341  3.347   1.00 17.29 ?  58  GLU A OE2  1 
ATOM   77   N  N    . PRO A 1 11  ? 2.015  13.059  3.276   1.00 17.13 ?  59  PRO A N    1 
ATOM   78   C  CA   . PRO A 1 11  ? 1.999  11.971  2.295   1.00 18.01 ?  59  PRO A CA   1 
ATOM   79   C  C    . PRO A 1 11  ? 3.331  11.904  1.556   1.00 19.26 ?  59  PRO A C    1 
ATOM   80   O  O    . PRO A 1 11  ? 3.842  12.933  1.099   1.00 19.68 ?  59  PRO A O    1 
ATOM   81   C  CB   . PRO A 1 11  ? 0.860  12.370  1.358   1.00 18.97 ?  59  PRO A CB   1 
ATOM   82   C  CG   . PRO A 1 11  ? -0.109 13.062  2.285   1.00 16.59 ?  59  PRO A CG   1 
ATOM   83   C  CD   . PRO A 1 11  ? 0.812  13.907  3.148   1.00 17.10 ?  59  PRO A CD   1 
ATOM   84   N  N    . GLY A 1 12  ? 3.889  10.698  1.451   1.00 17.80 ?  60  GLY A N    1 
ATOM   85   C  CA   . GLY A 1 12  ? 5.149  10.504  0.745   1.00 16.87 ?  60  GLY A CA   1 
ATOM   86   C  C    . GLY A 1 12  ? 6.414  10.916  1.480   1.00 17.55 ?  60  GLY A C    1 
ATOM   87   O  O    . GLY A 1 12  ? 7.528  10.686  0.982   1.00 18.56 ?  60  GLY A O    1 
ATOM   88   N  N    . ALA A 1 13  ? 6.267  11.520  2.656   1.00 15.69 ?  61  ALA A N    1 
ATOM   89   C  CA   . ALA A 1 13  ? 7.428  11.953  3.432   1.00 15.76 ?  61  ALA A CA   1 
ATOM   90   C  C    . ALA A 1 13  ? 8.020  10.814  4.281   1.00 15.52 ?  61  ALA A C    1 
ATOM   91   O  O    . ALA A 1 13  ? 7.344  9.843   4.614   1.00 13.36 ?  61  ALA A O    1 
ATOM   92   C  CB   . ALA A 1 13  ? 7.046  13.127  4.327   1.00 15.76 ?  61  ALA A CB   1 
ATOM   93   N  N    . LEU A 1 14  ? 9.294  10.942  4.623   1.00 15.29 ?  62  LEU A N    1 
ATOM   94   C  CA   . LEU A 1 14  ? 9.965  9.922   5.408   1.00 13.56 ?  62  LEU A CA   1 
ATOM   95   C  C    . LEU A 1 14  ? 10.589 10.528  6.658   1.00 12.82 ?  62  LEU A C    1 
ATOM   96   O  O    . LEU A 1 14  ? 11.343 11.493  6.573   1.00 13.41 ?  62  LEU A O    1 
ATOM   97   C  CB   . LEU A 1 14  ? 11.043 9.238   4.552   1.00 13.92 ?  62  LEU A CB   1 
ATOM   98   C  CG   . LEU A 1 14  ? 11.941 8.159   5.168   1.00 13.57 ?  62  LEU A CG   1 
ATOM   99   C  CD1  . LEU A 1 14  ? 12.579 7.323   4.057   1.00 14.88 ?  62  LEU A CD1  1 
ATOM   100  C  CD2  . LEU A 1 14  ? 13.013 8.795   6.028   1.00 13.25 ?  62  LEU A CD2  1 
ATOM   101  N  N    . LEU A 1 15  ? 10.247 9.963   7.813   1.00 12.54 ?  63  LEU A N    1 
ATOM   102  C  CA   . LEU A 1 15  ? 10.775 10.397  9.098   1.00 13.35 ?  63  LEU A CA   1 
ATOM   103  C  C    . LEU A 1 15  ? 11.860 9.421   9.549   1.00 13.94 ?  63  LEU A C    1 
ATOM   104  O  O    . LEU A 1 15  ? 11.687 8.198   9.462   1.00 14.22 ?  63  LEU A O    1 
ATOM   105  C  CB   . LEU A 1 15  ? 9.671  10.424  10.172  1.00 13.38 ?  63  LEU A CB   1 
ATOM   106  C  CG   . LEU A 1 15  ? 10.138 10.654  11.619  1.00 15.63 ?  63  LEU A CG   1 
ATOM   107  C  CD1  . LEU A 1 15  ? 10.759 12.050  11.754  1.00 15.52 ?  63  LEU A CD1  1 
ATOM   108  C  CD2  . LEU A 1 15  ? 8.955  10.514  12.568  1.00 16.68 ?  63  LEU A CD2  1 
ATOM   109  N  N    . ARG A 1 16  ? 12.961 9.977   10.047  1.00 12.41 ?  64  ARG A N    1 
ATOM   110  C  CA   . ARG A 1 16  ? 14.082 9.182   10.537  1.00 12.74 ?  64  ARG A CA   1 
ATOM   111  C  C    . ARG A 1 16  ? 14.270 9.375   12.041  1.00 13.13 ?  64  ARG A C    1 
ATOM   112  O  O    . ARG A 1 16  ? 14.385 10.498  12.511  1.00 13.19 ?  64  ARG A O    1 
ATOM   113  C  CB   . ARG A 1 16  ? 15.383 9.602   9.839   1.00 14.76 ?  64  ARG A CB   1 
ATOM   114  C  CG   . ARG A 1 16  ? 15.382 9.454   8.323   1.00 16.08 ?  64  ARG A CG   1 
ATOM   115  C  CD   . ARG A 1 16  ? 16.504 10.286  7.650   1.00 18.96 ?  64  ARG A CD   1 
ATOM   116  N  NE   . ARG A 1 16  ? 16.331 10.261  6.197   1.00 20.95 ?  64  ARG A NE   1 
ATOM   117  C  CZ   . ARG A 1 16  ? 17.051 9.508   5.377   1.00 24.48 ?  64  ARG A CZ   1 
ATOM   118  N  NH1  . ARG A 1 16  ? 18.018 8.733   5.861   1.00 23.74 ?  64  ARG A NH1  1 
ATOM   119  N  NH2  . ARG A 1 16  ? 16.767 9.477   4.080   1.00 26.80 ?  64  ARG A NH2  1 
ATOM   120  N  N    . VAL A 1 17  ? 14.300 8.283   12.797  1.00 12.44 ?  65  VAL A N    1 
ATOM   121  C  CA   . VAL A 1 17  ? 14.549 8.382   14.232  1.00 14.40 ?  65  VAL A CA   1 
ATOM   122  C  C    . VAL A 1 17  ? 15.651 7.379   14.531  1.00 16.23 ?  65  VAL A C    1 
ATOM   123  O  O    . VAL A 1 17  ? 15.828 6.411   13.787  1.00 16.79 ?  65  VAL A O    1 
ATOM   124  C  CB   . VAL A 1 17  ? 13.293 8.057   15.077  1.00 13.61 ?  65  VAL A CB   1 
ATOM   125  C  CG1  . VAL A 1 17  ? 12.135 8.935   14.628  1.00 16.35 ?  65  VAL A CG1  1 
ATOM   126  C  CG2  . VAL A 1 17  ? 12.924 6.590   14.960  1.00 15.09 ?  65  VAL A CG2  1 
ATOM   127  N  N    . LYS A 1 18  ? 16.399 7.599   15.603  1.00 17.61 ?  66  LYS A N    1 
ATOM   128  C  CA   . LYS A 1 18  ? 17.485 6.684   15.945  1.00 19.91 ?  66  LYS A CA   1 
ATOM   129  C  C    . LYS A 1 18  ? 17.069 5.750   17.077  1.00 19.93 ?  66  LYS A C    1 
ATOM   130  O  O    . LYS A 1 18  ? 16.526 6.193   18.090  1.00 17.22 ?  66  LYS A O    1 
ATOM   131  C  CB   . LYS A 1 18  ? 18.725 7.483   16.349  1.00 23.33 ?  66  LYS A CB   1 
ATOM   132  C  CG   . LYS A 1 18  ? 19.996 6.657   16.461  1.00 30.29 ?  66  LYS A CG   1 
ATOM   133  C  CD   . LYS A 1 18  ? 21.228 7.555   16.555  1.00 35.08 ?  66  LYS A CD   1 
ATOM   134  C  CE   . LYS A 1 18  ? 22.506 6.778   16.282  1.00 36.97 ?  66  LYS A CE   1 
ATOM   135  N  NZ   . LYS A 1 18  ? 23.704 7.669   16.220  1.00 38.72 ?  66  LYS A NZ   1 
ATOM   136  N  N    . TRP A 1 19  ? 17.313 4.455   16.893  1.00 19.34 ?  67  TRP A N    1 
ATOM   137  C  CA   . TRP A 1 19  ? 16.972 3.456   17.905  1.00 20.53 ?  67  TRP A CA   1 
ATOM   138  C  C    . TRP A 1 19  ? 18.075 2.417   18.005  1.00 21.45 ?  67  TRP A C    1 
ATOM   139  O  O    . TRP A 1 19  ? 18.339 1.699   17.042  1.00 20.95 ?  67  TRP A O    1 
ATOM   140  C  CB   . TRP A 1 19  ? 15.661 2.759   17.541  1.00 18.60 ?  67  TRP A CB   1 
ATOM   141  C  CG   . TRP A 1 19  ? 15.335 1.568   18.410  1.00 19.29 ?  67  TRP A CG   1 
ATOM   142  C  CD1  . TRP A 1 19  ? 14.958 1.586   19.724  1.00 20.92 ?  67  TRP A CD1  1 
ATOM   143  C  CD2  . TRP A 1 19  ? 15.330 0.198   18.010  1.00 19.13 ?  67  TRP A CD2  1 
ATOM   144  N  NE1  . TRP A 1 19  ? 14.715 0.308   20.165  1.00 20.74 ?  67  TRP A NE1  1 
ATOM   145  C  CE2  . TRP A 1 19  ? 14.936 -0.564  19.132  1.00 20.41 ?  67  TRP A CE2  1 
ATOM   146  C  CE3  . TRP A 1 19  ? 15.622 -0.465  16.807  1.00 17.82 ?  67  TRP A CE3  1 
ATOM   147  C  CZ2  . TRP A 1 19  ? 14.823 -1.959  19.091  1.00 20.80 ?  67  TRP A CZ2  1 
ATOM   148  C  CZ3  . TRP A 1 19  ? 15.511 -1.858  16.767  1.00 18.14 ?  67  TRP A CZ3  1 
ATOM   149  C  CH2  . TRP A 1 19  ? 15.114 -2.585  17.903  1.00 19.90 ?  67  TRP A CH2  1 
ATOM   150  N  N    . ARG A 1 20  ? 18.700 2.327   19.175  1.00 22.58 ?  68  ARG A N    1 
ATOM   151  C  CA   . ARG A 1 20  ? 19.788 1.377   19.385  1.00 23.39 ?  68  ARG A CA   1 
ATOM   152  C  C    . ARG A 1 20  ? 20.894 1.597   18.368  1.00 22.90 ?  68  ARG A C    1 
ATOM   153  O  O    . ARG A 1 20  ? 21.496 0.646   17.866  1.00 23.44 ?  68  ARG A O    1 
ATOM   154  C  CB   . ARG A 1 20  ? 19.278 -0.061  19.277  1.00 25.48 ?  68  ARG A CB   1 
ATOM   155  C  CG   . ARG A 1 20  ? 18.351 -0.456  20.400  1.00 27.78 ?  68  ARG A CG   1 
ATOM   156  C  CD   . ARG A 1 20  ? 18.050 -1.944  20.377  1.00 29.60 ?  68  ARG A CD   1 
ATOM   157  N  NE   . ARG A 1 20  ? 17.171 -2.301  21.483  1.00 32.44 ?  68  ARG A NE   1 
ATOM   158  C  CZ   . ARG A 1 20  ? 16.650 -3.509  21.682  1.00 32.41 ?  68  ARG A CZ   1 
ATOM   159  N  NH1  . ARG A 1 20  ? 16.918 -4.504  20.847  1.00 33.33 ?  68  ARG A NH1  1 
ATOM   160  N  NH2  . ARG A 1 20  ? 15.850 -3.713  22.717  1.00 33.53 ?  68  ARG A NH2  1 
ATOM   161  N  N    . GLY A 1 21  ? 21.150 2.859   18.064  1.00 22.34 ?  69  GLY A N    1 
ATOM   162  C  CA   . GLY A 1 21  ? 22.197 3.194   17.120  1.00 22.09 ?  69  GLY A CA   1 
ATOM   163  C  C    . GLY A 1 21  ? 21.829 2.955   15.672  1.00 22.04 ?  69  GLY A C    1 
ATOM   164  O  O    . GLY A 1 21  ? 22.645 3.181   14.782  1.00 22.28 ?  69  GLY A O    1 
ATOM   165  N  N    . LYS A 1 22  ? 20.608 2.497   15.433  1.00 20.00 ?  70  LYS A N    1 
ATOM   166  C  CA   . LYS A 1 22  ? 20.163 2.236   14.071  1.00 20.35 ?  70  LYS A CA   1 
ATOM   167  C  C    . LYS A 1 22  ? 19.129 3.245   13.566  1.00 19.58 ?  70  LYS A C    1 
ATOM   168  O  O    . LYS A 1 22  ? 18.310 3.767   14.332  1.00 18.72 ?  70  LYS A O    1 
ATOM   169  C  CB   . LYS A 1 22  ? 19.593 0.823   13.984  1.00 22.25 ?  70  LYS A CB   1 
ATOM   170  C  CG   . LYS A 1 22  ? 20.631 -0.258  14.273  1.00 25.28 ?  70  LYS A CG   1 
ATOM   171  C  CD   . LYS A 1 22  ? 20.047 -1.653  14.179  1.00 29.21 ?  70  LYS A CD   1 
ATOM   172  C  CE   . LYS A 1 22  ? 21.134 -2.710  14.325  1.00 30.74 ?  70  LYS A CE   1 
ATOM   173  N  NZ   . LYS A 1 22  ? 20.574 -4.090  14.385  1.00 32.16 ?  70  LYS A NZ   1 
ATOM   174  N  N    . PRO A 1 23  ? 19.170 3.551   12.263  1.00 18.02 ?  71  PRO A N    1 
ATOM   175  C  CA   . PRO A 1 23  ? 18.206 4.501   11.710  1.00 17.57 ?  71  PRO A CA   1 
ATOM   176  C  C    . PRO A 1 23  ? 16.885 3.783   11.471  1.00 16.55 ?  71  PRO A C    1 
ATOM   177  O  O    . PRO A 1 23  ? 16.859 2.725   10.846  1.00 15.89 ?  71  PRO A O    1 
ATOM   178  C  CB   . PRO A 1 23  ? 18.864 4.942   10.400  1.00 17.34 ?  71  PRO A CB   1 
ATOM   179  C  CG   . PRO A 1 23  ? 19.594 3.697   9.969   1.00 17.92 ?  71  PRO A CG   1 
ATOM   180  C  CD   . PRO A 1 23  ? 20.206 3.204   11.271  1.00 17.80 ?  71  PRO A CD   1 
ATOM   181  N  N    . VAL A 1 24  ? 15.796 4.337   11.997  1.00 15.74 ?  72  VAL A N    1 
ATOM   182  C  CA   . VAL A 1 24  ? 14.485 3.737   11.781  1.00 13.84 ?  72  VAL A CA   1 
ATOM   183  C  C    . VAL A 1 24  ? 13.698 4.718   10.934  1.00 14.49 ?  72  VAL A C    1 
ATOM   184  O  O    . VAL A 1 24  ? 13.585 5.902   11.263  1.00 14.10 ?  72  VAL A O    1 
ATOM   185  C  CB   . VAL A 1 24  ? 13.751 3.446   13.108  1.00 13.58 ?  72  VAL A CB   1 
ATOM   186  C  CG1  . VAL A 1 24  ? 12.314 2.984   12.830  1.00 11.93 ?  72  VAL A CG1  1 
ATOM   187  C  CG2  . VAL A 1 24  ? 14.489 2.350   13.855  1.00 14.81 ?  72  VAL A CG2  1 
ATOM   188  N  N    . TRP A 1 25  ? 13.195 4.225   9.813   1.00 13.69 ?  73  TRP A N    1 
ATOM   189  C  CA   . TRP A 1 25  ? 12.450 5.060   8.896   1.00 12.84 ?  73  TRP A CA   1 
ATOM   190  C  C    . TRP A 1 25  ? 10.962 4.811   8.990   1.00 11.99 ?  73  TRP A C    1 
ATOM   191  O  O    . TRP A 1 25  ? 10.519 3.684   9.160   1.00 11.35 ?  73  TRP A O    1 
ATOM   192  C  CB   . TRP A 1 25  ? 12.918 4.807   7.456   1.00 13.55 ?  73  TRP A CB   1 
ATOM   193  C  CG   . TRP A 1 25  ? 14.357 5.110   7.237   1.00 18.45 ?  73  TRP A CG   1 
ATOM   194  C  CD1  . TRP A 1 25  ? 15.168 5.865   8.037   1.00 19.75 ?  73  TRP A CD1  1 
ATOM   195  C  CD2  . TRP A 1 25  ? 15.156 4.708   6.121   1.00 19.44 ?  73  TRP A CD2  1 
ATOM   196  N  NE1  . TRP A 1 25  ? 16.424 5.957   7.485   1.00 21.28 ?  73  TRP A NE1  1 
ATOM   197  C  CE2  . TRP A 1 25  ? 16.441 5.257   6.307   1.00 19.66 ?  73  TRP A CE2  1 
ATOM   198  C  CE3  . TRP A 1 25  ? 14.909 3.935   4.979   1.00 20.54 ?  73  TRP A CE3  1 
ATOM   199  C  CZ2  . TRP A 1 25  ? 17.479 5.060   5.391   1.00 22.28 ?  73  TRP A CZ2  1 
ATOM   200  C  CZ3  . TRP A 1 25  ? 15.942 3.736   4.069   1.00 20.44 ?  73  TRP A CZ3  1 
ATOM   201  C  CH2  . TRP A 1 25  ? 17.207 4.295   4.280   1.00 22.00 ?  73  TRP A CH2  1 
ATOM   202  N  N    . LEU A 1 26  ? 10.198 5.887   8.895   1.00 11.36 ?  74  LEU A N    1 
ATOM   203  C  CA   . LEU A 1 26  ? 8.747  5.796   8.924   1.00 11.74 ?  74  LEU A CA   1 
ATOM   204  C  C    . LEU A 1 26  ? 8.309  6.562   7.691   1.00 12.15 ?  74  LEU A C    1 
ATOM   205  O  O    . LEU A 1 26  ? 8.563  7.773   7.565   1.00 13.83 ?  74  LEU A O    1 
ATOM   206  C  CB   . LEU A 1 26  ? 8.178  6.426   10.195  1.00 11.24 ?  74  LEU A CB   1 
ATOM   207  C  CG   . LEU A 1 26  ? 8.552  5.680   11.479  1.00 9.52  ?  74  LEU A CG   1 
ATOM   208  C  CD1  . LEU A 1 26  ? 9.810  6.289   12.047  1.00 9.07  ?  74  LEU A CD1  1 
ATOM   209  C  CD2  . LEU A 1 26  ? 7.425  5.745   12.495  1.00 11.24 ?  74  LEU A CD2  1 
ATOM   210  N  N    . VAL A 1 27  ? 7.660  5.846   6.779   1.00 11.80 ?  75  VAL A N    1 
ATOM   211  C  CA   . VAL A 1 27  ? 7.217  6.430   5.537   1.00 11.54 ?  75  VAL A CA   1 
ATOM   212  C  C    . VAL A 1 27  ? 5.692  6.466   5.406   1.00 11.59 ?  75  VAL A C    1 
ATOM   213  O  O    . VAL A 1 27  ? 5.006  5.455   5.570   1.00 13.52 ?  75  VAL A O    1 
ATOM   214  C  CB   . VAL A 1 27  ? 7.799  5.670   4.334   1.00 11.94 ?  75  VAL A CB   1 
ATOM   215  C  CG1  . VAL A 1 27  ? 7.227  6.230   3.041   1.00 10.60 ?  75  VAL A CG1  1 
ATOM   216  C  CG2  . VAL A 1 27  ? 9.345  5.774   4.330   1.00 11.82 ?  75  VAL A CG2  1 
ATOM   217  N  N    . HIS A 1 28  ? 5.183  7.655   5.137   1.00 11.60 ?  76  HIS A N    1 
ATOM   218  C  CA   . HIS A 1 28  ? 3.756  7.840   4.944   1.00 13.31 ?  76  HIS A CA   1 
ATOM   219  C  C    . HIS A 1 28  ? 3.472  7.489   3.486   1.00 13.11 ?  76  HIS A C    1 
ATOM   220  O  O    . HIS A 1 28  ? 3.762  8.260   2.576   1.00 12.51 ?  76  HIS A O    1 
ATOM   221  C  CB   . HIS A 1 28  ? 3.370  9.287   5.230   1.00 13.80 ?  76  HIS A CB   1 
ATOM   222  C  CG   . HIS A 1 28  ? 1.899  9.541   5.152   1.00 15.57 ?  76  HIS A CG   1 
ATOM   223  N  ND1  . HIS A 1 28  ? 1.336  10.748  5.501   1.00 15.76 ?  76  HIS A ND1  1 
ATOM   224  C  CD2  . HIS A 1 28  ? 0.873  8.738   4.789   1.00 17.46 ?  76  HIS A CD2  1 
ATOM   225  C  CE1  . HIS A 1 28  ? 0.025  10.678  5.362   1.00 16.53 ?  76  HIS A CE1  1 
ATOM   226  N  NE2  . HIS A 1 28  ? -0.284 9.467   4.932   1.00 18.38 ?  76  HIS A NE2  1 
ATOM   227  N  N    . ARG A 1 29  ? 2.898  6.314   3.280   1.00 13.17 ?  77  ARG A N    1 
ATOM   228  C  CA   . ARG A 1 29  ? 2.580  5.853   1.940   1.00 13.59 ?  77  ARG A CA   1 
ATOM   229  C  C    . ARG A 1 29  ? 1.203  6.322   1.501   1.00 13.20 ?  77  ARG A C    1 
ATOM   230  O  O    . ARG A 1 29  ? 0.261  6.312   2.277   1.00 13.35 ?  77  ARG A O    1 
ATOM   231  C  CB   . ARG A 1 29  ? 2.636  4.328   1.893   1.00 14.06 ?  77  ARG A CB   1 
ATOM   232  C  CG   . ARG A 1 29  ? 4.040  3.799   2.160   1.00 14.14 ?  77  ARG A CG   1 
ATOM   233  C  CD   . ARG A 1 29  ? 4.114  2.281   2.172   1.00 14.46 ?  77  ARG A CD   1 
ATOM   234  N  NE   . ARG A 1 29  ? 3.308  1.676   3.234   1.00 14.12 ?  77  ARG A NE   1 
ATOM   235  C  CZ   . ARG A 1 29  ? 3.480  0.433   3.675   1.00 13.09 ?  77  ARG A CZ   1 
ATOM   236  N  NH1  . ARG A 1 29  ? 4.436  -0.329  3.151   1.00 12.31 ?  77  ARG A NH1  1 
ATOM   237  N  NH2  . ARG A 1 29  ? 2.690  -0.057  4.619   1.00 13.64 ?  77  ARG A NH2  1 
ATOM   238  N  N    . THR A 1 30  ? 1.112  6.722   0.238   1.00 13.82 ?  78  THR A N    1 
ATOM   239  C  CA   . THR A 1 30  ? -0.133 7.180   -0.366  1.00 15.35 ?  78  THR A CA   1 
ATOM   240  C  C    . THR A 1 30  ? -0.845 5.972   -0.979  1.00 14.53 ?  78  THR A C    1 
ATOM   241  O  O    . THR A 1 30  ? -0.239 4.909   -1.171  1.00 14.00 ?  78  THR A O    1 
ATOM   242  C  CB   . THR A 1 30  ? 0.180  8.153   -1.504  1.00 16.90 ?  78  THR A CB   1 
ATOM   243  O  OG1  . THR A 1 30  ? 0.985  7.478   -2.482  1.00 18.50 ?  78  THR A OG1  1 
ATOM   244  C  CG2  . THR A 1 30  ? 0.969  9.343   -0.972  1.00 19.44 ?  78  THR A CG2  1 
ATOM   245  N  N    . PRO A 1 31  ? -2.146 6.104   -1.277  1.00 14.76 ?  79  PRO A N    1 
ATOM   246  C  CA   . PRO A 1 31  ? -2.834 4.961   -1.882  1.00 14.76 ?  79  PRO A CA   1 
ATOM   247  C  C    . PRO A 1 31  ? -2.146 4.560   -3.194  1.00 15.28 ?  79  PRO A C    1 
ATOM   248  O  O    . PRO A 1 31  ? -2.090 3.373   -3.535  1.00 15.64 ?  79  PRO A O    1 
ATOM   249  C  CB   . PRO A 1 31  ? -4.249 5.493   -2.091  1.00 15.81 ?  79  PRO A CB   1 
ATOM   250  C  CG   . PRO A 1 31  ? -4.449 6.323   -0.823  1.00 15.83 ?  79  PRO A CG   1 
ATOM   251  C  CD   . PRO A 1 31  ? -3.115 7.083   -0.743  1.00 16.77 ?  79  PRO A CD   1 
ATOM   252  N  N    . GLU A 1 32  ? -1.619 5.543   -3.925  1.00 15.85 ?  80  GLU A N    1 
ATOM   253  C  CA   . GLU A 1 32  ? -0.936 5.253   -5.192  1.00 17.47 ?  80  GLU A CA   1 
ATOM   254  C  C    . GLU A 1 32  ? 0.271  4.354   -4.964  1.00 17.22 ?  80  GLU A C    1 
ATOM   255  O  O    . GLU A 1 32  ? 0.518  3.413   -5.731  1.00 16.57 ?  80  GLU A O    1 
ATOM   256  C  CB   . GLU A 1 32  ? -0.479 6.536   -5.885  1.00 20.23 ?  80  GLU A CB   1 
ATOM   257  C  CG   . GLU A 1 32  ? -1.610 7.354   -6.483  1.00 25.76 ?  80  GLU A CG   1 
ATOM   258  C  CD   . GLU A 1 32  ? -2.650 7.744   -5.456  1.00 27.01 ?  80  GLU A CD   1 
ATOM   259  O  OE1  . GLU A 1 32  ? -2.255 8.223   -4.365  1.00 28.71 ?  80  GLU A OE1  1 
ATOM   260  O  OE2  . GLU A 1 32  ? -3.862 7.571   -5.740  1.00 29.34 ?  80  GLU A OE2  1 
ATOM   261  N  N    . MET A 1 33  ? 1.027  4.649   -3.911  1.00 16.51 ?  81  MET A N    1 
ATOM   262  C  CA   . MET A 1 33  ? 2.184  3.832   -3.571  1.00 16.37 ?  81  MET A CA   1 
ATOM   263  C  C    . MET A 1 33  ? 1.726  2.423   -3.195  1.00 14.76 ?  81  MET A C    1 
ATOM   264  O  O    . MET A 1 33  ? 2.320  1.426   -3.612  1.00 15.19 ?  81  MET A O    1 
ATOM   265  C  CB   . MET A 1 33  ? 2.943  4.446   -2.387  1.00 16.71 ?  81  MET A CB   1 
ATOM   266  C  CG   . MET A 1 33  ? 3.663  5.731   -2.696  1.00 18.22 ?  81  MET A CG   1 
ATOM   267  S  SD   . MET A 1 33  ? 4.353  6.445   -1.180  1.00 20.53 ?  81  MET A SD   1 
ATOM   268  C  CE   . MET A 1 33  ? 5.620  7.546   -1.876  1.00 19.71 ?  81  MET A CE   1 
ATOM   269  N  N    . LEU A 1 34  ? 0.652  2.336   -2.420  1.00 14.88 ?  82  LEU A N    1 
ATOM   270  C  CA   . LEU A 1 34  ? 0.160  1.035   -1.980  1.00 14.30 ?  82  LEU A CA   1 
ATOM   271  C  C    . LEU A 1 34  ? -0.400 0.211   -3.133  1.00 14.43 ?  82  LEU A C    1 
ATOM   272  O  O    . LEU A 1 34  ? -0.200 -1.001  -3.186  1.00 13.21 ?  82  LEU A O    1 
ATOM   273  C  CB   . LEU A 1 34  ? -0.905 1.215   -0.888  1.00 12.40 ?  82  LEU A CB   1 
ATOM   274  C  CG   . LEU A 1 34  ? -0.349 1.793   0.427   1.00 12.79 ?  82  LEU A CG   1 
ATOM   275  C  CD1  . LEU A 1 34  ? -1.467 2.283   1.296   1.00 12.83 ?  82  LEU A CD1  1 
ATOM   276  C  CD2  . LEU A 1 34  ? 0.457  0.723   1.179   1.00 11.79 ?  82  LEU A CD2  1 
ATOM   277  N  N    . ALA A 1 35  ? -1.098 0.880   -4.049  1.00 14.65 ?  83  ALA A N    1 
ATOM   278  C  CA   . ALA A 1 35  ? -1.709 0.218   -5.200  1.00 16.31 ?  83  ALA A CA   1 
ATOM   279  C  C    . ALA A 1 35  ? -0.705 -0.556  -6.045  1.00 15.78 ?  83  ALA A C    1 
ATOM   280  O  O    . ALA A 1 35  ? -1.029 -1.608  -6.601  1.00 15.43 ?  83  ALA A O    1 
ATOM   281  C  CB   . ALA A 1 35  ? -2.414 1.257   -6.076  1.00 15.30 ?  83  ALA A CB   1 
ATOM   282  N  N    . ALA A 1 36  ? 0.511  -0.031  -6.128  1.00 15.15 ?  84  ALA A N    1 
ATOM   283  C  CA   . ALA A 1 36  ? 1.571  -0.618  -6.934  1.00 15.02 ?  84  ALA A CA   1 
ATOM   284  C  C    . ALA A 1 36  ? 2.349  -1.771  -6.310  1.00 15.37 ?  84  ALA A C    1 
ATOM   285  O  O    . ALA A 1 36  ? 2.991  -2.545  -7.023  1.00 16.57 ?  84  ALA A O    1 
ATOM   286  C  CB   . ALA A 1 36  ? 2.544  0.494   -7.360  1.00 15.51 ?  84  ALA A CB   1 
ATOM   287  N  N    . LEU A 1 37  ? 2.290  -1.914  -4.987  1.00 14.54 ?  85  LEU A N    1 
ATOM   288  C  CA   . LEU A 1 37  ? 3.048  -2.966  -4.320  1.00 14.13 ?  85  LEU A CA   1 
ATOM   289  C  C    . LEU A 1 37  ? 2.876  -4.407  -4.805  1.00 15.72 ?  85  LEU A C    1 
ATOM   290  O  O    . LEU A 1 37  ? 3.870  -5.093  -5.094  1.00 15.91 ?  85  LEU A O    1 
ATOM   291  C  CB   . LEU A 1 37  ? 2.805  -2.921  -2.805  1.00 11.65 ?  85  LEU A CB   1 
ATOM   292  C  CG   . LEU A 1 37  ? 3.441  -1.771  -2.023  1.00 13.34 ?  85  LEU A CG   1 
ATOM   293  C  CD1  . LEU A 1 37  ? 3.041  -1.932  -0.539  1.00 7.45  ?  85  LEU A CD1  1 
ATOM   294  C  CD2  . LEU A 1 37  ? 4.980  -1.776  -2.193  1.00 15.02 ?  85  LEU A CD2  1 
ATOM   295  N  N    . PRO A 1 38  ? 1.629  -4.893  -4.903  1.00 17.26 ?  86  PRO A N    1 
ATOM   296  C  CA   . PRO A 1 38  ? 1.418  -6.272  -5.352  1.00 17.79 ?  86  PRO A CA   1 
ATOM   297  C  C    . PRO A 1 38  ? 2.056  -6.560  -6.707  1.00 16.95 ?  86  PRO A C    1 
ATOM   298  O  O    . PRO A 1 38  ? 2.490  -7.688  -6.969  1.00 17.20 ?  86  PRO A O    1 
ATOM   299  C  CB   . PRO A 1 38  ? -0.113 -6.404  -5.394  1.00 18.37 ?  86  PRO A CB   1 
ATOM   300  C  CG   . PRO A 1 38  ? -0.585 -5.406  -4.387  1.00 20.51 ?  86  PRO A CG   1 
ATOM   301  C  CD   . PRO A 1 38  ? 0.339  -4.220  -4.642  1.00 18.13 ?  86  PRO A CD   1 
ATOM   302  N  N    . SER A 1 39  ? 2.122  -5.540  -7.561  1.00 17.52 ?  87  SER A N    1 
ATOM   303  C  CA   . SER A 1 39  ? 2.707  -5.723  -8.886  1.00 16.31 ?  87  SER A CA   1 
ATOM   304  C  C    . SER A 1 39  ? 4.192  -6.075  -8.805  1.00 16.00 ?  87  SER A C    1 
ATOM   305  O  O    . SER A 1 39  ? 4.747  -6.669  -9.732  1.00 17.06 ?  87  SER A O    1 
ATOM   306  C  CB   . SER A 1 39  ? 2.489  -4.475  -9.764  1.00 15.63 ?  87  SER A CB   1 
ATOM   307  O  OG   . SER A 1 39  ? 3.297  -3.371  -9.380  1.00 17.91 ?  87  SER A OG   1 
ATOM   308  N  N    . ASN A 1 40  ? 4.838  -5.734  -7.695  1.00 14.93 ?  88  ASN A N    1 
ATOM   309  C  CA   . ASN A 1 40  ? 6.265  -6.055  -7.535  1.00 14.21 ?  88  ASN A CA   1 
ATOM   310  C  C    . ASN A 1 40  ? 6.515  -7.534  -7.212  1.00 14.98 ?  88  ASN A C    1 
ATOM   311  O  O    . ASN A 1 40  ? 7.580  -8.069  -7.525  1.00 13.28 ?  88  ASN A O    1 
ATOM   312  C  CB   . ASN A 1 40  ? 6.899  -5.233  -6.404  1.00 15.17 ?  88  ASN A CB   1 
ATOM   313  C  CG   . ASN A 1 40  ? 6.912  -3.740  -6.684  1.00 17.68 ?  88  ASN A CG   1 
ATOM   314  O  OD1  . ASN A 1 40  ? 7.137  -3.310  -7.824  1.00 17.52 ?  88  ASN A OD1  1 
ATOM   315  N  ND2  . ASN A 1 40  ? 6.688  -2.935  -5.638  1.00 15.33 ?  88  ASN A ND2  1 
ATOM   316  N  N    . ASP A 1 41  ? 5.540  -8.181  -6.575  1.00 14.70 ?  89  ASP A N    1 
ATOM   317  C  CA   . ASP A 1 41  ? 5.670  -9.578  -6.151  1.00 14.17 ?  89  ASP A CA   1 
ATOM   318  C  C    . ASP A 1 41  ? 6.507  -10.536 -7.004  1.00 14.76 ?  89  ASP A C    1 
ATOM   319  O  O    . ASP A 1 41  ? 7.464  -11.134 -6.507  1.00 15.60 ?  89  ASP A O    1 
ATOM   320  C  CB   . ASP A 1 41  ? 4.276  -10.176 -5.903  1.00 15.73 ?  89  ASP A CB   1 
ATOM   321  C  CG   . ASP A 1 41  ? 3.591  -9.554  -4.696  1.00 17.37 ?  89  ASP A CG   1 
ATOM   322  O  OD1  . ASP A 1 41  ? 4.179  -8.611  -4.102  1.00 17.83 ?  89  ASP A OD1  1 
ATOM   323  O  OD2  . ASP A 1 41  ? 2.472  -9.990  -4.337  1.00 17.56 ?  89  ASP A OD2  1 
ATOM   324  N  N    . PRO A 1 42  ? 6.180  -10.683 -8.295  1.00 15.67 ?  90  PRO A N    1 
ATOM   325  C  CA   . PRO A 1 42  ? 6.934  -11.589 -9.173  1.00 16.78 ?  90  PRO A CA   1 
ATOM   326  C  C    . PRO A 1 42  ? 8.408  -11.226 -9.305  1.00 15.44 ?  90  PRO A C    1 
ATOM   327  O  O    . PRO A 1 42  ? 9.239  -12.068 -9.652  1.00 16.73 ?  90  PRO A O    1 
ATOM   328  C  CB   . PRO A 1 42  ? 6.217  -11.456 -10.523 1.00 17.64 ?  90  PRO A CB   1 
ATOM   329  C  CG   . PRO A 1 42  ? 4.858  -10.891 -10.168 1.00 20.13 ?  90  PRO A CG   1 
ATOM   330  C  CD   . PRO A 1 42  ? 5.153  -9.949  -9.051  1.00 15.89 ?  90  PRO A CD   1 
ATOM   331  N  N    . LYS A 1 43  ? 8.736  -9.974  -9.036  1.00 16.43 ?  91  LYS A N    1 
ATOM   332  C  CA   . LYS A 1 43  ? 10.118 -9.520  -9.169  1.00 16.03 ?  91  LYS A CA   1 
ATOM   333  C  C    . LYS A 1 43  ? 10.877 -9.504  -7.859  1.00 14.77 ?  91  LYS A C    1 
ATOM   334  O  O    . LYS A 1 43  ? 12.070 -9.199  -7.835  1.00 14.96 ?  91  LYS A O    1 
ATOM   335  C  CB   . LYS A 1 43  ? 10.131 -8.122  -9.791  1.00 18.96 ?  91  LYS A CB   1 
ATOM   336  C  CG   . LYS A 1 43  ? 9.580  -8.128  -11.221 1.00 24.36 ?  91  LYS A CG   1 
ATOM   337  C  CD   . LYS A 1 43  ? 9.312  -6.739  -11.787 1.00 27.35 ?  91  LYS A CD   1 
ATOM   338  C  CE   . LYS A 1 43  ? 7.977  -6.174  -11.301 1.00 31.10 ?  91  LYS A CE   1 
ATOM   339  N  NZ   . LYS A 1 43  ? 7.505  -5.017  -12.132 1.00 30.11 ?  91  LYS A NZ   1 
ATOM   340  N  N    . LEU A 1 44  ? 10.191 -9.869  -6.783  1.00 12.67 ?  92  LEU A N    1 
ATOM   341  C  CA   . LEU A 1 44  ? 10.783 -9.849  -5.455  1.00 14.05 ?  92  LEU A CA   1 
ATOM   342  C  C    . LEU A 1 44  ? 11.285 -11.209 -4.971  1.00 13.70 ?  92  LEU A C    1 
ATOM   343  O  O    . LEU A 1 44  ? 10.762 -12.256 -5.350  1.00 14.56 ?  92  LEU A O    1 
ATOM   344  C  CB   . LEU A 1 44  ? 9.762  -9.295  -4.454  1.00 11.66 ?  92  LEU A CB   1 
ATOM   345  C  CG   . LEU A 1 44  ? 9.278  -7.858  -4.695  1.00 13.44 ?  92  LEU A CG   1 
ATOM   346  C  CD1  . LEU A 1 44  ? 8.043  -7.558  -3.820  1.00 13.71 ?  92  LEU A CD1  1 
ATOM   347  C  CD2  . LEU A 1 44  ? 10.422 -6.868  -4.388  1.00 10.56 ?  92  LEU A CD2  1 
ATOM   348  N  N    . VAL A 1 45  ? 12.309 -11.183 -4.127  1.00 14.92 ?  93  VAL A N    1 
ATOM   349  C  CA   . VAL A 1 45  ? 12.862 -12.422 -3.590  1.00 14.82 ?  93  VAL A CA   1 
ATOM   350  C  C    . VAL A 1 45  ? 11.921 -13.098 -2.588  1.00 15.93 ?  93  VAL A C    1 
ATOM   351  O  O    . VAL A 1 45  ? 11.676 -14.307 -2.675  1.00 14.16 ?  93  VAL A O    1 
ATOM   352  C  CB   . VAL A 1 45  ? 14.223 -12.174 -2.878  1.00 14.82 ?  93  VAL A CB   1 
ATOM   353  C  CG1  . VAL A 1 45  ? 14.663 -13.429 -2.129  1.00 14.60 ?  93  VAL A CG1  1 
ATOM   354  C  CG2  . VAL A 1 45  ? 15.296 -11.811 -3.908  1.00 14.73 ?  93  VAL A CG2  1 
ATOM   355  N  N    . ASP A 1 46  ? 11.398 -12.310 -1.652  1.00 14.07 ?  94  ASP A N    1 
ATOM   356  C  CA   . ASP A 1 46  ? 10.537 -12.799 -0.569  1.00 14.18 ?  94  ASP A CA   1 
ATOM   357  C  C    . ASP A 1 46  ? 9.274  -11.936 -0.440  1.00 13.21 ?  94  ASP A C    1 
ATOM   358  O  O    . ASP A 1 46  ? 9.050  -11.281 0.589   1.00 14.51 ?  94  ASP A O    1 
ATOM   359  C  CB   . ASP A 1 46  ? 11.362 -12.761 0.728   1.00 14.09 ?  94  ASP A CB   1 
ATOM   360  C  CG   . ASP A 1 46  ? 10.644 -13.361 1.924   1.00 15.26 ?  94  ASP A CG   1 
ATOM   361  O  OD1  . ASP A 1 46  ? 9.746  -14.208 1.752   1.00 18.35 ?  94  ASP A OD1  1 
ATOM   362  O  OD2  . ASP A 1 46  ? 11.012 -12.994 3.061   1.00 16.22 ?  94  ASP A OD2  1 
ATOM   363  N  N    . PRO A 1 47  ? 8.425  -11.942 -1.476  1.00 12.37 ?  95  PRO A N    1 
ATOM   364  C  CA   . PRO A 1 47  ? 7.193  -11.149 -1.467  1.00 12.65 ?  95  PRO A CA   1 
ATOM   365  C  C    . PRO A 1 47  ? 6.238  -11.395 -0.295  1.00 13.55 ?  95  PRO A C    1 
ATOM   366  O  O    . PRO A 1 47  ? 5.473  -10.515 0.082   1.00 15.25 ?  95  PRO A O    1 
ATOM   367  C  CB   . PRO A 1 47  ? 6.557  -11.460 -2.838  1.00 13.39 ?  95  PRO A CB   1 
ATOM   368  C  CG   . PRO A 1 47  ? 7.164  -12.811 -3.238  1.00 12.76 ?  95  PRO A CG   1 
ATOM   369  C  CD   . PRO A 1 47  ? 8.590  -12.673 -2.752  1.00 13.81 ?  95  PRO A CD   1 
ATOM   370  N  N    . ASN A 1 48  ? 6.302  -12.577 0.295   1.00 13.64 ?  96  ASN A N    1 
ATOM   371  C  CA   . ASN A 1 48  ? 5.416  -12.915 1.399   1.00 16.02 ?  96  ASN A CA   1 
ATOM   372  C  C    . ASN A 1 48  ? 6.079  -12.778 2.764   1.00 15.03 ?  96  ASN A C    1 
ATOM   373  O  O    . ASN A 1 48  ? 5.489  -13.134 3.784   1.00 17.49 ?  96  ASN A O    1 
ATOM   374  C  CB   . ASN A 1 48  ? 4.900  -14.349 1.214   1.00 16.08 ?  96  ASN A CB   1 
ATOM   375  C  CG   . ASN A 1 48  ? 4.127  -14.535 -0.093  1.00 18.73 ?  96  ASN A CG   1 
ATOM   376  O  OD1  . ASN A 1 48  ? 3.141  -13.849 -0.351  1.00 20.39 ?  96  ASN A OD1  1 
ATOM   377  N  ND2  . ASN A 1 48  ? 4.576  -15.474 -0.916  1.00 20.11 ?  96  ASN A ND2  1 
ATOM   378  N  N    . SER A 1 49  ? 7.303  -12.257 2.790   1.00 15.53 ?  97  SER A N    1 
ATOM   379  C  CA   . SER A 1 49  ? 8.026  -12.101 4.049   1.00 14.46 ?  97  SER A CA   1 
ATOM   380  C  C    . SER A 1 49  ? 8.179  -13.416 4.823   1.00 15.82 ?  97  SER A C    1 
ATOM   381  O  O    . SER A 1 49  ? 7.969  -13.464 6.037   1.00 13.49 ?  97  SER A O    1 
ATOM   382  C  CB   . SER A 1 49  ? 7.327  -11.066 4.936   1.00 14.61 ?  97  SER A CB   1 
ATOM   383  O  OG   . SER A 1 49  ? 7.544  -9.765  4.428   1.00 14.22 ?  97  SER A OG   1 
ATOM   384  N  N    . GLU A 1 50  ? 8.540  -14.481 4.119   1.00 15.21 ?  98  GLU A N    1 
ATOM   385  C  CA   . GLU A 1 50  ? 8.744  -15.766 4.771   1.00 18.62 ?  98  GLU A CA   1 
ATOM   386  C  C    . GLU A 1 50  ? 10.004 -15.740 5.644   1.00 18.34 ?  98  GLU A C    1 
ATOM   387  O  O    . GLU A 1 50  ? 10.082 -16.452 6.649   1.00 19.66 ?  98  GLU A O    1 
ATOM   388  C  CB   . GLU A 1 50  ? 8.836  -16.879 3.726   1.00 19.41 ?  98  GLU A CB   1 
ATOM   389  C  CG   . GLU A 1 50  ? 7.511  -17.200 3.056   1.00 23.19 ?  98  GLU A CG   1 
ATOM   390  C  CD   . GLU A 1 50  ? 6.387  -17.451 4.051   1.00 25.46 ?  98  GLU A CD   1 
ATOM   391  O  OE1  . GLU A 1 50  ? 6.609  -18.157 5.063   1.00 25.39 ?  98  GLU A OE1  1 
ATOM   392  O  OE2  . GLU A 1 50  ? 5.271  -16.944 3.813   1.00 28.92 ?  98  GLU A OE2  1 
ATOM   393  N  N    . VAL A 1 51  ? 10.995 -14.936 5.256   1.00 18.32 ?  99  VAL A N    1 
ATOM   394  C  CA   . VAL A 1 51  ? 12.212 -14.798 6.058   1.00 17.46 ?  99  VAL A CA   1 
ATOM   395  C  C    . VAL A 1 51  ? 11.786 -13.925 7.246   1.00 17.72 ?  99  VAL A C    1 
ATOM   396  O  O    . VAL A 1 51  ? 11.173 -12.875 7.055   1.00 16.75 ?  99  VAL A O    1 
ATOM   397  C  CB   . VAL A 1 51  ? 13.343 -14.095 5.271   1.00 18.35 ?  99  VAL A CB   1 
ATOM   398  C  CG1  . VAL A 1 51  ? 14.588 -13.971 6.146   1.00 19.47 ?  99  VAL A CG1  1 
ATOM   399  C  CG2  . VAL A 1 51  ? 13.660 -14.884 3.989   1.00 18.62 ?  99  VAL A CG2  1 
ATOM   400  N  N    . PRO A 1 52  ? 12.080 -14.358 8.486   1.00 17.07 ?  100 PRO A N    1 
ATOM   401  C  CA   . PRO A 1 52  ? 11.698 -13.588 9.676   1.00 17.85 ?  100 PRO A CA   1 
ATOM   402  C  C    . PRO A 1 52  ? 12.451 -12.276 9.886   1.00 17.84 ?  100 PRO A C    1 
ATOM   403  O  O    . PRO A 1 52  ? 13.179 -12.111 10.868  1.00 16.86 ?  100 PRO A O    1 
ATOM   404  C  CB   . PRO A 1 52  ? 11.909 -14.590 10.816  1.00 18.92 ?  100 PRO A CB   1 
ATOM   405  C  CG   . PRO A 1 52  ? 13.057 -15.414 10.319  1.00 20.80 ?  100 PRO A CG   1 
ATOM   406  C  CD   . PRO A 1 52  ? 12.700 -15.641 8.866   1.00 17.96 ?  100 PRO A CD   1 
ATOM   407  N  N    . GLN A 1 53  ? 12.250 -11.340 8.960   1.00 15.04 ?  101 GLN A N    1 
ATOM   408  C  CA   . GLN A 1 53  ? 12.887 -10.036 9.026   1.00 14.67 ?  101 GLN A CA   1 
ATOM   409  C  C    . GLN A 1 53  ? 11.974 -9.026  9.694   1.00 15.20 ?  101 GLN A C    1 
ATOM   410  O  O    . GLN A 1 53  ? 12.216 -7.819  9.616   1.00 17.09 ?  101 GLN A O    1 
ATOM   411  C  CB   . GLN A 1 53  ? 13.217 -9.541  7.619   1.00 14.57 ?  101 GLN A CB   1 
ATOM   412  C  CG   . GLN A 1 53  ? 14.305 -10.335 6.926   1.00 15.12 ?  101 GLN A CG   1 
ATOM   413  C  CD   . GLN A 1 53  ? 15.647 -10.134 7.572   1.00 18.88 ?  101 GLN A CD   1 
ATOM   414  O  OE1  . GLN A 1 53  ? 15.925 -10.681 8.642   1.00 19.28 ?  101 GLN A OE1  1 
ATOM   415  N  NE2  . GLN A 1 53  ? 16.493 -9.329  6.937   1.00 18.21 ?  101 GLN A NE2  1 
ATOM   416  N  N    . GLN A 1 54  ? 10.931 -9.508  10.356  1.00 14.96 ?  102 GLN A N    1 
ATOM   417  C  CA   . GLN A 1 54  ? 9.981  -8.600  10.986  1.00 16.24 ?  102 GLN A CA   1 
ATOM   418  C  C    . GLN A 1 54  ? 9.090  -9.331  11.981  1.00 16.43 ?  102 GLN A C    1 
ATOM   419  O  O    . GLN A 1 54  ? 9.051  -10.552 11.995  1.00 17.71 ?  102 GLN A O    1 
ATOM   420  C  CB   . GLN A 1 54  ? 9.082  -7.995  9.905   1.00 13.44 ?  102 GLN A CB   1 
ATOM   421  C  CG   . GLN A 1 54  ? 8.123  -9.014  9.259   1.00 14.85 ?  102 GLN A CG   1 
ATOM   422  C  CD   . GLN A 1 54  ? 8.839  -10.010 8.349   1.00 14.16 ?  102 GLN A CD   1 
ATOM   423  O  OE1  . GLN A 1 54  ? 9.598  -9.618  7.460   1.00 13.91 ?  102 GLN A OE1  1 
ATOM   424  N  NE2  . GLN A 1 54  ? 8.596  -11.305 8.569   1.00 13.22 ?  102 GLN A NE2  1 
ATOM   425  N  N    . PRO A 1 55  ? 8.357  -8.584  12.827  1.00 17.03 ?  103 PRO A N    1 
ATOM   426  C  CA   . PRO A 1 55  ? 7.468  -9.235  13.794  1.00 16.63 ?  103 PRO A CA   1 
ATOM   427  C  C    . PRO A 1 55  ? 6.289  -9.787  12.990  1.00 18.11 ?  103 PRO A C    1 
ATOM   428  O  O    . PRO A 1 55  ? 6.056  -9.347  11.861  1.00 15.82 ?  103 PRO A O    1 
ATOM   429  C  CB   . PRO A 1 55  ? 7.047  -8.089  14.716  1.00 16.31 ?  103 PRO A CB   1 
ATOM   430  C  CG   . PRO A 1 55  ? 8.162  -7.091  14.587  1.00 17.02 ?  103 PRO A CG   1 
ATOM   431  C  CD   . PRO A 1 55  ? 8.458  -7.143  13.101  1.00 17.68 ?  103 PRO A CD   1 
ATOM   432  N  N    . ASP A 1 56  ? 5.547  -10.736 13.560  1.00 18.71 ?  104 ASP A N    1 
ATOM   433  C  CA   . ASP A 1 56  ? 4.421  -11.337 12.852  1.00 20.13 ?  104 ASP A CA   1 
ATOM   434  C  C    . ASP A 1 56  ? 3.311  -10.377 12.447  1.00 19.35 ?  104 ASP A C    1 
ATOM   435  O  O    . ASP A 1 56  ? 2.621  -10.606 11.444  1.00 19.12 ?  104 ASP A O    1 
ATOM   436  C  CB   . ASP A 1 56  ? 3.829  -12.511 13.659  1.00 24.48 ?  104 ASP A CB   1 
ATOM   437  C  CG   . ASP A 1 56  ? 3.418  -12.128 15.081  1.00 29.40 ?  104 ASP A CG   1 
ATOM   438  O  OD1  . ASP A 1 56  ? 3.412  -10.928 15.441  1.00 31.48 ?  104 ASP A OD1  1 
ATOM   439  O  OD2  . ASP A 1 56  ? 3.085  -13.057 15.852  1.00 31.98 ?  104 ASP A OD2  1 
ATOM   440  N  N    . TYR A 1 57  ? 3.127  -9.306  13.212  1.00 16.51 ?  105 TYR A N    1 
ATOM   441  C  CA   . TYR A 1 57  ? 2.088  -8.350  12.882  1.00 17.10 ?  105 TYR A CA   1 
ATOM   442  C  C    . TYR A 1 57  ? 2.482  -7.483  11.682  1.00 16.82 ?  105 TYR A C    1 
ATOM   443  O  O    . TYR A 1 57  ? 1.730  -6.609  11.268  1.00 17.62 ?  105 TYR A O    1 
ATOM   444  C  CB   . TYR A 1 57  ? 1.716  -7.492  14.102  1.00 16.66 ?  105 TYR A CB   1 
ATOM   445  C  CG   . TYR A 1 57  ? 2.887  -6.928  14.881  1.00 16.77 ?  105 TYR A CG   1 
ATOM   446  C  CD1  . TYR A 1 57  ? 3.557  -5.779  14.448  1.00 15.97 ?  105 TYR A CD1  1 
ATOM   447  C  CD2  . TYR A 1 57  ? 3.340  -7.558  16.047  1.00 17.31 ?  105 TYR A CD2  1 
ATOM   448  C  CE1  . TYR A 1 57  ? 4.651  -5.270  15.155  1.00 15.27 ?  105 TYR A CE1  1 
ATOM   449  C  CE2  . TYR A 1 57  ? 4.435  -7.061  16.761  1.00 17.06 ?  105 TYR A CE2  1 
ATOM   450  C  CZ   . TYR A 1 57  ? 5.087  -5.919  16.308  1.00 17.81 ?  105 TYR A CZ   1 
ATOM   451  O  OH   . TYR A 1 57  ? 6.191  -5.451  16.987  1.00 17.91 ?  105 TYR A OH   1 
ATOM   452  N  N    . CYS A 1 58  ? 3.663  -7.743  11.127  1.00 16.03 ?  106 CYS A N    1 
ATOM   453  C  CA   . CYS A 1 58  ? 4.126  -7.037  9.935   1.00 17.00 ?  106 CYS A CA   1 
ATOM   454  C  C    . CYS A 1 58  ? 4.366  -8.047  8.806   1.00 17.53 ?  106 CYS A C    1 
ATOM   455  O  O    . CYS A 1 58  ? 4.810  -7.673  7.719   1.00 16.44 ?  106 CYS A O    1 
ATOM   456  C  CB   . CYS A 1 58  ? 5.410  -6.248  10.215  1.00 16.36 ?  106 CYS A CB   1 
ATOM   457  S  SG   . CYS A 1 58  ? 5.118  -4.718  11.128  1.00 16.03 ?  106 CYS A SG   1 
ATOM   458  N  N    . LYS A 1 59  ? 4.081  -9.325  9.063   1.00 16.55 ?  107 LYS A N    1 
ATOM   459  C  CA   . LYS A 1 59  ? 4.254  -10.338 8.024   1.00 16.43 ?  107 LYS A CA   1 
ATOM   460  C  C    . LYS A 1 59  ? 3.004  -10.313 7.161   1.00 15.49 ?  107 LYS A C    1 
ATOM   461  O  O    . LYS A 1 59  ? 2.088  -11.124 7.336   1.00 14.39 ?  107 LYS A O    1 
ATOM   462  C  CB   . LYS A 1 59  ? 4.428  -11.741 8.610   1.00 16.89 ?  107 LYS A CB   1 
ATOM   463  C  CG   . LYS A 1 59  ? 4.762  -12.784 7.538   1.00 18.86 ?  107 LYS A CG   1 
ATOM   464  C  CD   . LYS A 1 59  ? 4.981  -14.164 8.142   1.00 21.42 ?  107 LYS A CD   1 
ATOM   465  C  CE   . LYS A 1 59  ? 5.257  -15.206 7.068   1.00 23.91 ?  107 LYS A CE   1 
ATOM   466  N  NZ   . LYS A 1 59  ? 5.459  -16.553 7.679   1.00 27.20 ?  107 LYS A NZ   1 
ATOM   467  N  N    . ASN A 1 60  ? 2.966  -9.361  6.235   1.00 15.00 ?  108 ASN A N    1 
ATOM   468  C  CA   . ASN A 1 60  ? 1.830  -9.196  5.350   1.00 13.85 ?  108 ASN A CA   1 
ATOM   469  C  C    . ASN A 1 60  ? 2.295  -8.452  4.092   1.00 14.34 ?  108 ASN A C    1 
ATOM   470  O  O    . ASN A 1 60  ? 3.458  -8.034  3.999   1.00 14.89 ?  108 ASN A O    1 
ATOM   471  C  CB   . ASN A 1 60  ? 0.715  -8.437  6.081   1.00 14.21 ?  108 ASN A CB   1 
ATOM   472  C  CG   . ASN A 1 60  ? 1.198  -7.137  6.686   1.00 16.20 ?  108 ASN A CG   1 
ATOM   473  O  OD1  . ASN A 1 60  ? 1.756  -6.289  5.995   1.00 12.51 ?  108 ASN A OD1  1 
ATOM   474  N  ND2  . ASN A 1 60  ? 0.973  -6.972  7.987   1.00 16.83 ?  108 ASN A ND2  1 
ATOM   475  N  N    . PRO A 1 61  ? 1.401  -8.274  3.112   1.00 13.91 ?  109 PRO A N    1 
ATOM   476  C  CA   . PRO A 1 61  ? 1.763  -7.591  1.865   1.00 13.84 ?  109 PRO A CA   1 
ATOM   477  C  C    . PRO A 1 61  ? 2.340  -6.187  1.951   1.00 13.85 ?  109 PRO A C    1 
ATOM   478  O  O    . PRO A 1 61  ? 3.036  -5.773  1.045   1.00 14.02 ?  109 PRO A O    1 
ATOM   479  C  CB   . PRO A 1 61  ? 0.461  -7.616  1.059   1.00 12.12 ?  109 PRO A CB   1 
ATOM   480  C  CG   . PRO A 1 61  ? -0.229 -8.862  1.567   1.00 10.32 ?  109 PRO A CG   1 
ATOM   481  C  CD   . PRO A 1 61  ? 0.011  -8.778  3.048   1.00 12.32 ?  109 PRO A CD   1 
ATOM   482  N  N    . THR A 1 62  ? 2.036  -5.443  3.006   1.00 14.02 ?  110 THR A N    1 
ATOM   483  C  CA   . THR A 1 62  ? 2.565  -4.090  3.116   1.00 14.73 ?  110 THR A CA   1 
ATOM   484  C  C    . THR A 1 62  ? 3.636  -4.033  4.199   1.00 13.98 ?  110 THR A C    1 
ATOM   485  O  O    . THR A 1 62  ? 4.139  -2.955  4.531   1.00 12.11 ?  110 THR A O    1 
ATOM   486  C  CB   . THR A 1 62  ? 1.444  -3.063  3.459   1.00 15.73 ?  110 THR A CB   1 
ATOM   487  O  OG1  . THR A 1 62  ? 0.936  -3.305  4.789   1.00 12.70 ?  110 THR A OG1  1 
ATOM   488  C  CG2  . THR A 1 62  ? 0.307  -3.179  2.453   1.00 13.26 ?  110 THR A CG2  1 
ATOM   489  N  N    . ARG A 1 63  ? 3.969  -5.210  4.724   1.00 14.26 ?  111 ARG A N    1 
ATOM   490  C  CA   . ARG A 1 63  ? 4.939  -5.385  5.802   1.00 12.58 ?  111 ARG A CA   1 
ATOM   491  C  C    . ARG A 1 63  ? 4.765  -4.314  6.885   1.00 13.59 ?  111 ARG A C    1 
ATOM   492  O  O    . ARG A 1 63  ? 5.730  -3.678  7.308   1.00 11.81 ?  111 ARG A O    1 
ATOM   493  C  CB   . ARG A 1 63  ? 6.373  -5.385  5.255   1.00 12.90 ?  111 ARG A CB   1 
ATOM   494  C  CG   . ARG A 1 63  ? 6.663  -6.606  4.368   1.00 12.90 ?  111 ARG A CG   1 
ATOM   495  C  CD   . ARG A 1 63  ? 8.133  -6.753  3.995   1.00 11.34 ?  111 ARG A CD   1 
ATOM   496  N  NE   . ARG A 1 63  ? 8.955  -7.231  5.108   1.00 11.19 ?  111 ARG A NE   1 
ATOM   497  C  CZ   . ARG A 1 63  ? 10.024 -6.590  5.573   1.00 12.65 ?  111 ARG A CZ   1 
ATOM   498  N  NH1  . ARG A 1 63  ? 10.401 -5.432  5.023   1.00 10.76 ?  111 ARG A NH1  1 
ATOM   499  N  NH2  . ARG A 1 63  ? 10.726 -7.103  6.582   1.00 12.58 ?  111 ARG A NH2  1 
ATOM   500  N  N    . SER A 1 64  ? 3.529  -4.145  7.347   1.00 13.38 ?  112 SER A N    1 
ATOM   501  C  CA   . SER A 1 64  ? 3.245  -3.129  8.361   1.00 14.69 ?  112 SER A CA   1 
ATOM   502  C  C    . SER A 1 64  ? 1.946  -3.359  9.118   1.00 15.09 ?  112 SER A C    1 
ATOM   503  O  O    . SER A 1 64  ? 1.104  -4.155  8.704   1.00 14.57 ?  112 SER A O    1 
ATOM   504  C  CB   . SER A 1 64  ? 3.164  -1.752  7.702   1.00 14.67 ?  112 SER A CB   1 
ATOM   505  O  OG   . SER A 1 64  ? 2.026  -1.672  6.847   1.00 13.30 ?  112 SER A OG   1 
ATOM   506  N  N    . ILE A 1 65  ? 1.784  -2.641  10.227  1.00 14.60 ?  113 ILE A N    1 
ATOM   507  C  CA   . ILE A 1 65  ? 0.572  -2.743  11.019  1.00 15.34 ?  113 ILE A CA   1 
ATOM   508  C  C    . ILE A 1 65  ? -0.555 -2.044  10.272  1.00 16.60 ?  113 ILE A C    1 
ATOM   509  O  O    . ILE A 1 65  ? -1.676 -2.552  10.220  1.00 16.90 ?  113 ILE A O    1 
ATOM   510  C  CB   . ILE A 1 65  ? 0.724  -2.063  12.385  1.00 15.85 ?  113 ILE A CB   1 
ATOM   511  C  CG1  . ILE A 1 65  ? 1.791  -2.779  13.218  1.00 16.76 ?  113 ILE A CG1  1 
ATOM   512  C  CG2  . ILE A 1 65  ? -0.616 -2.041  13.094  1.00 15.66 ?  113 ILE A CG2  1 
ATOM   513  C  CD1  . ILE A 1 65  ? 2.139  -2.034  14.515  1.00 14.44 ?  113 ILE A CD1  1 
ATOM   514  N  N    . LYS A 1 66  ? -0.262 -0.872  9.707   1.00 16.10 ?  114 LYS A N    1 
ATOM   515  C  CA   . LYS A 1 66  ? -1.267 -0.117  8.957   1.00 16.95 ?  114 LYS A CA   1 
ATOM   516  C  C    . LYS A 1 66  ? -0.741 0.133   7.554   1.00 16.44 ?  114 LYS A C    1 
ATOM   517  O  O    . LYS A 1 66  ? 0.449  0.307   7.359   1.00 15.61 ?  114 LYS A O    1 
ATOM   518  C  CB   . LYS A 1 66  ? -1.546 1.236   9.618   1.00 17.03 ?  114 LYS A CB   1 
ATOM   519  C  CG   . LYS A 1 66  ? -2.022 1.146   11.060  1.00 18.62 ?  114 LYS A CG   1 
ATOM   520  C  CD   . LYS A 1 66  ? -2.483 2.500   11.613  1.00 17.04 ?  114 LYS A CD   1 
ATOM   521  C  CE   . LYS A 1 66  ? -2.886 2.341   13.075  1.00 18.22 ?  114 LYS A CE   1 
ATOM   522  N  NZ   . LYS A 1 66  ? -3.530 3.550   13.628  1.00 17.11 ?  114 LYS A NZ   1 
ATOM   523  N  N    . PRO A 1 67  ? -1.626 0.156   6.556   1.00 16.07 ?  115 PRO A N    1 
ATOM   524  C  CA   . PRO A 1 67  ? -1.097 0.405   5.209   1.00 15.36 ?  115 PRO A CA   1 
ATOM   525  C  C    . PRO A 1 67  ? -0.455 1.784   5.030   1.00 14.57 ?  115 PRO A C    1 
ATOM   526  O  O    . PRO A 1 67  ? 0.565  1.910   4.360   1.00 14.20 ?  115 PRO A O    1 
ATOM   527  C  CB   . PRO A 1 67  ? -2.316 0.192   4.305   1.00 15.86 ?  115 PRO A CB   1 
ATOM   528  C  CG   . PRO A 1 67  ? -3.493 0.499   5.210   1.00 17.68 ?  115 PRO A CG   1 
ATOM   529  C  CD   . PRO A 1 67  ? -3.073 -0.114  6.538   1.00 17.06 ?  115 PRO A CD   1 
ATOM   530  N  N    . GLN A 1 68  ? -1.028 2.805   5.668   1.00 15.52 ?  116 GLN A N    1 
ATOM   531  C  CA   . GLN A 1 68  ? -0.542 4.188   5.532   1.00 16.14 ?  116 GLN A CA   1 
ATOM   532  C  C    . GLN A 1 68  ? 0.913  4.457   5.910   1.00 15.79 ?  116 GLN A C    1 
ATOM   533  O  O    . GLN A 1 68  ? 1.526  5.400   5.401   1.00 14.39 ?  116 GLN A O    1 
ATOM   534  C  CB   . GLN A 1 68  ? -1.438 5.141   6.341   1.00 18.57 ?  116 GLN A CB   1 
ATOM   535  C  CG   . GLN A 1 68  ? -2.922 5.061   5.987   1.00 23.42 ?  116 GLN A CG   1 
ATOM   536  C  CD   . GLN A 1 68  ? -3.629 3.826   6.545   1.00 26.87 ?  116 GLN A CD   1 
ATOM   537  O  OE1  . GLN A 1 68  ? -3.003 2.881   7.026   1.00 27.50 ?  116 GLN A OE1  1 
ATOM   538  N  NE2  . GLN A 1 68  ? -4.955 3.836   6.468   1.00 30.16 ?  116 GLN A NE2  1 
ATOM   539  N  N    . TYR A 1 69  ? 1.459  3.648   6.812   1.00 14.03 ?  117 TYR A N    1 
ATOM   540  C  CA   . TYR A 1 69  ? 2.834  3.848   7.252   1.00 13.21 ?  117 TYR A CA   1 
ATOM   541  C  C    . TYR A 1 69  ? 3.710  2.605   7.221   1.00 13.22 ?  117 TYR A C    1 
ATOM   542  O  O    . TYR A 1 69  ? 3.327  1.527   7.696   1.00 13.59 ?  117 TYR A O    1 
ATOM   543  C  CB   . TYR A 1 69  ? 2.848  4.413   8.679   1.00 13.71 ?  117 TYR A CB   1 
ATOM   544  C  CG   . TYR A 1 69  ? 2.093  5.715   8.811   1.00 15.22 ?  117 TYR A CG   1 
ATOM   545  C  CD1  . TYR A 1 69  ? 2.659  6.926   8.398   1.00 16.26 ?  117 TYR A CD1  1 
ATOM   546  C  CD2  . TYR A 1 69  ? 0.788  5.726   9.289   1.00 15.16 ?  117 TYR A CD2  1 
ATOM   547  C  CE1  . TYR A 1 69  ? 1.932  8.113   8.462   1.00 14.91 ?  117 TYR A CE1  1 
ATOM   548  C  CE2  . TYR A 1 69  ? 0.049  6.905   9.351   1.00 15.78 ?  117 TYR A CE2  1 
ATOM   549  C  CZ   . TYR A 1 69  ? 0.626  8.086   8.940   1.00 16.69 ?  117 TYR A CZ   1 
ATOM   550  O  OH   . TYR A 1 69  ? -0.107 9.237   9.031   1.00 16.45 ?  117 TYR A OH   1 
ATOM   551  N  N    . LEU A 1 70  ? 4.898  2.763   6.652   1.00 13.46 ?  118 LEU A N    1 
ATOM   552  C  CA   . LEU A 1 70  ? 5.869  1.682   6.623   1.00 12.90 ?  118 LEU A CA   1 
ATOM   553  C  C    . LEU A 1 70  ? 6.884  2.059   7.696   1.00 12.74 ?  118 LEU A C    1 
ATOM   554  O  O    . LEU A 1 70  ? 7.311  3.214   7.752   1.00 13.62 ?  118 LEU A O    1 
ATOM   555  C  CB   . LEU A 1 70  ? 6.590  1.609   5.271   1.00 13.78 ?  118 LEU A CB   1 
ATOM   556  C  CG   . LEU A 1 70  ? 7.878  0.764   5.314   1.00 11.57 ?  118 LEU A CG   1 
ATOM   557  C  CD1  . LEU A 1 70  ? 7.528  -0.714  5.546   1.00 10.30 ?  118 LEU A CD1  1 
ATOM   558  C  CD2  . LEU A 1 70  ? 8.654  0.920   4.010   1.00 13.27 ?  118 LEU A CD2  1 
ATOM   559  N  N    . VAL A 1 71  ? 7.251  1.094   8.542   1.00 11.37 ?  119 VAL A N    1 
ATOM   560  C  CA   . VAL A 1 71  ? 8.255  1.300   9.588   1.00 11.93 ?  119 VAL A CA   1 
ATOM   561  C  C    . VAL A 1 71  ? 9.364  0.271   9.324   1.00 9.79  ?  119 VAL A C    1 
ATOM   562  O  O    . VAL A 1 71  ? 9.089  -0.923  9.275   1.00 12.85 ?  119 VAL A O    1 
ATOM   563  C  CB   . VAL A 1 71  ? 7.679  1.054   11.014  1.00 12.04 ?  119 VAL A CB   1 
ATOM   564  C  CG1  . VAL A 1 71  ? 8.792  1.266   12.077  1.00 11.87 ?  119 VAL A CG1  1 
ATOM   565  C  CG2  . VAL A 1 71  ? 6.510  1.998   11.269  1.00 13.30 ?  119 VAL A CG2  1 
ATOM   566  N  N    . ALA A 1 72  ? 10.600 0.729   9.140   1.00 11.46 ?  120 ALA A N    1 
ATOM   567  C  CA   . ALA A 1 72  ? 11.703 -0.196  8.868   1.00 11.05 ?  120 ALA A CA   1 
ATOM   568  C  C    . ALA A 1 72  ? 13.079 0.339   9.241   1.00 13.20 ?  120 ALA A C    1 
ATOM   569  O  O    . ALA A 1 72  ? 13.298 1.545   9.315   1.00 12.81 ?  120 ALA A O    1 
ATOM   570  C  CB   . ALA A 1 72  ? 11.701 -0.572  7.381   1.00 11.63 ?  120 ALA A CB   1 
ATOM   571  N  N    . ILE A 1 73  ? 14.017 -0.569  9.476   1.00 12.98 ?  121 ILE A N    1 
ATOM   572  C  CA   . ILE A 1 73  ? 15.371 -0.143  9.787   1.00 11.90 ?  121 ILE A CA   1 
ATOM   573  C  C    . ILE A 1 73  ? 16.051 0.176   8.461   1.00 11.74 ?  121 ILE A C    1 
ATOM   574  O  O    . ILE A 1 73  ? 16.133 -0.684  7.584   1.00 14.48 ?  121 ILE A O    1 
ATOM   575  C  CB   . ILE A 1 73  ? 16.118 -1.225  10.538  1.00 12.99 ?  121 ILE A CB   1 
ATOM   576  C  CG1  . ILE A 1 73  ? 15.482 -1.371  11.930  1.00 15.32 ?  121 ILE A CG1  1 
ATOM   577  C  CG2  . ILE A 1 73  ? 17.617 -0.864  10.624  1.00 13.73 ?  121 ILE A CG2  1 
ATOM   578  C  CD1  . ILE A 1 73  ? 15.973 -2.589  12.716  1.00 15.15 ?  121 ILE A CD1  1 
ATOM   579  N  N    . GLY A 1 74  ? 16.507 1.423   8.325   1.00 12.37 ?  122 GLY A N    1 
ATOM   580  C  CA   . GLY A 1 74  ? 17.140 1.898   7.100   1.00 12.93 ?  122 GLY A CA   1 
ATOM   581  C  C    . GLY A 1 74  ? 18.579 1.472   6.878   1.00 14.51 ?  122 GLY A C    1 
ATOM   582  O  O    . GLY A 1 74  ? 19.452 2.325   6.648   1.00 15.68 ?  122 GLY A O    1 
ATOM   583  N  N    . ILE A 1 75  ? 18.824 0.163   6.936   1.00 15.09 ?  123 ILE A N    1 
ATOM   584  C  CA   . ILE A 1 75  ? 20.167 -0.404  6.740   1.00 15.72 ?  123 ILE A CA   1 
ATOM   585  C  C    . ILE A 1 75  ? 20.103 -1.525  5.697   1.00 15.59 ?  123 ILE A C    1 
ATOM   586  O  O    . ILE A 1 75  ? 19.370 -2.496  5.879   1.00 13.39 ?  123 ILE A O    1 
ATOM   587  C  CB   . ILE A 1 75  ? 20.714 -1.033  8.032   1.00 16.29 ?  123 ILE A CB   1 
ATOM   588  C  CG1  . ILE A 1 75  ? 20.757 -0.001  9.158   1.00 15.39 ?  123 ILE A CG1  1 
ATOM   589  C  CG2  . ILE A 1 75  ? 22.116 -1.595  7.769   1.00 16.83 ?  123 ILE A CG2  1 
ATOM   590  C  CD1  . ILE A 1 75  ? 21.749 1.107   8.934   1.00 16.64 ?  123 ILE A CD1  1 
ATOM   591  N  N    . CYS A 1 76  ? 20.871 -1.396  4.616   1.00 16.04 ?  124 CYS A N    1 
ATOM   592  C  CA   . CYS A 1 76  ? 20.870 -2.401  3.492   1.00 16.86 ?  124 CYS A CA   1 
ATOM   593  C  C    . CYS A 1 76  ? 21.348 -3.806  4.027   1.00 17.38 ?  124 CYS A C    1 
ATOM   594  O  O    . CYS A 1 76  ? 22.175 -3.885  4.934   1.00 18.37 ?  124 CYS A O    1 
ATOM   595  C  CB   . CYS A 1 76  ? 21.753 -1.928  2.451   1.00 16.49 ?  124 CYS A CB   1 
ATOM   596  S  SG   . CYS A 1 76  ? 21.793 -3.131  1.040   1.00 16.97 ?  124 CYS A SG   1 
ATOM   597  N  N    . THR A 1 77  ? 20.550 -4.837  3.712   1.00 16.17 ?  125 THR A N    1 
ATOM   598  C  CA   . THR A 1 77  ? 20.807 -6.193  4.187   1.00 17.13 ?  125 THR A CA   1 
ATOM   599  C  C    . THR A 1 77  ? 21.999 -6.856  3.495   1.00 17.30 ?  125 THR A C    1 
ATOM   600  O  O    . THR A 1 77  ? 22.323 -8.018  3.777   1.00 16.60 ?  125 THR A O    1 
ATOM   601  C  CB   . THR A 1 77  ? 19.572 -7.084  4.010   1.00 15.96 ?  125 THR A CB   1 
ATOM   602  O  OG1  . THR A 1 77  ? 19.097 -6.977  2.660   1.00 16.60 ?  125 THR A OG1  1 
ATOM   603  C  CG2  . THR A 1 77  ? 18.459 -6.660  4.981   1.00 15.22 ?  125 THR A CG2  1 
ATOM   604  N  N    . HIS A 1 78  ? 22.596 -6.136  2.564   1.00 16.66 ?  126 HIS A N    1 
ATOM   605  C  CA   . HIS A 1 78  ? 23.753 -6.668  1.906   1.00 18.57 ?  126 HIS A CA   1 
ATOM   606  C  C    . HIS A 1 78  ? 25.024 -6.415  2.826   1.00 18.41 ?  126 HIS A C    1 
ATOM   607  O  O    . HIS A 1 78  ? 25.438 -7.332  3.570   1.00 18.96 ?  126 HIS A O    1 
ATOM   608  C  CB   . HIS A 1 78  ? 24.038 -6.005  0.585   1.00 17.68 ?  126 HIS A CB   1 
ATOM   609  C  CG   . HIS A 1 78  ? 25.333 -6.510  -0.071  1.00 19.67 ?  126 HIS A CG   1 
ATOM   610  N  ND1  . HIS A 1 78  ? 26.158 -5.654  -0.777  1.00 20.49 ?  126 HIS A ND1  1 
ATOM   611  C  CD2  . HIS A 1 78  ? 25.945 -7.750  -0.121  1.00 20.56 ?  126 HIS A CD2  1 
ATOM   612  C  CE1  . HIS A 1 78  ? 27.248 -6.342  -1.231  1.00 20.22 ?  126 HIS A CE1  1 
ATOM   613  N  NE2  . HIS A 1 78  ? 27.151 -7.602  -0.830  1.00 19.02 ?  126 HIS A NE2  1 
ATOM   614  N  N    . LEU A 1 79  ? 25.560 -5.191  2.861   1.00 19.02 ?  127 LEU A N    1 
ATOM   615  C  CA   . LEU A 1 79  ? 26.754 -4.879  3.640   1.00 19.96 ?  127 LEU A CA   1 
ATOM   616  C  C    . LEU A 1 79  ? 26.459 -3.683  4.530   1.00 19.90 ?  127 LEU A C    1 
ATOM   617  O  O    . LEU A 1 79  ? 27.383 -3.003  4.860   1.00 19.68 ?  127 LEU A O    1 
ATOM   618  C  CB   . LEU A 1 79  ? 27.972 -4.564  2.760   1.00 20.97 ?  127 LEU A CB   1 
ATOM   619  C  CG   . LEU A 1 79  ? 28.474 -5.819  1.969   1.00 21.55 ?  127 LEU A CG   1 
ATOM   620  C  CD1  . LEU A 1 79  ? 29.563 -5.385  0.963   1.00 22.16 ?  127 LEU A CD1  1 
ATOM   621  C  CD2  . LEU A 1 79  ? 28.789 -6.912  2.925   1.00 23.13 ?  127 LEU A CD2  1 
ATOM   622  N  N    . GLY A 1 80  ? 25.202 -3.241  4.662   1.00 18.45 ?  128 GLY A N    1 
ATOM   623  C  CA   . GLY A 1 80  ? 25.096 -2.210  5.676   1.00 19.55 ?  128 GLY A CA   1 
ATOM   624  C  C    . GLY A 1 80  ? 25.121 -0.698  5.372   1.00 18.99 ?  128 GLY A C    1 
ATOM   625  O  O    . GLY A 1 80  ? 25.087 0.162   6.317   1.00 20.50 ?  128 GLY A O    1 
ATOM   626  N  N    . CYS A 1 81  ? 25.231 -0.358  4.114   1.00 18.25 ?  129 CYS A N    1 
ATOM   627  C  CA   . CYS A 1 81  ? 25.070 1.004   3.715   1.00 17.46 ?  129 CYS A CA   1 
ATOM   628  C  C    . CYS A 1 81  ? 23.598 1.477   3.968   1.00 17.12 ?  129 CYS A C    1 
ATOM   629  O  O    . CYS A 1 81  ? 22.713 0.670   4.245   1.00 17.67 ?  129 CYS A O    1 
ATOM   630  C  CB   . CYS A 1 81  ? 25.354 1.020   2.206   1.00 17.19 ?  129 CYS A CB   1 
ATOM   631  S  SG   . CYS A 1 81  ? 27.115 1.042   1.852   1.00 17.13 ?  129 CYS A SG   1 
ATOM   632  N  N    . SER A 1 82  ? 23.382 2.784   3.864   1.00 17.49 ?  130 SER A N    1 
ATOM   633  C  CA   . SER A 1 82  ? 22.052 3.350   4.053   1.00 18.73 ?  130 SER A CA   1 
ATOM   634  C  C    . SER A 1 82  ? 21.486 3.608   2.669   1.00 16.84 ?  130 SER A C    1 
ATOM   635  O  O    . SER A 1 82  ? 22.019 4.423   1.916   1.00 17.58 ?  130 SER A O    1 
ATOM   636  C  CB   . SER A 1 82  ? 22.138 4.662   4.838   1.00 20.82 ?  130 SER A CB   1 
ATOM   637  O  OG   . SER A 1 82  ? 20.864 5.004   5.344   1.00 28.16 ?  130 SER A OG   1 
ATOM   638  N  N    . PRO A 1 83  ? 20.395 2.917   2.312   1.00 16.23 ?  131 PRO A N    1 
ATOM   639  C  CA   . PRO A 1 83  ? 19.772 3.083   0.993   1.00 16.67 ?  131 PRO A CA   1 
ATOM   640  C  C    . PRO A 1 83  ? 19.153 4.463   0.774   1.00 16.43 ?  131 PRO A C    1 
ATOM   641  O  O    . PRO A 1 83  ? 18.751 5.121   1.730   1.00 15.90 ?  131 PRO A O    1 
ATOM   642  C  CB   . PRO A 1 83  ? 18.700 1.996   0.970   1.00 16.26 ?  131 PRO A CB   1 
ATOM   643  C  CG   . PRO A 1 83  ? 19.112 1.040   2.053   1.00 18.50 ?  131 PRO A CG   1 
ATOM   644  C  CD   . PRO A 1 83  ? 19.669 1.920   3.115   1.00 15.99 ?  131 PRO A CD   1 
ATOM   645  N  N    . THR A 1 84  ? 19.087 4.905   -0.479  1.00 14.48 ?  132 THR A N    1 
ATOM   646  C  CA   . THR A 1 84  ? 18.455 6.180   -0.756  1.00 14.35 ?  132 THR A CA   1 
ATOM   647  C  C    . THR A 1 84  ? 16.969 5.918   -0.903  1.00 14.32 ?  132 THR A C    1 
ATOM   648  O  O    . THR A 1 84  ? 16.555 4.844   -1.347  1.00 12.53 ?  132 THR A O    1 
ATOM   649  C  CB   . THR A 1 84  ? 18.955 6.838   -2.054  1.00 13.56 ?  132 THR A CB   1 
ATOM   650  O  OG1  . THR A 1 84  ? 18.702 5.973   -3.175  1.00 15.05 ?  132 THR A OG1  1 
ATOM   651  C  CG2  . THR A 1 84  ? 20.436 7.144   -1.950  1.00 17.44 ?  132 THR A CG2  1 
ATOM   652  N  N    . TYR A 1 85  ? 16.178 6.904   -0.518  1.00 13.41 ?  133 TYR A N    1 
ATOM   653  C  CA   . TYR A 1 85  ? 14.730 6.818   -0.614  1.00 15.25 ?  133 TYR A CA   1 
ATOM   654  C  C    . TYR A 1 85  ? 14.337 7.433   -1.961  1.00 15.59 ?  133 TYR A C    1 
ATOM   655  O  O    . TYR A 1 85  ? 14.642 8.591   -2.230  1.00 17.78 ?  133 TYR A O    1 
ATOM   656  C  CB   . TYR A 1 85  ? 14.115 7.583   0.562   1.00 13.50 ?  133 TYR A CB   1 
ATOM   657  C  CG   . TYR A 1 85  ? 12.621 7.724   0.506   1.00 12.93 ?  133 TYR A CG   1 
ATOM   658  C  CD1  . TYR A 1 85  ? 11.813 6.630   0.245   1.00 12.28 ?  133 TYR A CD1  1 
ATOM   659  C  CD2  . TYR A 1 85  ? 12.015 8.959   0.741   1.00 13.64 ?  133 TYR A CD2  1 
ATOM   660  C  CE1  . TYR A 1 85  ? 10.429 6.763   0.220   1.00 12.95 ?  133 TYR A CE1  1 
ATOM   661  C  CE2  . TYR A 1 85  ? 10.646 9.097   0.720   1.00 13.00 ?  133 TYR A CE2  1 
ATOM   662  C  CZ   . TYR A 1 85  ? 9.861  8.001   0.462   1.00 12.20 ?  133 TYR A CZ   1 
ATOM   663  O  OH   . TYR A 1 85  ? 8.495  8.149   0.447   1.00 13.75 ?  133 TYR A OH   1 
ATOM   664  N  N    . ARG A 1 86  ? 13.683 6.639   -2.806  1.00 16.00 ?  134 ARG A N    1 
ATOM   665  C  CA   . ARG A 1 86  ? 13.274 7.069   -4.141  1.00 15.49 ?  134 ARG A CA   1 
ATOM   666  C  C    . ARG A 1 86  ? 11.801 6.735   -4.374  1.00 15.21 ?  134 ARG A C    1 
ATOM   667  O  O    . ARG A 1 86  ? 11.458 5.759   -5.044  1.00 14.57 ?  134 ARG A O    1 
ATOM   668  C  CB   . ARG A 1 86  ? 14.139 6.375   -5.201  1.00 15.31 ?  134 ARG A CB   1 
ATOM   669  C  CG   . ARG A 1 86  ? 15.650 6.602   -5.045  1.00 17.29 ?  134 ARG A CG   1 
ATOM   670  C  CD   . ARG A 1 86  ? 16.020 8.049   -5.368  1.00 16.23 ?  134 ARG A CD   1 
ATOM   671  N  NE   . ARG A 1 86  ? 15.620 8.380   -6.737  1.00 17.70 ?  134 ARG A NE   1 
ATOM   672  C  CZ   . ARG A 1 86  ? 16.247 7.935   -7.821  1.00 15.99 ?  134 ARG A CZ   1 
ATOM   673  N  NH1  . ARG A 1 86  ? 17.314 7.154   -7.704  1.00 15.68 ?  134 ARG A NH1  1 
ATOM   674  N  NH2  . ARG A 1 86  ? 15.777 8.230   -9.024  1.00 18.16 ?  134 ARG A NH2  1 
ATOM   675  N  N    . PRO A 1 87  ? 10.909 7.569   -3.833  1.00 15.52 ?  135 PRO A N    1 
ATOM   676  C  CA   . PRO A 1 87  ? 9.457  7.402   -3.946  1.00 16.69 ?  135 PRO A CA   1 
ATOM   677  C  C    . PRO A 1 87  ? 8.864  7.657   -5.323  1.00 16.75 ?  135 PRO A C    1 
ATOM   678  O  O    . PRO A 1 87  ? 7.797  7.139   -5.637  1.00 14.74 ?  135 PRO A O    1 
ATOM   679  C  CB   . PRO A 1 87  ? 8.925  8.384   -2.910  1.00 15.43 ?  135 PRO A CB   1 
ATOM   680  C  CG   . PRO A 1 87  ? 9.915  9.493   -2.990  1.00 17.22 ?  135 PRO A CG   1 
ATOM   681  C  CD   . PRO A 1 87  ? 11.241 8.767   -3.044  1.00 15.15 ?  135 PRO A CD   1 
ATOM   682  N  N    . GLU A 1 88  ? 9.546  8.458   -6.135  1.00 18.25 ?  136 GLU A N    1 
ATOM   683  C  CA   . GLU A 1 88  ? 9.041  8.788   -7.470  1.00 20.73 ?  136 GLU A CA   1 
ATOM   684  C  C    . GLU A 1 88  ? 8.941  7.563   -8.381  1.00 20.49 ?  136 GLU A C    1 
ATOM   685  O  O    . GLU A 1 88  ? 9.829  6.707   -8.386  1.00 22.32 ?  136 GLU A O    1 
ATOM   686  C  CB   . GLU A 1 88  ? 9.936  9.835   -8.149  1.00 21.97 ?  136 GLU A CB   1 
ATOM   687  C  CG   . GLU A 1 88  ? 11.270 9.273   -8.642  1.00 23.60 ?  136 GLU A CG   1 
ATOM   688  C  CD   . GLU A 1 88  ? 12.407 9.411   -7.630  1.00 27.11 ?  136 GLU A CD   1 
ATOM   689  O  OE1  . GLU A 1 88  ? 12.163 9.430   -6.397  1.00 25.71 ?  136 GLU A OE1  1 
ATOM   690  O  OE2  . GLU A 1 88  ? 13.566 9.496   -8.087  1.00 29.55 ?  136 GLU A OE2  1 
ATOM   691  N  N    . PHE A 1 89  ? 7.862  7.491   -9.154  1.00 19.18 ?  137 PHE A N    1 
ATOM   692  C  CA   . PHE A 1 89  ? 7.652  6.380   -10.077 1.00 19.42 ?  137 PHE A CA   1 
ATOM   693  C  C    . PHE A 1 89  ? 8.407  6.606   -11.380 1.00 19.57 ?  137 PHE A C    1 
ATOM   694  O  O    . PHE A 1 89  ? 8.505  7.738   -11.859 1.00 20.09 ?  137 PHE A O    1 
ATOM   695  C  CB   . PHE A 1 89  ? 6.166  6.219   -10.407 1.00 19.54 ?  137 PHE A CB   1 
ATOM   696  C  CG   . PHE A 1 89  ? 5.369  5.513   -9.343  1.00 21.54 ?  137 PHE A CG   1 
ATOM   697  C  CD1  . PHE A 1 89  ? 5.592  5.768   -7.992  1.00 22.80 ?  137 PHE A CD1  1 
ATOM   698  C  CD2  . PHE A 1 89  ? 4.365  4.612   -9.697  1.00 23.98 ?  137 PHE A CD2  1 
ATOM   699  C  CE1  . PHE A 1 89  ? 4.825  5.136   -7.013  1.00 21.99 ?  137 PHE A CE1  1 
ATOM   700  C  CE2  . PHE A 1 89  ? 3.590  3.972   -8.718  1.00 22.22 ?  137 PHE A CE2  1 
ATOM   701  C  CZ   . PHE A 1 89  ? 3.822  4.236   -7.382  1.00 22.75 ?  137 PHE A CZ   1 
ATOM   702  N  N    . GLY A 1 90  ? 8.953  5.521   -11.916 1.00 19.50 ?  138 GLY A N    1 
ATOM   703  C  CA   . GLY A 1 90  ? 9.659  5.544   -13.187 1.00 20.41 ?  138 GLY A CA   1 
ATOM   704  C  C    . GLY A 1 90  ? 10.782 6.518   -13.508 1.00 21.28 ?  138 GLY A C    1 
ATOM   705  O  O    . GLY A 1 90  ? 10.830 7.012   -14.634 1.00 21.01 ?  138 GLY A O    1 
ATOM   706  N  N    . PRO A 1 91  ? 11.688 6.835   -12.570 1.00 20.19 ?  139 PRO A N    1 
ATOM   707  C  CA   . PRO A 1 91  ? 12.759 7.767   -12.938 1.00 21.71 ?  139 PRO A CA   1 
ATOM   708  C  C    . PRO A 1 91  ? 13.668 7.071   -13.957 1.00 22.79 ?  139 PRO A C    1 
ATOM   709  O  O    . PRO A 1 91  ? 13.837 5.848   -13.914 1.00 21.65 ?  139 PRO A O    1 
ATOM   710  C  CB   . PRO A 1 91  ? 13.456 8.035   -11.602 1.00 20.07 ?  139 PRO A CB   1 
ATOM   711  C  CG   . PRO A 1 91  ? 13.255 6.759   -10.855 1.00 20.74 ?  139 PRO A CG   1 
ATOM   712  C  CD   . PRO A 1 91  ? 11.799 6.434   -11.155 1.00 20.51 ?  139 PRO A CD   1 
ATOM   713  N  N    . ASP A 1 92  ? 14.244 7.838   -14.878 1.00 23.81 ?  140 ASP A N    1 
ATOM   714  C  CA   . ASP A 1 92  ? 15.110 7.253   -15.903 1.00 25.14 ?  140 ASP A CA   1 
ATOM   715  C  C    . ASP A 1 92  ? 16.191 6.325   -15.369 1.00 24.39 ?  140 ASP A C    1 
ATOM   716  O  O    . ASP A 1 92  ? 16.471 5.289   -15.975 1.00 24.06 ?  140 ASP A O    1 
ATOM   717  C  CB   . ASP A 1 92  ? 15.785 8.343   -16.746 1.00 28.28 ?  140 ASP A CB   1 
ATOM   718  C  CG   . ASP A 1 92  ? 14.792 9.167   -17.545 1.00 31.87 ?  140 ASP A CG   1 
ATOM   719  O  OD1  . ASP A 1 92  ? 13.704 8.639   -17.856 1.00 33.19 ?  140 ASP A OD1  1 
ATOM   720  O  OD2  . ASP A 1 92  ? 15.107 10.336  -17.875 1.00 33.93 ?  140 ASP A OD2  1 
ATOM   721  N  N    . ASP A 1 93  ? 16.794 6.671   -14.236 1.00 22.55 ?  141 ASP A N    1 
ATOM   722  C  CA   . ASP A 1 93  ? 17.860 5.831   -13.719 1.00 22.37 ?  141 ASP A CA   1 
ATOM   723  C  C    . ASP A 1 93  ? 17.413 4.486   -13.158 1.00 22.18 ?  141 ASP A C    1 
ATOM   724  O  O    . ASP A 1 93  ? 18.154 3.509   -13.243 1.00 23.90 ?  141 ASP A O    1 
ATOM   725  C  CB   . ASP A 1 93  ? 18.712 6.602   -12.685 1.00 21.15 ?  141 ASP A CB   1 
ATOM   726  C  CG   . ASP A 1 93  ? 17.958 6.922   -11.397 1.00 20.03 ?  141 ASP A CG   1 
ATOM   727  O  OD1  . ASP A 1 93  ? 16.824 7.428   -11.475 1.00 20.71 ?  141 ASP A OD1  1 
ATOM   728  O  OD2  . ASP A 1 93  ? 18.520 6.686   -10.305 1.00 14.65 ?  141 ASP A OD2  1 
ATOM   729  N  N    . LEU A 1 94  ? 16.203 4.403   -12.613 1.00 22.12 ?  142 LEU A N    1 
ATOM   730  C  CA   . LEU A 1 94  ? 15.767 3.131   -12.050 1.00 22.25 ?  142 LEU A CA   1 
ATOM   731  C  C    . LEU A 1 94  ? 14.849 2.332   -12.957 1.00 22.76 ?  142 LEU A C    1 
ATOM   732  O  O    . LEU A 1 94  ? 14.583 1.160   -12.701 1.00 23.37 ?  142 LEU A O    1 
ATOM   733  C  CB   . LEU A 1 94  ? 15.094 3.355   -10.692 1.00 21.42 ?  142 LEU A CB   1 
ATOM   734  C  CG   . LEU A 1 94  ? 15.954 4.084   -9.650  1.00 21.68 ?  142 LEU A CG   1 
ATOM   735  C  CD1  . LEU A 1 94  ? 15.200 4.183   -8.324  1.00 18.56 ?  142 LEU A CD1  1 
ATOM   736  C  CD2  . LEU A 1 94  ? 17.264 3.341   -9.465  1.00 18.46 ?  142 LEU A CD2  1 
ATOM   737  N  N    . GLY A 1 95  ? 14.373 2.965   -14.022 1.00 23.21 ?  143 GLY A N    1 
ATOM   738  C  CA   . GLY A 1 95  ? 13.493 2.270   -14.948 1.00 24.19 ?  143 GLY A CA   1 
ATOM   739  C  C    . GLY A 1 95  ? 12.071 2.796   -14.910 1.00 23.60 ?  143 GLY A C    1 
ATOM   740  O  O    . GLY A 1 95  ? 11.578 3.213   -13.853 1.00 21.62 ?  143 GLY A O    1 
ATOM   741  N  N    . ALA A 1 96  ? 11.416 2.774   -16.068 1.00 22.41 ?  144 ALA A N    1 
ATOM   742  C  CA   . ALA A 1 96  ? 10.046 3.251   -16.187 1.00 22.58 ?  144 ALA A CA   1 
ATOM   743  C  C    . ALA A 1 96  ? 9.084  2.411   -15.356 1.00 21.47 ?  144 ALA A C    1 
ATOM   744  O  O    . ALA A 1 96  ? 8.020  2.884   -14.977 1.00 21.38 ?  144 ALA A O    1 
ATOM   745  C  CB   . ALA A 1 96  ? 9.608  3.236   -17.648 1.00 23.95 ?  144 ALA A CB   1 
ATOM   746  N  N    . ASP A 1 97  ? 9.448  1.171   -15.062 1.00 21.59 ?  145 ASP A N    1 
ATOM   747  C  CA   . ASP A 1 97  ? 8.537  0.342   -14.285 1.00 22.67 ?  145 ASP A CA   1 
ATOM   748  C  C    . ASP A 1 97  ? 8.750  0.473   -12.780 1.00 21.07 ?  145 ASP A C    1 
ATOM   749  O  O    . ASP A 1 97  ? 8.092  -0.217  -12.003 1.00 21.42 ?  145 ASP A O    1 
ATOM   750  C  CB   . ASP A 1 97  ? 8.655  -1.122  -14.705 1.00 27.12 ?  145 ASP A CB   1 
ATOM   751  C  CG   . ASP A 1 97  ? 9.944  -1.757  -14.236 1.00 31.50 ?  145 ASP A CG   1 
ATOM   752  O  OD1  . ASP A 1 97  ? 11.015 -1.133  -14.421 1.00 34.86 ?  145 ASP A OD1  1 
ATOM   753  O  OD2  . ASP A 1 97  ? 9.888  -2.881  -13.689 1.00 34.38 ?  145 ASP A OD2  1 
ATOM   754  N  N    . TRP A 1 98  ? 9.652  1.365   -12.369 1.00 20.48 ?  146 TRP A N    1 
ATOM   755  C  CA   . TRP A 1 98  ? 9.923  1.576   -10.941 1.00 18.19 ?  146 TRP A CA   1 
ATOM   756  C  C    . TRP A 1 98  ? 8.706  2.187   -10.242 1.00 18.64 ?  146 TRP A C    1 
ATOM   757  O  O    . TRP A 1 98  ? 8.224  3.256   -10.630 1.00 16.90 ?  146 TRP A O    1 
ATOM   758  C  CB   . TRP A 1 98  ? 11.151 2.485   -10.771 1.00 16.64 ?  146 TRP A CB   1 
ATOM   759  C  CG   . TRP A 1 98  ? 11.506 2.803   -9.343  1.00 15.50 ?  146 TRP A CG   1 
ATOM   760  C  CD1  . TRP A 1 98  ? 11.239 3.959   -8.677  1.00 15.56 ?  146 TRP A CD1  1 
ATOM   761  C  CD2  . TRP A 1 98  ? 12.209 1.960   -8.420  1.00 15.00 ?  146 TRP A CD2  1 
ATOM   762  N  NE1  . TRP A 1 98  ? 11.736 3.895   -7.396  1.00 15.17 ?  146 TRP A NE1  1 
ATOM   763  C  CE2  . TRP A 1 98  ? 12.334 2.680   -7.209  1.00 14.30 ?  146 TRP A CE2  1 
ATOM   764  C  CE3  . TRP A 1 98  ? 12.745 0.667   -8.497  1.00 15.25 ?  146 TRP A CE3  1 
ATOM   765  C  CZ2  . TRP A 1 98  ? 12.975 2.153   -6.076  1.00 14.47 ?  146 TRP A CZ2  1 
ATOM   766  C  CZ3  . TRP A 1 98  ? 13.389 0.136   -7.361  1.00 14.71 ?  146 TRP A CZ3  1 
ATOM   767  C  CH2  . TRP A 1 98  ? 13.496 0.882   -6.174  1.00 14.21 ?  146 TRP A CH2  1 
ATOM   768  N  N    . LYS A 1 99  ? 8.220  1.515   -9.196  1.00 18.40 ?  147 LYS A N    1 
ATOM   769  C  CA   . LYS A 1 99  ? 7.042  1.992   -8.466  1.00 18.04 ?  147 LYS A CA   1 
ATOM   770  C  C    . LYS A 1 99  ? 7.355  2.662   -7.117  1.00 18.07 ?  147 LYS A C    1 
ATOM   771  O  O    . LYS A 1 99  ? 6.530  2.646   -6.205  1.00 16.72 ?  147 LYS A O    1 
ATOM   772  C  CB   . LYS A 1 99  ? 6.080  0.820   -8.236  1.00 19.17 ?  147 LYS A CB   1 
ATOM   773  C  CG   . LYS A 1 99  ? 5.693  0.061   -9.507  1.00 20.98 ?  147 LYS A CG   1 
ATOM   774  C  CD   . LYS A 1 99  ? 4.976  0.981   -10.486 1.00 24.66 ?  147 LYS A CD   1 
ATOM   775  C  CE   . LYS A 1 99  ? 4.581  0.264   -11.775 1.00 28.30 ?  147 LYS A CE   1 
ATOM   776  N  NZ   . LYS A 1 99  ? 5.566  -0.827  -12.101 1.00 30.85 ?  147 LYS A NZ   1 
ATOM   777  N  N    . GLY A 1 100 ? 8.532  3.269   -6.987  1.00 16.56 ?  148 GLY A N    1 
ATOM   778  C  CA   . GLY A 1 100 ? 8.873  3.895   -5.722  1.00 14.75 ?  148 GLY A CA   1 
ATOM   779  C  C    . GLY A 1 100 ? 9.542  2.864   -4.839  1.00 14.32 ?  148 GLY A C    1 
ATOM   780  O  O    . GLY A 1 100 ? 9.257  1.674   -4.957  1.00 14.15 ?  148 GLY A O    1 
ATOM   781  N  N    . GLY A 1 101 ? 10.435 3.307   -3.965  1.00 12.96 ?  149 GLY A N    1 
ATOM   782  C  CA   . GLY A 1 101 ? 11.126 2.372   -3.101  1.00 11.74 ?  149 GLY A CA   1 
ATOM   783  C  C    . GLY A 1 101 ? 12.462 2.891   -2.624  1.00 12.39 ?  149 GLY A C    1 
ATOM   784  O  O    . GLY A 1 101 ? 12.629 4.094   -2.423  1.00 12.72 ?  149 GLY A O    1 
ATOM   785  N  N    . PHE A 1 102 ? 13.420 1.985   -2.450  1.00 11.17 ?  150 PHE A N    1 
ATOM   786  C  CA   . PHE A 1 102 ? 14.749 2.345   -1.970  1.00 12.43 ?  150 PHE A CA   1 
ATOM   787  C  C    . PHE A 1 102 ? 15.843 1.791   -2.875  1.00 12.97 ?  150 PHE A C    1 
ATOM   788  O  O    . PHE A 1 102 ? 15.715 0.700   -3.447  1.00 14.03 ?  150 PHE A O    1 
ATOM   789  C  CB   . PHE A 1 102 ? 14.964 1.826   -0.532  1.00 10.34 ?  150 PHE A CB   1 
ATOM   790  C  CG   . PHE A 1 102 ? 13.887 2.252   0.438   1.00 11.31 ?  150 PHE A CG   1 
ATOM   791  C  CD1  . PHE A 1 102 ? 12.714 1.509   0.571   1.00 13.25 ?  150 PHE A CD1  1 
ATOM   792  C  CD2  . PHE A 1 102 ? 14.032 3.416   1.194   1.00 11.99 ?  150 PHE A CD2  1 
ATOM   793  C  CE1  . PHE A 1 102 ? 11.693 1.926   1.444   1.00 12.68 ?  150 PHE A CE1  1 
ATOM   794  C  CE2  . PHE A 1 102 ? 13.023 3.848   2.073   1.00 12.52 ?  150 PHE A CE2  1 
ATOM   795  C  CZ   . PHE A 1 102 ? 11.858 3.107   2.197   1.00 13.09 ?  150 PHE A CZ   1 
ATOM   796  N  N    . PHE A 1 103 ? 16.926 2.548   -2.999  1.00 13.14 ?  151 PHE A N    1 
ATOM   797  C  CA   . PHE A 1 103 ? 18.039 2.145   -3.845  1.00 15.36 ?  151 PHE A CA   1 
ATOM   798  C  C    . PHE A 1 103 ? 19.337 2.340   -3.074  1.00 13.54 ?  151 PHE A C    1 
ATOM   799  O  O    . PHE A 1 103 ? 19.679 3.456   -2.697  1.00 14.86 ?  151 PHE A O    1 
ATOM   800  C  CB   . PHE A 1 103 ? 18.076 2.996   -5.115  1.00 16.47 ?  151 PHE A CB   1 
ATOM   801  C  CG   . PHE A 1 103 ? 19.183 2.623   -6.060  1.00 17.81 ?  151 PHE A CG   1 
ATOM   802  C  CD1  . PHE A 1 103 ? 19.076 1.496   -6.862  1.00 19.41 ?  151 PHE A CD1  1 
ATOM   803  C  CD2  . PHE A 1 103 ? 20.342 3.398   -6.137  1.00 20.53 ?  151 PHE A CD2  1 
ATOM   804  C  CE1  . PHE A 1 103 ? 20.110 1.131   -7.739  1.00 19.58 ?  151 PHE A CE1  1 
ATOM   805  C  CE2  . PHE A 1 103 ? 21.381 3.052   -7.004  1.00 20.79 ?  151 PHE A CE2  1 
ATOM   806  C  CZ   . PHE A 1 103 ? 21.263 1.913   -7.809  1.00 21.82 ?  151 PHE A CZ   1 
ATOM   807  N  N    . CYS A 1 104 ? 20.061 1.255   -2.839  1.00 15.46 ?  152 CYS A N    1 
ATOM   808  C  CA   . CYS A 1 104 ? 21.289 1.317   -2.091  1.00 14.47 ?  152 CYS A CA   1 
ATOM   809  C  C    . CYS A 1 104 ? 22.431 1.794   -3.017  1.00 15.05 ?  152 CYS A C    1 
ATOM   810  O  O    . CYS A 1 104 ? 22.685 1.110   -4.038  1.00 15.53 ?  152 CYS A O    1 
ATOM   811  C  CB   . CYS A 1 104 ? 21.520 -0.182  -1.403  1.00 14.64 ?  152 CYS A CB   1 
ATOM   812  S  SG   . CYS A 1 104 ? 23.088 0.100   -0.428  1.00 15.94 ?  152 CYS A SG   1 
ATOM   813  N  N    . PRO A 1 105 ? 23.084 2.916   -2.762  1.00 15.41 ?  153 PRO A N    1 
ATOM   814  C  CA   . PRO A 1 105 ? 24.149 3.460   -3.610  1.00 15.84 ?  153 PRO A CA   1 
ATOM   815  C  C    . PRO A 1 105 ? 25.475 2.725   -3.584  1.00 16.19 ?  153 PRO A C    1 
ATOM   816  O  O    . PRO A 1 105 ? 26.341 2.959   -4.423  1.00 16.50 ?  153 PRO A O    1 
ATOM   817  C  CB   . PRO A 1 105 ? 24.267 4.897   -3.122  1.00 15.64 ?  153 PRO A CB   1 
ATOM   818  C  CG   . PRO A 1 105 ? 24.036 4.776   -1.675  1.00 16.33 ?  153 PRO A CG   1 
ATOM   819  C  CD   . PRO A 1 105 ? 22.903 3.749   -1.553  1.00 16.89 ?  153 PRO A CD   1 
ATOM   820  N  N    . CYS A 1 106 ? 25.633 1.821   -2.637  1.00 14.58 ?  154 CYS A N    1 
ATOM   821  C  CA   . CYS A 1 106 ? 26.943 1.225   -2.514  1.00 15.48 ?  154 CYS A CA   1 
ATOM   822  C  C    . CYS A 1 106 ? 26.994 0.062   -3.577  1.00 16.55 ?  154 CYS A C    1 
ATOM   823  O  O    . CYS A 1 106 ? 27.969 -0.059  -4.331  1.00 16.69 ?  154 CYS A O    1 
ATOM   824  C  CB   . CYS A 1 106 ? 26.985 0.515   -1.215  1.00 15.61 ?  154 CYS A CB   1 
ATOM   825  S  SG   . CYS A 1 106 ? 27.278 1.821   0.061   1.00 19.01 ?  154 CYS A SG   1 
ATOM   826  N  N    . HIS A 1 107 ? 25.996 -0.878  -3.570  1.00 15.85 ?  155 HIS A N    1 
ATOM   827  C  CA   . HIS A 1 107 ? 26.210 -1.977  -4.633  1.00 16.37 ?  155 HIS A CA   1 
ATOM   828  C  C    . HIS A 1 107 ? 24.838 -2.230  -5.406  1.00 17.77 ?  155 HIS A C    1 
ATOM   829  O  O    . HIS A 1 107 ? 24.667 -3.220  -6.126  1.00 18.37 ?  155 HIS A O    1 
ATOM   830  C  CB   . HIS A 1 107 ? 26.738 -3.264  -4.007  1.00 16.04 ?  155 HIS A CB   1 
ATOM   831  C  CG   . HIS A 1 107 ? 27.823 -3.193  -3.026  1.00 16.89 ?  155 HIS A CG   1 
ATOM   832  N  ND1  . HIS A 1 107 ? 27.602 -3.125  -1.633  1.00 18.90 ?  155 HIS A ND1  1 
ATOM   833  C  CD2  . HIS A 1 107 ? 29.167 -3.002  -3.208  1.00 18.65 ?  155 HIS A CD2  1 
ATOM   834  C  CE1  . HIS A 1 107 ? 28.751 -2.834  -1.019  1.00 18.15 ?  155 HIS A CE1  1 
ATOM   835  N  NE2  . HIS A 1 107 ? 29.696 -2.738  -1.969  1.00 17.48 ?  155 HIS A NE2  1 
ATOM   836  N  N    . GLY A 1 108 ? 23.940 -1.193  -5.452  1.00 15.50 ?  156 GLY A N    1 
ATOM   837  C  CA   . GLY A 1 108 ? 22.712 -1.233  -6.235  1.00 15.22 ?  156 GLY A CA   1 
ATOM   838  C  C    . GLY A 1 108 ? 21.582 -2.084  -5.791  1.00 15.98 ?  156 GLY A C    1 
ATOM   839  O  O    . GLY A 1 108 ? 20.626 -2.288  -6.642  1.00 15.03 ?  156 GLY A O    1 
ATOM   840  N  N    . SER A 1 109 ? 21.535 -2.519  -4.545  1.00 15.38 ?  157 SER A N    1 
ATOM   841  C  CA   . SER A 1 109 ? 20.379 -3.343  -4.150  1.00 15.47 ?  157 SER A CA   1 
ATOM   842  C  C    . SER A 1 109 ? 19.088 -2.465  -4.139  1.00 16.42 ?  157 SER A C    1 
ATOM   843  O  O    . SER A 1 109 ? 19.125 -1.230  -3.830  1.00 17.38 ?  157 SER A O    1 
ATOM   844  C  CB   . SER A 1 109 ? 20.499 -3.890  -2.764  1.00 14.66 ?  157 SER A CB   1 
ATOM   845  O  OG   . SER A 1 109 ? 21.568 -4.862  -2.784  1.00 14.34 ?  157 SER A OG   1 
ATOM   846  N  N    . ARG A 1 110 ? 17.966 -3.032  -4.573  1.00 14.98 ?  158 ARG A N    1 
ATOM   847  C  CA   . ARG A 1 110 ? 16.683 -2.337  -4.653  1.00 14.81 ?  158 ARG A CA   1 
ATOM   848  C  C    . ARG A 1 110 ? 15.644 -2.979  -3.737  1.00 13.47 ?  158 ARG A C    1 
ATOM   849  O  O    . ARG A 1 110 ? 15.600 -4.194  -3.594  1.00 15.61 ?  158 ARG A O    1 
ATOM   850  C  CB   . ARG A 1 110 ? 16.168 -2.358  -6.097  1.00 15.15 ?  158 ARG A CB   1 
ATOM   851  C  CG   . ARG A 1 110 ? 17.127 -1.736  -7.104  1.00 14.40 ?  158 ARG A CG   1 
ATOM   852  C  CD   . ARG A 1 110 ? 16.639 -1.938  -8.539  1.00 19.27 ?  158 ARG A CD   1 
ATOM   853  N  NE   . ARG A 1 110 ? 17.547 -1.325  -9.500  1.00 19.90 ?  158 ARG A NE   1 
ATOM   854  C  CZ   . ARG A 1 110 ? 17.161 -0.768  -10.641 1.00 22.55 ?  158 ARG A CZ   1 
ATOM   855  N  NH1  . ARG A 1 110 ? 15.872 -0.742  -10.980 1.00 22.11 ?  158 ARG A NH1  1 
ATOM   856  N  NH2  . ARG A 1 110 ? 18.068 -0.218  -11.433 1.00 22.93 ?  158 ARG A NH2  1 
ATOM   857  N  N    . PHE A 1 111 ? 14.818 -2.148  -3.110  1.00 14.19 ?  159 PHE A N    1 
ATOM   858  C  CA   . PHE A 1 111 ? 13.763 -2.613  -2.220  1.00 13.66 ?  159 PHE A CA   1 
ATOM   859  C  C    . PHE A 1 111 ? 12.525 -1.796  -2.578  1.00 12.51 ?  159 PHE A C    1 
ATOM   860  O  O    . PHE A 1 111 ? 12.638 -0.638  -2.985  1.00 12.15 ?  159 PHE A O    1 
ATOM   861  C  CB   . PHE A 1 111 ? 14.135 -2.366  -0.752  1.00 12.17 ?  159 PHE A CB   1 
ATOM   862  C  CG   . PHE A 1 111 ? 15.504 -2.861  -0.377  1.00 11.85 ?  159 PHE A CG   1 
ATOM   863  C  CD1  . PHE A 1 111 ? 16.632 -2.106  -0.673  1.00 10.83 ?  159 PHE A CD1  1 
ATOM   864  C  CD2  . PHE A 1 111 ? 15.665 -4.093  0.261   1.00 11.31 ?  159 PHE A CD2  1 
ATOM   865  C  CE1  . PHE A 1 111 ? 17.899 -2.569  -0.345  1.00 12.24 ?  159 PHE A CE1  1 
ATOM   866  C  CE2  . PHE A 1 111 ? 16.944 -4.574  0.597   1.00 10.94 ?  159 PHE A CE2  1 
ATOM   867  C  CZ   . PHE A 1 111 ? 18.057 -3.808  0.292   1.00 10.04 ?  159 PHE A CZ   1 
ATOM   868  N  N    . ASP A 1 112 ? 11.341 -2.374  -2.432  1.00 11.05 ?  160 ASP A N    1 
ATOM   869  C  CA   . ASP A 1 112 ? 10.151 -1.614  -2.791  1.00 11.31 ?  160 ASP A CA   1 
ATOM   870  C  C    . ASP A 1 112 ? 9.620  -0.806  -1.618  1.00 12.56 ?  160 ASP A C    1 
ATOM   871  O  O    . ASP A 1 112 ? 10.312 -0.670  -0.604  1.00 11.01 ?  160 ASP A O    1 
ATOM   872  C  CB   . ASP A 1 112 ? 9.076  -2.533  -3.399  1.00 9.50  ?  160 ASP A CB   1 
ATOM   873  C  CG   . ASP A 1 112 ? 8.390  -3.429  -2.391  1.00 12.32 ?  160 ASP A CG   1 
ATOM   874  O  OD1  . ASP A 1 112 ? 8.745  -3.443  -1.191  1.00 10.99 ?  160 ASP A OD1  1 
ATOM   875  O  OD2  . ASP A 1 112 ? 7.455  -4.134  -2.831  1.00 13.28 ?  160 ASP A OD2  1 
ATOM   876  N  N    . LEU A 1 113 ? 8.407  -0.267  -1.739  1.00 11.95 ?  161 LEU A N    1 
ATOM   877  C  CA   . LEU A 1 113 ? 7.872  0.543   -0.659  1.00 13.24 ?  161 LEU A CA   1 
ATOM   878  C  C    . LEU A 1 113 ? 7.293  -0.239  0.511   1.00 12.82 ?  161 LEU A C    1 
ATOM   879  O  O    . LEU A 1 113 ? 6.573  0.313   1.338   1.00 12.17 ?  161 LEU A O    1 
ATOM   880  C  CB   . LEU A 1 113 ? 6.869  1.575   -1.194  1.00 12.32 ?  161 LEU A CB   1 
ATOM   881  C  CG   . LEU A 1 113 ? 7.532  2.672   -2.056  1.00 11.50 ?  161 LEU A CG   1 
ATOM   882  C  CD1  . LEU A 1 113 ? 6.466  3.536   -2.705  1.00 13.65 ?  161 LEU A CD1  1 
ATOM   883  C  CD2  . LEU A 1 113 ? 8.447  3.532   -1.195  1.00 12.05 ?  161 LEU A CD2  1 
ATOM   884  N  N    . ALA A 1 114 ? 7.608  -1.531  0.559   1.00 13.22 ?  162 ALA A N    1 
ATOM   885  C  CA   . ALA A 1 114 ? 7.228  -2.392  1.690   1.00 12.80 ?  162 ALA A CA   1 
ATOM   886  C  C    . ALA A 1 114 ? 8.582  -2.887  2.195   1.00 12.25 ?  162 ALA A C    1 
ATOM   887  O  O    . ALA A 1 114 ? 8.669  -3.806  3.013   1.00 11.14 ?  162 ALA A O    1 
ATOM   888  C  CB   . ALA A 1 114 ? 6.372  -3.587  1.248   1.00 13.63 ?  162 ALA A CB   1 
ATOM   889  N  N    . ALA A 1 115 ? 9.635  -2.265  1.663   1.00 12.23 ?  163 ALA A N    1 
ATOM   890  C  CA   . ALA A 1 115 ? 11.017 -2.577  2.001   1.00 10.76 ?  163 ALA A CA   1 
ATOM   891  C  C    . ALA A 1 115 ? 11.399 -4.002  1.625   1.00 13.22 ?  163 ALA A C    1 
ATOM   892  O  O    . ALA A 1 115 ? 12.267 -4.606  2.263   1.00 12.34 ?  163 ALA A O    1 
ATOM   893  C  CB   . ALA A 1 115 ? 11.265 -2.339  3.498   1.00 12.34 ?  163 ALA A CB   1 
ATOM   894  N  N    . ARG A 1 116 ? 10.750 -4.527  0.586   1.00 12.17 ?  164 ARG A N    1 
ATOM   895  C  CA   . ARG A 1 116 ? 11.020 -5.883  0.095   1.00 13.53 ?  164 ARG A CA   1 
ATOM   896  C  C    . ARG A 1 116 ? 12.102 -5.833  -0.988  1.00 13.10 ?  164 ARG A C    1 
ATOM   897  O  O    . ARG A 1 116 ? 12.032 -5.010  -1.919  1.00 11.05 ?  164 ARG A O    1 
ATOM   898  C  CB   . ARG A 1 116 ? 9.724  -6.513  -0.433  1.00 11.71 ?  164 ARG A CB   1 
ATOM   899  C  CG   . ARG A 1 116 ? 8.662  -6.646  0.672   1.00 13.43 ?  164 ARG A CG   1 
ATOM   900  C  CD   . ARG A 1 116 ? 7.321  -7.199  0.152   1.00 10.41 ?  164 ARG A CD   1 
ATOM   901  N  NE   . ARG A 1 116 ? 6.798  -6.386  -0.939  1.00 12.07 ?  164 ARG A NE   1 
ATOM   902  C  CZ   . ARG A 1 116 ? 5.747  -6.714  -1.687  1.00 14.71 ?  164 ARG A CZ   1 
ATOM   903  N  NH1  . ARG A 1 116 ? 5.084  -7.854  -1.465  1.00 13.14 ?  164 ARG A NH1  1 
ATOM   904  N  NH2  . ARG A 1 116 ? 5.363  -5.909  -2.672  1.00 11.93 ?  164 ARG A NH2  1 
ATOM   905  N  N    . VAL A 1 117 ? 13.098 -6.714  -0.861  1.00 13.42 ?  165 VAL A N    1 
ATOM   906  C  CA   . VAL A 1 117 ? 14.223 -6.761  -1.797  1.00 13.02 ?  165 VAL A CA   1 
ATOM   907  C  C    . VAL A 1 117 ? 13.913 -7.438  -3.136  1.00 13.56 ?  165 VAL A C    1 
ATOM   908  O  O    . VAL A 1 117 ? 13.265 -8.493  -3.191  1.00 13.17 ?  165 VAL A O    1 
ATOM   909  C  CB   . VAL A 1 117 ? 15.482 -7.453  -1.136  1.00 13.84 ?  165 VAL A CB   1 
ATOM   910  C  CG1  . VAL A 1 117 ? 15.226 -8.935  -0.901  1.00 14.05 ?  165 VAL A CG1  1 
ATOM   911  C  CG2  . VAL A 1 117 ? 16.734 -7.251  -2.016  1.00 11.61 ?  165 VAL A CG2  1 
ATOM   912  N  N    . PHE A 1 118 ? 14.369 -6.815  -4.219  1.00 12.58 ?  166 PHE A N    1 
ATOM   913  C  CA   . PHE A 1 118 ? 14.152 -7.370  -5.548  1.00 13.54 ?  166 PHE A CA   1 
ATOM   914  C  C    . PHE A 1 118 ? 15.145 -8.473  -5.832  1.00 13.81 ?  166 PHE A C    1 
ATOM   915  O  O    . PHE A 1 118 ? 16.222 -8.548  -5.227  1.00 13.38 ?  166 PHE A O    1 
ATOM   916  C  CB   . PHE A 1 118 ? 14.282 -6.302  -6.646  1.00 13.13 ?  166 PHE A CB   1 
ATOM   917  C  CG   . PHE A 1 118 ? 13.117 -5.352  -6.708  1.00 14.41 ?  166 PHE A CG   1 
ATOM   918  C  CD1  . PHE A 1 118 ? 13.038 -4.267  -5.838  1.00 15.32 ?  166 PHE A CD1  1 
ATOM   919  C  CD2  . PHE A 1 118 ? 12.060 -5.587  -7.592  1.00 15.68 ?  166 PHE A CD2  1 
ATOM   920  C  CE1  . PHE A 1 118 ? 11.919 -3.431  -5.843  1.00 17.66 ?  166 PHE A CE1  1 
ATOM   921  C  CE2  . PHE A 1 118 ? 10.932 -4.758  -7.604  1.00 17.35 ?  166 PHE A CE2  1 
ATOM   922  C  CZ   . PHE A 1 118 ? 10.864 -3.679  -6.726  1.00 17.24 ?  166 PHE A CZ   1 
ATOM   923  N  N    . LYS A 1 119 ? 14.763 -9.339  -6.760  1.00 15.69 ?  167 LYS A N    1 
ATOM   924  C  CA   . LYS A 1 119 ? 15.626 -10.431 -7.161  1.00 14.84 ?  167 LYS A CA   1 
ATOM   925  C  C    . LYS A 1 119 ? 16.902 -9.899  -7.814  1.00 14.71 ?  167 LYS A C    1 
ATOM   926  O  O    . LYS A 1 119 ? 16.936 -8.789  -8.343  1.00 13.04 ?  167 LYS A O    1 
ATOM   927  C  CB   . LYS A 1 119 ? 14.892 -11.327 -8.161  1.00 14.61 ?  167 LYS A CB   1 
ATOM   928  C  CG   . LYS A 1 119 ? 13.694 -12.070 -7.577  1.00 14.00 ?  167 LYS A CG   1 
ATOM   929  C  CD   . LYS A 1 119 ? 12.933 -12.829 -8.663  1.00 16.92 ?  167 LYS A CD   1 
ATOM   930  C  CE   . LYS A 1 119 ? 11.870 -13.738 -8.046  1.00 16.39 ?  167 LYS A CE   1 
ATOM   931  N  NZ   . LYS A 1 119 ? 11.055 -14.392 -9.102  1.00 19.53 ?  167 LYS A NZ   1 
ATOM   932  N  N    . ASN A 1 120 ? 17.949 -10.712 -7.741  1.00 13.04 ?  168 ASN A N    1 
ATOM   933  C  CA   . ASN A 1 120 ? 19.232 -10.433 -8.359  1.00 14.59 ?  168 ASN A CA   1 
ATOM   934  C  C    . ASN A 1 120 ? 19.983 -9.153  -8.023  1.00 14.59 ?  168 ASN A C    1 
ATOM   935  O  O    . ASN A 1 120 ? 20.495 -8.475  -8.915  1.00 13.71 ?  168 ASN A O    1 
ATOM   936  C  CB   . ASN A 1 120 ? 19.091 -10.567 -9.881  1.00 13.07 ?  168 ASN A CB   1 
ATOM   937  C  CG   . ASN A 1 120 ? 18.704 -11.993 -10.297 1.00 15.83 ?  168 ASN A CG   1 
ATOM   938  O  OD1  . ASN A 1 120 ? 18.935 -12.949 -9.551  1.00 13.86 ?  168 ASN A OD1  1 
ATOM   939  N  ND2  . ASN A 1 120 ? 18.135 -12.135 -11.488 1.00 16.28 ?  168 ASN A ND2  1 
ATOM   940  N  N    . VAL A 1 121 ? 20.035 -8.822  -6.738  1.00 13.48 ?  169 VAL A N    1 
ATOM   941  C  CA   . VAL A 1 121 ? 20.826 -7.689  -6.289  1.00 14.48 ?  169 VAL A CA   1 
ATOM   942  C  C    . VAL A 1 121 ? 21.666 -8.314  -5.183  1.00 14.18 ?  169 VAL A C    1 
ATOM   943  O  O    . VAL A 1 121 ? 21.418 -9.452  -4.780  1.00 14.47 ?  169 VAL A O    1 
ATOM   944  C  CB   . VAL A 1 121 ? 19.970 -6.483  -5.767  1.00 13.49 ?  169 VAL A CB   1 
ATOM   945  C  CG1  . VAL A 1 121 ? 19.043 -5.994  -6.880  1.00 14.13 ?  169 VAL A CG1  1 
ATOM   946  C  CG2  . VAL A 1 121 ? 19.216 -6.842  -4.506  1.00 11.04 ?  169 VAL A CG2  1 
ATOM   947  N  N    . PRO A 1 122 ? 22.694 -7.607  -4.705  1.00 14.76 ?  170 PRO A N    1 
ATOM   948  C  CA   . PRO A 1 122 ? 23.536 -8.170  -3.649  1.00 14.93 ?  170 PRO A CA   1 
ATOM   949  C  C    . PRO A 1 122 ? 22.816 -8.473  -2.336  1.00 14.79 ?  170 PRO A C    1 
ATOM   950  O  O    . PRO A 1 122 ? 23.149 -9.442  -1.657  1.00 14.58 ?  170 PRO A O    1 
ATOM   951  C  CB   . PRO A 1 122 ? 24.608 -7.131  -3.507  1.00 14.85 ?  170 PRO A CB   1 
ATOM   952  C  CG   . PRO A 1 122 ? 24.775 -6.586  -4.891  1.00 14.75 ?  170 PRO A CG   1 
ATOM   953  C  CD   . PRO A 1 122 ? 23.188 -6.344  -5.218  1.00 15.17 ?  170 PRO A CD   1 
ATOM   954  N  N    . ALA A 1 123 ? 21.838 -7.644  -1.970  1.00 15.36 ?  171 ALA A N    1 
ATOM   955  C  CA   . ALA A 1 123 ? 21.106 -7.867  -0.727  1.00 14.35 ?  171 ALA A CA   1 
ATOM   956  C  C    . ALA A 1 123 ? 20.237 -9.112  -0.896  1.00 14.69 ?  171 ALA A C    1 
ATOM   957  O  O    . ALA A 1 123 ? 19.530 -9.246  -1.884  1.00 14.89 ?  171 ALA A O    1 
ATOM   958  C  CB   . ALA A 1 123 ? 20.240 -6.653  -0.393  1.00 13.86 ?  171 ALA A CB   1 
ATOM   959  N  N    . PRO A 1 124 ? 20.268 -10.033 0.078   1.00 15.09 ?  172 PRO A N    1 
ATOM   960  C  CA   . PRO A 1 124 ? 19.459 -11.244 -0.052  1.00 16.15 ?  172 PRO A CA   1 
ATOM   961  C  C    . PRO A 1 124 ? 18.108 -11.230 0.660   1.00 17.08 ?  172 PRO A C    1 
ATOM   962  O  O    . PRO A 1 124 ? 17.292 -12.135 0.453   1.00 18.60 ?  172 PRO A O    1 
ATOM   963  C  CB   . PRO A 1 124 ? 20.376 -12.301 0.528   1.00 18.04 ?  172 PRO A CB   1 
ATOM   964  C  CG   . PRO A 1 124 ? 20.950 -11.576 1.719   1.00 18.22 ?  172 PRO A CG   1 
ATOM   965  C  CD   . PRO A 1 124 ? 21.268 -10.186 1.156   1.00 17.12 ?  172 PRO A CD   1 
ATOM   966  N  N    . THR A 1 125 ? 17.856 -10.215 1.488   1.00 15.42 ?  173 THR A N    1 
ATOM   967  C  CA   . THR A 1 125 ? 16.613 -10.193 2.253   1.00 15.53 ?  173 THR A CA   1 
ATOM   968  C  C    . THR A 1 125 ? 15.943 -8.839  2.403   1.00 15.32 ?  173 THR A C    1 
ATOM   969  O  O    . THR A 1 125 ? 16.561 -7.792  2.216   1.00 15.50 ?  173 THR A O    1 
ATOM   970  C  CB   . THR A 1 125 ? 16.860 -10.721 3.674   1.00 16.19 ?  173 THR A CB   1 
ATOM   971  O  OG1  . THR A 1 125 ? 17.899 -9.939  4.276   1.00 17.21 ?  173 THR A OG1  1 
ATOM   972  C  CG2  . THR A 1 125 ? 17.307 -12.183 3.644   1.00 16.41 ?  173 THR A CG2  1 
ATOM   973  N  N    . ASN A 1 126 ? 14.665 -8.885  2.766   1.00 14.90 ?  174 ASN A N    1 
ATOM   974  C  CA   . ASN A 1 126 ? 13.865 -7.685  2.989   1.00 12.80 ?  174 ASN A CA   1 
ATOM   975  C  C    . ASN A 1 126 ? 14.475 -6.919  4.157   1.00 13.52 ?  174 ASN A C    1 
ATOM   976  O  O    . ASN A 1 126 ? 15.037 -7.532  5.060   1.00 12.92 ?  174 ASN A O    1 
ATOM   977  C  CB   . ASN A 1 126 ? 12.433 -8.098  3.348   1.00 12.72 ?  174 ASN A CB   1 
ATOM   978  C  CG   . ASN A 1 126 ? 11.760 -8.892  2.240   1.00 13.89 ?  174 ASN A CG   1 
ATOM   979  O  OD1  . ASN A 1 126 ? 12.063 -8.708  1.054   1.00 13.55 ?  174 ASN A OD1  1 
ATOM   980  N  ND2  . ASN A 1 126 ? 10.829 -9.762  2.616   1.00 12.52 ?  174 ASN A ND2  1 
ATOM   981  N  N    . LEU A 1 127 ? 14.391 -5.587  4.146   1.00 13.51 ?  175 LEU A N    1 
ATOM   982  C  CA   . LEU A 1 127 ? 14.923 -4.815  5.268   1.00 12.07 ?  175 LEU A CA   1 
ATOM   983  C  C    . LEU A 1 127 ? 14.228 -5.215  6.570   1.00 13.39 ?  175 LEU A C    1 
ATOM   984  O  O    . LEU A 1 127 ? 13.034 -5.563  6.597   1.00 12.36 ?  175 LEU A O    1 
ATOM   985  C  CB   . LEU A 1 127 ? 14.728 -3.317  5.058   1.00 10.59 ?  175 LEU A CB   1 
ATOM   986  C  CG   . LEU A 1 127 ? 15.302 -2.715  3.778   1.00 8.19  ?  175 LEU A CG   1 
ATOM   987  C  CD1  . LEU A 1 127 ? 14.987 -1.239  3.789   1.00 8.12  ?  175 LEU A CD1  1 
ATOM   988  C  CD2  . LEU A 1 127 ? 16.825 -2.974  3.692   1.00 9.34  ?  175 LEU A CD2  1 
ATOM   989  N  N    . VAL A 1 128 ? 14.992 -5.155  7.650   1.00 12.03 ?  176 VAL A N    1 
ATOM   990  C  CA   . VAL A 1 128 ? 14.500 -5.518  8.964   1.00 13.83 ?  176 VAL A CA   1 
ATOM   991  C  C    . VAL A 1 128 ? 13.502 -4.524  9.526   1.00 14.10 ?  176 VAL A C    1 
ATOM   992  O  O    . VAL A 1 128 ? 13.712 -3.316  9.458   1.00 14.51 ?  176 VAL A O    1 
ATOM   993  C  CB   . VAL A 1 128 ? 15.667 -5.645  9.954   1.00 14.07 ?  176 VAL A CB   1 
ATOM   994  C  CG1  . VAL A 1 128 ? 15.152 -6.084  11.318  1.00 17.46 ?  176 VAL A CG1  1 
ATOM   995  C  CG2  . VAL A 1 128 ? 16.674 -6.655  9.419   1.00 15.63 ?  176 VAL A CG2  1 
ATOM   996  N  N    . ILE A 1 129 ? 12.415 -5.048  10.072  1.00 13.88 ?  177 ILE A N    1 
ATOM   997  C  CA   . ILE A 1 129 ? 11.398 -4.217  10.698  1.00 14.62 ?  177 ILE A CA   1 
ATOM   998  C  C    . ILE A 1 129 ? 11.496 -4.466  12.196  1.00 15.50 ?  177 ILE A C    1 
ATOM   999  O  O    . ILE A 1 129 ? 11.410 -5.602  12.643  1.00 14.50 ?  177 ILE A O    1 
ATOM   1000 C  CB   . ILE A 1 129 ? 10.012 -4.591  10.193  1.00 13.56 ?  177 ILE A CB   1 
ATOM   1001 C  CG1  . ILE A 1 129 ? 9.921  -4.242  8.701   1.00 14.44 ?  177 ILE A CG1  1 
ATOM   1002 C  CG2  . ILE A 1 129 ? 8.944  -3.882  11.022  1.00 13.73 ?  177 ILE A CG2  1 
ATOM   1003 C  CD1  . ILE A 1 129 ? 8.609  -4.623  8.048   1.00 15.55 ?  177 ILE A CD1  1 
ATOM   1004 N  N    . PRO A 1 130 ? 11.694 -3.402  12.990  1.00 16.07 ?  178 PRO A N    1 
ATOM   1005 C  CA   . PRO A 1 130 ? 11.804 -3.544  14.442  1.00 15.83 ?  178 PRO A CA   1 
ATOM   1006 C  C    . PRO A 1 130 ? 10.443 -3.715  15.111  1.00 17.12 ?  178 PRO A C    1 
ATOM   1007 O  O    . PRO A 1 130 ? 9.414  -3.385  14.536  1.00 16.26 ?  178 PRO A O    1 
ATOM   1008 C  CB   . PRO A 1 130 ? 12.459 -2.235  14.849  1.00 15.61 ?  178 PRO A CB   1 
ATOM   1009 C  CG   . PRO A 1 130 ? 11.735 -1.262  13.956  1.00 17.00 ?  178 PRO A CG   1 
ATOM   1010 C  CD   . PRO A 1 130 ? 11.743 -1.981  12.599  1.00 14.18 ?  178 PRO A CD   1 
ATOM   1011 N  N    . LYS A 1 131 ? 10.449 -4.253  16.325  1.00 16.95 ?  179 LYS A N    1 
ATOM   1012 C  CA   . LYS A 1 131 ? 9.221  -4.389  17.088  1.00 16.22 ?  179 LYS A CA   1 
ATOM   1013 C  C    . LYS A 1 131 ? 8.740  -2.953  17.317  1.00 15.22 ?  179 LYS A C    1 
ATOM   1014 O  O    . LYS A 1 131 ? 9.546  -2.061  17.541  1.00 13.78 ?  179 LYS A O    1 
ATOM   1015 C  CB   . LYS A 1 131 ? 9.499  -5.008  18.457  1.00 17.32 ?  179 LYS A CB   1 
ATOM   1016 C  CG   . LYS A 1 131 ? 9.994  -6.449  18.449  1.00 20.43 ?  179 LYS A CG   1 
ATOM   1017 C  CD   . LYS A 1 131 ? 10.277 -6.923  19.886  1.00 22.04 ?  179 LYS A CD   1 
ATOM   1018 C  CE   . LYS A 1 131 ? 10.590 -8.408  19.933  1.00 26.03 ?  179 LYS A CE   1 
ATOM   1019 N  NZ   . LYS A 1 131 ? 10.894 -8.865  21.329  1.00 27.57 ?  179 LYS A NZ   1 
ATOM   1020 N  N    . HIS A 1 132 ? 7.436  -2.731  17.249  1.00 14.57 ?  180 HIS A N    1 
ATOM   1021 C  CA   . HIS A 1 132 ? 6.881  -1.408  17.495  1.00 14.48 ?  180 HIS A CA   1 
ATOM   1022 C  C    . HIS A 1 132 ? 5.386  -1.530  17.682  1.00 14.21 ?  180 HIS A C    1 
ATOM   1023 O  O    . HIS A 1 132 ? 4.790  -2.558  17.355  1.00 13.92 ?  180 HIS A O    1 
ATOM   1024 C  CB   . HIS A 1 132 ? 7.174  -0.435  16.340  1.00 12.79 ?  180 HIS A CB   1 
ATOM   1025 C  CG   . HIS A 1 132 ? 6.591  -0.862  15.031  1.00 15.36 ?  180 HIS A CG   1 
ATOM   1026 N  ND1  . HIS A 1 132 ? 7.139  -1.870  14.270  1.00 13.82 ?  180 HIS A ND1  1 
ATOM   1027 C  CD2  . HIS A 1 132 ? 5.516  -0.407  14.341  1.00 13.32 ?  180 HIS A CD2  1 
ATOM   1028 C  CE1  . HIS A 1 132 ? 6.432  -2.016  13.163  1.00 13.71 ?  180 HIS A CE1  1 
ATOM   1029 N  NE2  . HIS A 1 132 ? 5.443  -1.140  13.180  1.00 15.70 ?  180 HIS A NE2  1 
ATOM   1030 N  N    . VAL A 1 133 ? 4.779  -0.472  18.203  1.00 14.31 ?  181 VAL A N    1 
ATOM   1031 C  CA   . VAL A 1 133 ? 3.352  -0.470  18.449  1.00 15.57 ?  181 VAL A CA   1 
ATOM   1032 C  C    . VAL A 1 133 ? 2.837  0.957   18.361  1.00 15.83 ?  181 VAL A C    1 
ATOM   1033 O  O    . VAL A 1 133 ? 3.589  1.908   18.596  1.00 16.93 ?  181 VAL A O    1 
ATOM   1034 C  CB   . VAL A 1 133 ? 3.044  -1.075  19.848  1.00 16.66 ?  181 VAL A CB   1 
ATOM   1035 C  CG1  . VAL A 1 133 ? 3.697  -0.236  20.938  1.00 16.81 ?  181 VAL A CG1  1 
ATOM   1036 C  CG2  . VAL A 1 133 ? 1.547  -1.188  20.060  1.00 18.21 ?  181 VAL A CG2  1 
ATOM   1037 N  N    . TYR A 1 134 ? 1.571  1.118   17.985  1.00 15.10 ?  182 TYR A N    1 
ATOM   1038 C  CA   . TYR A 1 134 ? 0.983  2.451   17.908  1.00 16.02 ?  182 TYR A CA   1 
ATOM   1039 C  C    . TYR A 1 134 ? 0.463  2.808   19.287  1.00 16.74 ?  182 TYR A C    1 
ATOM   1040 O  O    . TYR A 1 134 ? -0.271 2.025   19.886  1.00 16.82 ?  182 TYR A O    1 
ATOM   1041 C  CB   . TYR A 1 134 ? -0.205 2.509   16.944  1.00 14.04 ?  182 TYR A CB   1 
ATOM   1042 C  CG   . TYR A 1 134 ? 0.172  2.631   15.493  1.00 14.69 ?  182 TYR A CG   1 
ATOM   1043 C  CD1  . TYR A 1 134 ? 0.651  1.538   14.795  1.00 15.95 ?  182 TYR A CD1  1 
ATOM   1044 C  CD2  . TYR A 1 134 ? 0.028  3.841   14.814  1.00 16.19 ?  182 TYR A CD2  1 
ATOM   1045 C  CE1  . TYR A 1 134 ? 0.976  1.632   13.450  1.00 16.53 ?  182 TYR A CE1  1 
ATOM   1046 C  CE2  . TYR A 1 134 ? 0.352  3.946   13.461  1.00 16.42 ?  182 TYR A CE2  1 
ATOM   1047 C  CZ   . TYR A 1 134 ? 0.822  2.833   12.791  1.00 15.75 ?  182 TYR A CZ   1 
ATOM   1048 O  OH   . TYR A 1 134 ? 1.127  2.908   11.453  1.00 16.04 ?  182 TYR A OH   1 
ATOM   1049 N  N    . LEU A 1 135 ? 0.852  3.973   19.792  1.00 17.17 ?  183 LEU A N    1 
ATOM   1050 C  CA   . LEU A 1 135 ? 0.363  4.436   21.089  1.00 18.55 ?  183 LEU A CA   1 
ATOM   1051 C  C    . LEU A 1 135 ? -0.977 5.108   20.803  1.00 19.23 ?  183 LEU A C    1 
ATOM   1052 O  O    . LEU A 1 135 ? -1.881 5.113   21.637  1.00 18.96 ?  183 LEU A O    1 
ATOM   1053 C  CB   . LEU A 1 135 ? 1.341  5.433   21.703  1.00 19.84 ?  183 LEU A CB   1 
ATOM   1054 C  CG   . LEU A 1 135 ? 2.693  4.804   22.064  1.00 17.68 ?  183 LEU A CG   1 
ATOM   1055 C  CD1  . LEU A 1 135 ? 3.574  5.844   22.735  1.00 18.39 ?  183 LEU A CD1  1 
ATOM   1056 C  CD2  . LEU A 1 135 ? 2.481  3.593   22.968  1.00 18.11 ?  183 LEU A CD2  1 
ATOM   1057 N  N    . ASN A 1 136 ? -1.086 5.668   19.604  1.00 17.35 ?  184 ASN A N    1 
ATOM   1058 C  CA   . ASN A 1 136 ? -2.303 6.309   19.126  1.00 17.72 ?  184 ASN A CA   1 
ATOM   1059 C  C    . ASN A 1 136 ? -2.101 6.552   17.631  1.00 17.47 ?  184 ASN A C    1 
ATOM   1060 O  O    . ASN A 1 136 ? -1.082 6.163   17.085  1.00 17.38 ?  184 ASN A O    1 
ATOM   1061 C  CB   . ASN A 1 136 ? -2.587 7.616   19.876  1.00 18.41 ?  184 ASN A CB   1 
ATOM   1062 C  CG   . ASN A 1 136 ? -1.431 8.596   19.817  1.00 21.65 ?  184 ASN A CG   1 
ATOM   1063 O  OD1  . ASN A 1 136 ? -0.994 9.009   18.737  1.00 19.54 ?  184 ASN A OD1  1 
ATOM   1064 N  ND2  . ASN A 1 136 ? -0.926 8.980   20.991  1.00 23.93 ?  184 ASN A ND2  1 
ATOM   1065 N  N    . ASP A 1 137 ? -3.053 7.196   16.969  1.00 17.84 ?  185 ASP A N    1 
ATOM   1066 C  CA   . ASP A 1 137 ? -2.937 7.409   15.526  1.00 19.92 ?  185 ASP A CA   1 
ATOM   1067 C  C    . ASP A 1 137 ? -1.710 8.137   14.984  1.00 19.50 ?  185 ASP A C    1 
ATOM   1068 O  O    . ASP A 1 137 ? -1.316 7.901   13.846  1.00 20.56 ?  185 ASP A O    1 
ATOM   1069 C  CB   . ASP A 1 137 ? -4.198 8.098   14.989  1.00 21.71 ?  185 ASP A CB   1 
ATOM   1070 C  CG   . ASP A 1 137 ? -5.364 7.147   14.867  1.00 22.79 ?  185 ASP A CG   1 
ATOM   1071 O  OD1  . ASP A 1 137 ? -5.127 5.929   14.997  1.00 26.56 ?  185 ASP A OD1  1 
ATOM   1072 O  OD2  . ASP A 1 137 ? -6.509 7.604   14.635  1.00 26.22 ?  185 ASP A OD2  1 
ATOM   1073 N  N    . THR A 1 138 ? -1.100 9.005   15.781  1.00 18.44 ?  186 THR A N    1 
ATOM   1074 C  CA   . THR A 1 138 ? 0.063  9.761   15.315  1.00 18.10 ?  186 THR A CA   1 
ATOM   1075 C  C    . THR A 1 138 ? 1.331  9.537   16.132  1.00 17.06 ?  186 THR A C    1 
ATOM   1076 O  O    . THR A 1 138 ? 2.268  10.330  16.065  1.00 16.23 ?  186 THR A O    1 
ATOM   1077 C  CB   . THR A 1 138 ? -0.237 11.275  15.321  1.00 18.98 ?  186 THR A CB   1 
ATOM   1078 O  OG1  . THR A 1 138 ? -0.612 11.672  16.642  1.00 18.03 ?  186 THR A OG1  1 
ATOM   1079 C  CG2  . THR A 1 138 ? -1.375 11.606  14.373  1.00 20.13 ?  186 THR A CG2  1 
ATOM   1080 N  N    . THR A 1 139 ? 1.365  8.456   16.898  1.00 16.85 ?  187 THR A N    1 
ATOM   1081 C  CA   . THR A 1 139 ? 2.527  8.176   17.730  1.00 16.40 ?  187 THR A CA   1 
ATOM   1082 C  C    . THR A 1 139 ? 2.867  6.693   17.691  1.00 16.40 ?  187 THR A C    1 
ATOM   1083 O  O    . THR A 1 139 ? 2.035  5.846   18.016  1.00 14.93 ?  187 THR A O    1 
ATOM   1084 C  CB   . THR A 1 139 ? 2.254  8.570   19.198  1.00 17.16 ?  187 THR A CB   1 
ATOM   1085 O  OG1  . THR A 1 139 ? 1.607  9.851   19.236  1.00 18.21 ?  187 THR A OG1  1 
ATOM   1086 C  CG2  . THR A 1 139 ? 3.556  8.632   19.983  1.00 18.72 ?  187 THR A CG2  1 
ATOM   1087 N  N    . ILE A 1 140 ? 4.104  6.386   17.308  1.00 16.14 ?  188 ILE A N    1 
ATOM   1088 C  CA   . ILE A 1 140 ? 4.554  5.004   17.243  1.00 15.21 ?  188 ILE A CA   1 
ATOM   1089 C  C    . ILE A 1 140 ? 5.725  4.825   18.195  1.00 15.90 ?  188 ILE A C    1 
ATOM   1090 O  O    . ILE A 1 140 ? 6.659  5.639   18.236  1.00 16.11 ?  188 ILE A O    1 
ATOM   1091 C  CB   . ILE A 1 140 ? 4.970  4.609   15.792  1.00 15.48 ?  188 ILE A CB   1 
ATOM   1092 C  CG1  . ILE A 1 140 ? 3.726  4.569   14.893  1.00 18.12 ?  188 ILE A CG1  1 
ATOM   1093 C  CG2  . ILE A 1 140 ? 5.686  3.253   15.793  1.00 13.57 ?  188 ILE A CG2  1 
ATOM   1094 C  CD1  . ILE A 1 140 ? 4.030  4.457   13.373  1.00 17.39 ?  188 ILE A CD1  1 
ATOM   1095 N  N    . LEU A 1 141 ? 5.655  3.773   18.994  1.00 15.81 ?  189 LEU A N    1 
ATOM   1096 C  CA   . LEU A 1 141 ? 6.714  3.500   19.946  1.00 16.00 ?  189 LEU A CA   1 
ATOM   1097 C  C    . LEU A 1 141 ? 7.541  2.372   19.363  1.00 15.31 ?  189 LEU A C    1 
ATOM   1098 O  O    . LEU A 1 141 ? 7.046  1.261   19.175  1.00 18.30 ?  189 LEU A O    1 
ATOM   1099 C  CB   . LEU A 1 141 ? 6.118  3.097   21.300  1.00 15.24 ?  189 LEU A CB   1 
ATOM   1100 C  CG   . LEU A 1 141 ? 7.150  2.865   22.405  1.00 17.34 ?  189 LEU A CG   1 
ATOM   1101 C  CD1  . LEU A 1 141 ? 7.884  4.161   22.700  1.00 17.16 ?  189 LEU A CD1  1 
ATOM   1102 C  CD2  . LEU A 1 141 ? 6.447  2.331   23.662  1.00 17.27 ?  189 LEU A CD2  1 
ATOM   1103 N  N    . ILE A 1 142 ? 8.800  2.668   19.074  1.00 15.51 ?  190 ILE A N    1 
ATOM   1104 C  CA   . ILE A 1 142 ? 9.710  1.696   18.475  1.00 16.13 ?  190 ILE A CA   1 
ATOM   1105 C  C    . ILE A 1 142 ? 10.591 1.035   19.522  1.00 17.22 ?  190 ILE A C    1 
ATOM   1106 O  O    . ILE A 1 142 ? 11.178 1.707   20.372  1.00 15.39 ?  190 ILE A O    1 
ATOM   1107 C  CB   . ILE A 1 142 ? 10.607 2.379   17.427  1.00 17.87 ?  190 ILE A CB   1 
ATOM   1108 C  CG1  . ILE A 1 142 ? 9.736  2.914   16.288  1.00 19.33 ?  190 ILE A CG1  1 
ATOM   1109 C  CG2  . ILE A 1 142 ? 11.647 1.396   16.899  1.00 15.58 ?  190 ILE A CG2  1 
ATOM   1110 C  CD1  . ILE A 1 142 ? 10.256 4.186   15.678  1.00 19.88 ?  190 ILE A CD1  1 
ATOM   1111 N  N    . GLY A 1 143 ? 10.665 -0.288  19.463  1.00 18.45 ?  191 GLY A N    1 
ATOM   1112 C  CA   . GLY A 1 143 ? 11.499 -1.021  20.395  1.00 23.28 ?  191 GLY A CA   1 
ATOM   1113 C  C    . GLY A 1 143 ? 10.697 -1.896  21.326  1.00 25.77 ?  191 GLY A C    1 
ATOM   1114 O  O    . GLY A 1 143 ? 11.256 -2.680  22.085  1.00 28.52 ?  191 GLY A O    1 
ATOM   1115 N  N    . GLU A 1 144 ? 9.380  -1.765  21.269  1.00 28.45 ?  192 GLU A N    1 
ATOM   1116 C  CA   . GLU A 1 144 ? 8.517  -2.553  22.123  1.00 30.42 ?  192 GLU A CA   1 
ATOM   1117 C  C    . GLU A 1 144 ? 7.152  -2.748  21.473  1.00 30.35 ?  192 GLU A C    1 
ATOM   1118 O  O    . GLU A 1 144 ? 6.735  -1.950  20.629  1.00 28.83 ?  192 GLU A O    1 
ATOM   1119 C  CB   . GLU A 1 144 ? 8.384  -1.855  23.480  1.00 33.75 ?  192 GLU A CB   1 
ATOM   1120 C  CG   . GLU A 1 144 ? 7.077  -1.128  23.711  1.00 35.48 ?  192 GLU A CG   1 
ATOM   1121 C  CD   . GLU A 1 144 ? 6.301  -1.767  24.845  1.00 38.83 ?  192 GLU A CD   1 
ATOM   1122 O  OE1  . GLU A 1 144 ? 6.866  -1.881  25.956  1.00 37.90 ?  192 GLU A OE1  1 
ATOM   1123 O  OE2  . GLU A 1 144 ? 5.138  -2.167  24.628  1.00 41.14 ?  192 GLU A OE2  1 
ATOM   1124 N  N    . ASP A 1 145 ? 6.462  -3.820  21.877  1.00 30.63 ?  193 ASP A N    1 
ATOM   1125 C  CA   . ASP A 1 145 ? 5.116  -4.147  21.333  1.00 33.71 ?  193 ASP A CA   1 
ATOM   1126 C  C    . ASP A 1 145 ? 4.302  -4.881  22.405  1.00 37.03 ?  193 ASP A C    1 
ATOM   1127 O  O    . ASP A 1 145 ? 4.914  -5.587  23.231  1.00 39.59 ?  193 ASP A O    1 
ATOM   1128 C  CB   . ASP A 1 145 ? 5.221  -4.966  20.044  1.00 29.65 ?  193 ASP A CB   1 
ATOM   1129 C  CG   . ASP A 1 145 ? 6.038  -6.237  20.202  1.00 30.34 ?  193 ASP A CG   1 
ATOM   1130 O  OD1  . ASP A 1 145 ? 5.879  -6.910  21.240  1.00 29.40 ?  193 ASP A OD1  1 
ATOM   1131 O  OD2  . ASP A 1 145 ? 6.828  -6.542  19.286  1.00 28.64 ?  193 ASP A OD2  1 
ATOM   1132 N  N    . ALA A 1 146 ? 2.975  -4.714  22.383  1.00 41.34 ?  194 ALA A N    1 
ATOM   1133 C  CA   . ALA A 1 146 ? 2.082  -5.374  23.365  1.00 43.51 ?  194 ALA A CA   1 
ATOM   1134 C  C    . ALA A 1 146 ? 0.641  -5.354  22.844  1.00 45.19 ?  194 ALA A C    1 
ATOM   1135 O  O    . ALA A 1 146 ? -0.217 -5.957  23.519  1.00 47.41 ?  194 ALA A O    1 
ATOM   1136 C  CB   . ALA A 1 146 ? 2.195  -4.687  24.704  1.00 44.70 ?  194 ALA A CB   1 
ATOM   1137 N  N    . PRO B 1 1   ? 10.527 6.588   25.267  1.00 20.15 ?  49  PRO B N    1 
ATOM   1138 C  CA   . PRO B 1 1   ? 9.654  6.275   26.423  1.00 19.86 ?  49  PRO B CA   1 
ATOM   1139 C  C    . PRO B 1 1   ? 9.611  4.779   26.685  1.00 20.28 ?  49  PRO B C    1 
ATOM   1140 O  O    . PRO B 1 1   ? 9.935  3.967   25.810  1.00 18.66 ?  49  PRO B O    1 
ATOM   1141 C  CB   . PRO B 1 1   ? 8.261  6.781   26.086  1.00 20.06 ?  49  PRO B CB   1 
ATOM   1142 C  CG   . PRO B 1 1   ? 8.567  7.849   25.042  1.00 22.50 ?  49  PRO B CG   1 
ATOM   1143 C  CD   . PRO B 1 1   ? 9.745  7.291   24.238  1.00 20.79 ?  49  PRO B CD   1 
ATOM   1144 N  N    . VAL B 1 2   ? 9.187  4.416   27.890  1.00 18.87 ?  50  VAL B N    1 
ATOM   1145 C  CA   . VAL B 1 2   ? 9.096  3.015   28.261  1.00 20.06 ?  50  VAL B CA   1 
ATOM   1146 C  C    . VAL B 1 2   ? 7.720  2.716   28.847  1.00 19.92 ?  50  VAL B C    1 
ATOM   1147 O  O    . VAL B 1 2   ? 7.133  3.541   29.547  1.00 18.40 ?  50  VAL B O    1 
ATOM   1148 C  CB   . VAL B 1 2   ? 10.178 2.637   29.308  1.00 20.66 ?  50  VAL B CB   1 
ATOM   1149 C  CG1  . VAL B 1 2   ? 9.962  3.417   30.591  1.00 22.58 ?  50  VAL B CG1  1 
ATOM   1150 C  CG2  . VAL B 1 2   ? 10.142 1.151   29.579  1.00 22.00 ?  50  VAL B CG2  1 
ATOM   1151 N  N    . GLU B 1 3   ? 7.201  1.533   28.538  1.00 19.40 ?  51  GLU B N    1 
ATOM   1152 C  CA   . GLU B 1 3   ? 5.911  1.124   29.056  1.00 18.36 ?  51  GLU B CA   1 
ATOM   1153 C  C    . GLU B 1 3   ? 6.051  0.312   30.345  1.00 17.89 ?  51  GLU B C    1 
ATOM   1154 O  O    . GLU B 1 3   ? 6.854  -0.625  30.418  1.00 17.82 ?  51  GLU B O    1 
ATOM   1155 C  CB   . GLU B 1 3   ? 5.157  0.309   28.004  1.00 20.06 ?  51  GLU B CB   1 
ATOM   1156 C  CG   . GLU B 1 3   ? 4.419  1.180   26.996  1.00 21.81 ?  51  GLU B CG   1 
ATOM   1157 C  CD   . GLU B 1 3   ? 3.587  0.379   26.016  1.00 23.82 ?  51  GLU B CD   1 
ATOM   1158 O  OE1  . GLU B 1 3   ? 3.195  -0.764  26.347  1.00 24.06 ?  51  GLU B OE1  1 
ATOM   1159 O  OE2  . GLU B 1 3   ? 3.308  0.903   24.920  1.00 24.00 ?  51  GLU B OE2  1 
ATOM   1160 N  N    . ALA B 1 4   ? 5.280  0.694   31.363  1.00 15.52 ?  52  ALA B N    1 
ATOM   1161 C  CA   . ALA B 1 4   ? 5.291  -0.012  32.647  1.00 14.91 ?  52  ALA B CA   1 
ATOM   1162 C  C    . ALA B 1 4   ? 3.968  -0.749  32.810  1.00 14.89 ?  52  ALA B C    1 
ATOM   1163 O  O    . ALA B 1 4   ? 2.906  -0.131  32.866  1.00 15.06 ?  52  ALA B O    1 
ATOM   1164 C  CB   . ALA B 1 4   ? 5.488  0.974   33.809  1.00 13.49 ?  52  ALA B CB   1 
ATOM   1165 N  N    . ASP B 1 5   ? 4.045  -2.076  32.876  1.00 14.73 ?  53  ASP B N    1 
ATOM   1166 C  CA   . ASP B 1 5   ? 2.861  -2.918  33.035  1.00 13.67 ?  53  ASP B CA   1 
ATOM   1167 C  C    . ASP B 1 5   ? 2.639  -3.102  34.520  1.00 12.72 ?  53  ASP B C    1 
ATOM   1168 O  O    . ASP B 1 5   ? 3.434  -3.755  35.175  1.00 13.70 ?  53  ASP B O    1 
ATOM   1169 C  CB   . ASP B 1 5   ? 3.106  -4.272  32.366  1.00 16.93 ?  53  ASP B CB   1 
ATOM   1170 C  CG   . ASP B 1 5   ? 1.945  -5.242  32.542  1.00 19.62 ?  53  ASP B CG   1 
ATOM   1171 O  OD1  . ASP B 1 5   ? 0.913  -4.853  33.116  1.00 18.99 ?  53  ASP B OD1  1 
ATOM   1172 O  OD2  . ASP B 1 5   ? 2.070  -6.402  32.085  1.00 23.01 ?  53  ASP B OD2  1 
ATOM   1173 N  N    . ILE B 1 6   ? 1.572  -2.512  35.047  1.00 14.37 ?  54  ILE B N    1 
ATOM   1174 C  CA   . ILE B 1 6   ? 1.267  -2.601  36.472  1.00 13.86 ?  54  ILE B CA   1 
ATOM   1175 C  C    . ILE B 1 6   ? 0.109  -3.557  36.743  1.00 15.18 ?  54  ILE B C    1 
ATOM   1176 O  O    . ILE B 1 6   ? -0.442 -3.568  37.842  1.00 13.65 ?  54  ILE B O    1 
ATOM   1177 C  CB   . ILE B 1 6   ? 0.925  -1.211  37.055  1.00 13.83 ?  54  ILE B CB   1 
ATOM   1178 C  CG1  . ILE B 1 6   ? -0.250 -0.591  36.295  1.00 12.96 ?  54  ILE B CG1  1 
ATOM   1179 C  CG2  . ILE B 1 6   ? 2.156  -0.299  36.981  1.00 13.25 ?  54  ILE B CG2  1 
ATOM   1180 C  CD1  . ILE B 1 6   ? -0.663 0.799   36.786  1.00 11.45 ?  54  ILE B CD1  1 
ATOM   1181 N  N    . SER B 1 7   ? -0.232 -4.377  35.747  1.00 15.93 ?  55  SER B N    1 
ATOM   1182 C  CA   . SER B 1 7   ? -1.338 -5.334  35.874  1.00 18.44 ?  55  SER B CA   1 
ATOM   1183 C  C    . SER B 1 7   ? -1.162 -6.329  37.019  1.00 18.17 ?  55  SER B C    1 
ATOM   1184 O  O    . SER B 1 7   ? -2.139 -6.885  37.515  1.00 18.31 ?  55  SER B O    1 
ATOM   1185 C  CB   . SER B 1 7   ? -1.531 -6.120  34.569  1.00 17.17 ?  55  SER B CB   1 
ATOM   1186 O  OG   . SER B 1 7   ? -0.403 -6.935  34.281  1.00 18.98 ?  55  SER B OG   1 
ATOM   1187 N  N    . LYS B 1 8   ? 0.077  -6.567  37.431  1.00 18.29 ?  56  LYS B N    1 
ATOM   1188 C  CA   . LYS B 1 8   ? 0.323  -7.511  38.507  1.00 19.70 ?  56  LYS B CA   1 
ATOM   1189 C  C    . LYS B 1 8   ? 0.945  -6.870  39.734  1.00 18.77 ?  56  LYS B C    1 
ATOM   1190 O  O    . LYS B 1 8   ? 1.369  -7.569  40.661  1.00 19.64 ?  56  LYS B O    1 
ATOM   1191 C  CB   . LYS B 1 8   ? 1.219  -8.647  38.010  1.00 21.07 ?  56  LYS B CB   1 
ATOM   1192 C  CG   . LYS B 1 8   ? 0.592  -9.491  36.910  1.00 24.78 ?  56  LYS B CG   1 
ATOM   1193 C  CD   . LYS B 1 8   ? 1.486  -10.665 36.557  1.00 27.80 ?  56  LYS B CD   1 
ATOM   1194 C  CE   . LYS B 1 8   ? 0.784  -11.643 35.622  1.00 31.38 ?  56  LYS B CE   1 
ATOM   1195 N  NZ   . LYS B 1 8   ? 1.619  -12.863 35.401  1.00 33.17 ?  56  LYS B NZ   1 
ATOM   1196 N  N    . LEU B 1 9   ? 0.994  -5.544  39.741  1.00 16.49 ?  57  LEU B N    1 
ATOM   1197 C  CA   . LEU B 1 9   ? 1.586  -4.815  40.851  1.00 15.90 ?  57  LEU B CA   1 
ATOM   1198 C  C    . LEU B 1 9   ? 0.629  -4.829  42.033  1.00 13.85 ?  57  LEU B C    1 
ATOM   1199 O  O    . LEU B 1 9   ? -0.343 -4.070  42.082  1.00 12.91 ?  57  LEU B O    1 
ATOM   1200 C  CB   . LEU B 1 9   ? 1.906  -3.380  40.427  1.00 13.87 ?  57  LEU B CB   1 
ATOM   1201 C  CG   . LEU B 1 9   ? 2.692  -2.558  41.449  1.00 15.38 ?  57  LEU B CG   1 
ATOM   1202 C  CD1  . LEU B 1 9   ? 4.071  -3.195  41.665  1.00 16.61 ?  57  LEU B CD1  1 
ATOM   1203 C  CD2  . LEU B 1 9   ? 2.834  -1.130  40.943  1.00 14.64 ?  57  LEU B CD2  1 
ATOM   1204 N  N    . GLU B 1 10  ? 0.924  -5.688  43.001  1.00 14.87 ?  58  GLU B N    1 
ATOM   1205 C  CA   . GLU B 1 10  ? 0.046  -5.834  44.152  1.00 15.51 ?  58  GLU B CA   1 
ATOM   1206 C  C    . GLU B 1 10  ? 0.117  -4.693  45.147  1.00 16.15 ?  58  GLU B C    1 
ATOM   1207 O  O    . GLU B 1 10  ? 1.056  -3.884  45.134  1.00 16.05 ?  58  GLU B O    1 
ATOM   1208 C  CB   . GLU B 1 10  ? 0.346  -7.157  44.857  1.00 15.53 ?  58  GLU B CB   1 
ATOM   1209 C  CG   . GLU B 1 10  ? 0.337  -8.349  43.914  1.00 16.67 ?  58  GLU B CG   1 
ATOM   1210 C  CD   . GLU B 1 10  ? 0.638  -9.665  44.605  1.00 16.91 ?  58  GLU B CD   1 
ATOM   1211 O  OE1  . GLU B 1 10  ? 1.047  -10.607 43.905  1.00 18.86 ?  58  GLU B OE1  1 
ATOM   1212 O  OE2  . GLU B 1 10  ? 0.452  -9.773  45.836  1.00 18.91 ?  58  GLU B OE2  1 
ATOM   1213 N  N    . PRO B 1 11  ? -0.901 -4.595  46.014  1.00 16.26 ?  59  PRO B N    1 
ATOM   1214 C  CA   . PRO B 1 11  ? -0.962 -3.553  47.036  1.00 15.75 ?  59  PRO B CA   1 
ATOM   1215 C  C    . PRO B 1 11  ? 0.357  -3.493  47.796  1.00 16.71 ?  59  PRO B C    1 
ATOM   1216 O  O    . PRO B 1 11  ? 0.849  -4.522  48.279  1.00 16.65 ?  59  PRO B O    1 
ATOM   1217 C  CB   . PRO B 1 11  ? -2.108 -4.021  47.929  1.00 17.38 ?  59  PRO B CB   1 
ATOM   1218 C  CG   . PRO B 1 11  ? -3.052 -4.643  46.944  1.00 15.46 ?  59  PRO B CG   1 
ATOM   1219 C  CD   . PRO B 1 11  ? -2.116 -5.434  46.041  1.00 16.61 ?  59  PRO B CD   1 
ATOM   1220 N  N    . GLY B 1 12  ? 0.921  -2.289  47.874  1.00 16.72 ?  60  GLY B N    1 
ATOM   1221 C  CA   . GLY B 1 12  ? 2.168  -2.054  48.592  1.00 17.89 ?  60  GLY B CA   1 
ATOM   1222 C  C    . GLY B 1 12  ? 3.446  -2.421  47.867  1.00 18.59 ?  60  GLY B C    1 
ATOM   1223 O  O    . GLY B 1 12  ? 4.552  -2.175  48.362  1.00 19.72 ?  60  GLY B O    1 
ATOM   1224 N  N    . ALA B 1 13  ? 3.318  -3.017  46.692  1.00 16.09 ?  61  ALA B N    1 
ATOM   1225 C  CA   . ALA B 1 13  ? 4.504  -3.414  45.947  1.00 16.26 ?  61  ALA B CA   1 
ATOM   1226 C  C    . ALA B 1 13  ? 5.082  -2.262  45.110  1.00 14.97 ?  61  ALA B C    1 
ATOM   1227 O  O    . ALA B 1 13  ? 4.404  -1.284  44.801  1.00 13.17 ?  61  ALA B O    1 
ATOM   1228 C  CB   . ALA B 1 13  ? 4.177  -4.611  45.050  1.00 16.36 ?  61  ALA B CB   1 
ATOM   1229 N  N    . LEU B 1 14  ? 6.350  -2.401  44.750  1.00 14.95 ?  62  LEU B N    1 
ATOM   1230 C  CA   . LEU B 1 14  ? 7.044  -1.406  43.959  1.00 13.30 ?  62  LEU B CA   1 
ATOM   1231 C  C    . LEU B 1 14  ? 7.676  -2.039  42.726  1.00 12.98 ?  62  LEU B C    1 
ATOM   1232 O  O    . LEU B 1 14  ? 8.439  -3.002  42.826  1.00 13.15 ?  62  LEU B O    1 
ATOM   1233 C  CB   . LEU B 1 14  ? 8.124  -0.733  44.813  1.00 12.73 ?  62  LEU B CB   1 
ATOM   1234 C  CG   . LEU B 1 14  ? 9.055  0.327   44.209  1.00 11.86 ?  62  LEU B CG   1 
ATOM   1235 C  CD1  . LEU B 1 14  ? 9.607  1.207   45.320  1.00 13.11 ?  62  LEU B CD1  1 
ATOM   1236 C  CD2  . LEU B 1 14  ? 10.192 -0.333  43.459  1.00 11.43 ?  62  LEU B CD2  1 
ATOM   1237 N  N    . LEU B 1 15  ? 7.359  -1.476  41.567  1.00 14.59 ?  63  LEU B N    1 
ATOM   1238 C  CA   . LEU B 1 15  ? 7.879  -1.933  40.284  1.00 13.34 ?  63  LEU B CA   1 
ATOM   1239 C  C    . LEU B 1 15  ? 8.950  -0.952  39.812  1.00 14.36 ?  63  LEU B C    1 
ATOM   1240 O  O    . LEU B 1 15  ? 8.752  0.263   39.871  1.00 13.71 ?  63  LEU B O    1 
ATOM   1241 C  CB   . LEU B 1 15  ? 6.754  -1.971  39.242  1.00 14.30 ?  63  LEU B CB   1 
ATOM   1242 C  CG   . LEU B 1 15  ? 7.184  -2.116  37.782  1.00 16.86 ?  63  LEU B CG   1 
ATOM   1243 C  CD1  . LEU B 1 15  ? 7.901  -3.439  37.608  1.00 17.29 ?  63  LEU B CD1  1 
ATOM   1244 C  CD2  . LEU B 1 15  ? 5.960  -2.052  36.861  1.00 18.37 ?  63  LEU B CD2  1 
ATOM   1245 N  N    . ARG B 1 16  ? 10.076 -1.480  39.340  1.00 12.99 ?  64  ARG B N    1 
ATOM   1246 C  CA   . ARG B 1 16  ? 11.165 -0.628  38.866  1.00 14.37 ?  64  ARG B CA   1 
ATOM   1247 C  C    . ARG B 1 16  ? 11.356 -0.783  37.356  1.00 15.00 ?  64  ARG B C    1 
ATOM   1248 O  O    . ARG B 1 16  ? 11.451 -1.896  36.856  1.00 14.16 ?  64  ARG B O    1 
ATOM   1249 C  CB   . ARG B 1 16  ? 12.474 -1.007  39.578  1.00 16.87 ?  64  ARG B CB   1 
ATOM   1250 C  CG   . ARG B 1 16  ? 12.412 -0.915  41.102  1.00 17.66 ?  64  ARG B CG   1 
ATOM   1251 C  CD   . ARG B 1 16  ? 13.568 -1.672  41.811  1.00 21.76 ?  64  ARG B CD   1 
ATOM   1252 N  NE   . ARG B 1 16  ? 13.354 -1.676  43.263  1.00 22.49 ?  64  ARG B NE   1 
ATOM   1253 C  CZ   . ARG B 1 16  ? 14.053 -0.953  44.133  1.00 25.17 ?  64  ARG B CZ   1 
ATOM   1254 N  NH1  . ARG B 1 16  ? 15.036 -0.171  43.707  1.00 26.69 ?  64  ARG B NH1  1 
ATOM   1255 N  NH2  . ARG B 1 16  ? 13.737 -0.972  45.424  1.00 27.19 ?  64  ARG B NH2  1 
ATOM   1256 N  N    . VAL B 1 17  ? 11.396 0.325   36.626  1.00 15.04 ?  65  VAL B N    1 
ATOM   1257 C  CA   . VAL B 1 17  ? 11.638 0.244   35.192  1.00 16.55 ?  65  VAL B CA   1 
ATOM   1258 C  C    . VAL B 1 17  ? 12.744 1.243   34.877  1.00 18.07 ?  65  VAL B C    1 
ATOM   1259 O  O    . VAL B 1 17  ? 12.888 2.253   35.564  1.00 19.52 ?  65  VAL B O    1 
ATOM   1260 C  CB   . VAL B 1 17  ? 10.372 0.561   34.360  1.00 16.95 ?  65  VAL B CB   1 
ATOM   1261 C  CG1  . VAL B 1 17  ? 9.227  -0.366  34.795  1.00 18.35 ?  65  VAL B CG1  1 
ATOM   1262 C  CG2  . VAL B 1 17  ? 9.983  2.002   34.509  1.00 19.73 ?  65  VAL B CG2  1 
ATOM   1263 N  N    . LYS B 1 18  ? 13.543 0.956   33.860  1.00 17.79 ?  66  LYS B N    1 
ATOM   1264 C  CA   . LYS B 1 18  ? 14.637 1.850   33.513  1.00 19.48 ?  66  LYS B CA   1 
ATOM   1265 C  C    . LYS B 1 18  ? 14.226 2.811   32.404  1.00 18.99 ?  66  LYS B C    1 
ATOM   1266 O  O    . LYS B 1 18  ? 13.623 2.406   31.404  1.00 17.38 ?  66  LYS B O    1 
ATOM   1267 C  CB   . LYS B 1 18  ? 15.868 1.037   33.088  1.00 22.09 ?  66  LYS B CB   1 
ATOM   1268 C  CG   . LYS B 1 18  ? 17.179 1.811   33.201  1.00 28.69 ?  66  LYS B CG   1 
ATOM   1269 C  CD   . LYS B 1 18  ? 18.392 0.921   32.945  1.00 33.84 ?  66  LYS B CD   1 
ATOM   1270 C  CE   . LYS B 1 18  ? 19.689 1.661   33.252  1.00 36.91 ?  66  LYS B CE   1 
ATOM   1271 N  NZ   . LYS B 1 18  ? 20.902 0.829   32.985  1.00 38.81 ?  66  LYS B NZ   1 
ATOM   1272 N  N    . TRP B 1 19  ? 14.534 4.091   32.607  1.00 18.63 ?  67  TRP B N    1 
ATOM   1273 C  CA   . TRP B 1 19  ? 14.223 5.145   31.637  1.00 19.26 ?  67  TRP B CA   1 
ATOM   1274 C  C    . TRP B 1 19  ? 15.384 6.134   31.619  1.00 19.78 ?  67  TRP B C    1 
ATOM   1275 O  O    . TRP B 1 19  ? 15.713 6.722   32.643  1.00 19.76 ?  67  TRP B O    1 
ATOM   1276 C  CB   . TRP B 1 19  ? 12.940 5.885   32.022  1.00 18.35 ?  67  TRP B CB   1 
ATOM   1277 C  CG   . TRP B 1 19  ? 12.631 7.059   31.123  1.00 18.98 ?  67  TRP B CG   1 
ATOM   1278 C  CD1  . TRP B 1 19  ? 12.304 7.017   29.792  1.00 20.20 ?  67  TRP B CD1  1 
ATOM   1279 C  CD2  . TRP B 1 19  ? 12.614 8.443   31.494  1.00 18.19 ?  67  TRP B CD2  1 
ATOM   1280 N  NE1  . TRP B 1 19  ? 12.081 8.292   29.315  1.00 18.49 ?  67  TRP B NE1  1 
ATOM   1281 C  CE2  . TRP B 1 19  ? 12.265 9.184   30.341  1.00 20.64 ?  67  TRP B CE2  1 
ATOM   1282 C  CE3  . TRP B 1 19  ? 12.859 9.133   32.692  1.00 19.82 ?  67  TRP B CE3  1 
ATOM   1283 C  CZ2  . TRP B 1 19  ? 12.152 10.584  30.352  1.00 21.33 ?  67  TRP B CZ2  1 
ATOM   1284 C  CZ3  . TRP B 1 19  ? 12.749 10.528  32.702  1.00 20.11 ?  67  TRP B CZ3  1 
ATOM   1285 C  CH2  . TRP B 1 19  ? 12.397 11.235  31.538  1.00 21.08 ?  67  TRP B CH2  1 
ATOM   1286 N  N    . ARG B 1 20  ? 15.989 6.317   30.449  1.00 20.21 ?  68  ARG B N    1 
ATOM   1287 C  CA   . ARG B 1 20  ? 17.128 7.213   30.298  1.00 21.36 ?  68  ARG B CA   1 
ATOM   1288 C  C    . ARG B 1 20  ? 18.203 6.878   31.331  1.00 20.33 ?  68  ARG B C    1 
ATOM   1289 O  O    . ARG B 1 20  ? 18.790 7.763   31.951  1.00 20.35 ?  68  ARG B O    1 
ATOM   1290 C  CB   . ARG B 1 20  ? 16.680 8.678   30.420  1.00 21.45 ?  68  ARG B CB   1 
ATOM   1291 C  CG   . ARG B 1 20  ? 15.819 9.144   29.240  1.00 23.78 ?  68  ARG B CG   1 
ATOM   1292 C  CD   . ARG B 1 20  ? 15.409 10.608  29.358  1.00 24.94 ?  68  ARG B CD   1 
ATOM   1293 N  NE   . ARG B 1 20  ? 14.581 11.050  28.235  1.00 26.81 ?  68  ARG B NE   1 
ATOM   1294 C  CZ   . ARG B 1 20  ? 14.051 12.268  28.130  1.00 26.25 ?  68  ARG B CZ   1 
ATOM   1295 N  NH1  . ARG B 1 20  ? 14.260 13.170  29.079  1.00 25.27 ?  68  ARG B NH1  1 
ATOM   1296 N  NH2  . ARG B 1 20  ? 13.308 12.584  27.078  1.00 25.85 ?  68  ARG B NH2  1 
ATOM   1297 N  N    . GLY B 1 21  ? 18.433 5.582   31.511  1.00 18.40 ?  69  GLY B N    1 
ATOM   1298 C  CA   . GLY B 1 21  ? 19.438 5.102   32.437  1.00 20.53 ?  69  GLY B CA   1 
ATOM   1299 C  C    . GLY B 1 21  ? 19.119 5.313   33.902  1.00 19.61 ?  69  GLY B C    1 
ATOM   1300 O  O    . GLY B 1 21  ? 19.941 4.999   34.768  1.00 20.20 ?  69  GLY B O    1 
ATOM   1301 N  N    . LYS B 1 22  ? 17.925 5.831   34.181  1.00 17.96 ?  70  LYS B N    1 
ATOM   1302 C  CA   . LYS B 1 22  ? 17.495 6.103   35.554  1.00 18.16 ?  70  LYS B CA   1 
ATOM   1303 C  C    . LYS B 1 22  ? 16.433 5.125   36.044  1.00 17.46 ?  70  LYS B C    1 
ATOM   1304 O  O    . LYS B 1 22  ? 15.628 4.612   35.264  1.00 16.26 ?  70  LYS B O    1 
ATOM   1305 C  CB   . LYS B 1 22  ? 16.908 7.511   35.649  1.00 18.83 ?  70  LYS B CB   1 
ATOM   1306 C  CG   . LYS B 1 22  ? 17.874 8.641   35.318  1.00 23.20 ?  70  LYS B CG   1 
ATOM   1307 C  CD   . LYS B 1 22  ? 17.138 9.968   35.154  1.00 25.30 ?  70  LYS B CD   1 
ATOM   1308 C  CE   . LYS B 1 22  ? 18.122 11.127  34.994  1.00 28.73 ?  70  LYS B CE   1 
ATOM   1309 N  NZ   . LYS B 1 22  ? 18.639 11.605  36.311  1.00 31.59 ?  70  LYS B NZ   1 
ATOM   1310 N  N    . PRO B 1 23  ? 16.417 4.847   37.350  1.00 16.94 ?  71  PRO B N    1 
ATOM   1311 C  CA   . PRO B 1 23  ? 15.393 3.918   37.838  1.00 16.56 ?  71  PRO B CA   1 
ATOM   1312 C  C    . PRO B 1 23  ? 14.076 4.667   38.062  1.00 16.40 ?  71  PRO B C    1 
ATOM   1313 O  O    . PRO B 1 23  ? 14.068 5.719   38.703  1.00 17.50 ?  71  PRO B O    1 
ATOM   1314 C  CB   . PRO B 1 23  ? 15.998 3.396   39.142  1.00 17.00 ?  71  PRO B CB   1 
ATOM   1315 C  CG   . PRO B 1 23  ? 16.801 4.579   39.634  1.00 18.06 ?  71  PRO B CG   1 
ATOM   1316 C  CD   . PRO B 1 23  ? 17.444 5.111   38.377  1.00 17.68 ?  71  PRO B CD   1 
ATOM   1317 N  N    . VAL B 1 24  ? 12.973 4.161   37.514  1.00 15.14 ?  72  VAL B N    1 
ATOM   1318 C  CA   . VAL B 1 24  ? 11.689 4.809   37.749  1.00 12.83 ?  72  VAL B CA   1 
ATOM   1319 C  C    . VAL B 1 24  ? 10.861 3.838   38.571  1.00 14.86 ?  72  VAL B C    1 
ATOM   1320 O  O    . VAL B 1 24  ? 10.708 2.670   38.205  1.00 14.22 ?  72  VAL B O    1 
ATOM   1321 C  CB   . VAL B 1 24  ? 10.954 5.163   36.431  1.00 13.19 ?  72  VAL B CB   1 
ATOM   1322 C  CG1  . VAL B 1 24  ? 9.551  5.737   36.737  1.00 11.28 ?  72  VAL B CG1  1 
ATOM   1323 C  CG2  . VAL B 1 24  ? 11.767 6.198   35.655  1.00 11.56 ?  72  VAL B CG2  1 
ATOM   1324 N  N    . TRP B 1 25  ? 10.366 4.316   39.706  1.00 14.05 ?  73  TRP B N    1 
ATOM   1325 C  CA   . TRP B 1 25  ? 9.558  3.496   40.594  1.00 14.58 ?  73  TRP B CA   1 
ATOM   1326 C  C    . TRP B 1 25  ? 8.063  3.703   40.370  1.00 13.28 ?  73  TRP B C    1 
ATOM   1327 O  O    . TRP B 1 25  ? 7.610  4.813   40.093  1.00 13.34 ?  73  TRP B O    1 
ATOM   1328 C  CB   . TRP B 1 25  ? 9.817  3.843   42.066  1.00 15.30 ?  73  TRP B CB   1 
ATOM   1329 C  CG   . TRP B 1 25  ? 11.202 3.707   42.581  1.00 19.29 ?  73  TRP B CG   1 
ATOM   1330 C  CD1  . TRP B 1 25  ? 12.139 2.801   42.204  1.00 20.89 ?  73  TRP B CD1  1 
ATOM   1331 C  CD2  . TRP B 1 25  ? 11.758 4.431   43.680  1.00 20.76 ?  73  TRP B CD2  1 
ATOM   1332 N  NE1  . TRP B 1 25  ? 13.256 2.907   43.010  1.00 21.09 ?  73  TRP B NE1  1 
ATOM   1333 C  CE2  . TRP B 1 25  ? 13.041 3.902   43.926  1.00 22.30 ?  73  TRP B CE2  1 
ATOM   1334 C  CE3  . TRP B 1 25  ? 11.293 5.480   44.485  1.00 22.73 ?  73  TRP B CE3  1 
ATOM   1335 C  CZ2  . TRP B 1 25  ? 13.868 4.383   44.946  1.00 22.04 ?  73  TRP B CZ2  1 
ATOM   1336 C  CZ3  . TRP B 1 25  ? 12.121 5.962   45.499  1.00 23.96 ?  73  TRP B CZ3  1 
ATOM   1337 C  CH2  . TRP B 1 25  ? 13.393 5.408   45.717  1.00 21.81 ?  73  TRP B CH2  1 
ATOM   1338 N  N    . LEU B 1 26  ? 7.303  2.623   40.493  1.00 12.63 ?  74  LEU B N    1 
ATOM   1339 C  CA   . LEU B 1 26  ? 5.851  2.695   40.400  1.00 12.19 ?  74  LEU B CA   1 
ATOM   1340 C  C    . LEU B 1 26  ? 5.397  1.929   41.634  1.00 13.25 ?  74  LEU B C    1 
ATOM   1341 O  O    . LEU B 1 26  ? 5.657  0.725   41.760  1.00 14.34 ?  74  LEU B O    1 
ATOM   1342 C  CB   . LEU B 1 26  ? 5.321  2.051   39.109  1.00 12.03 ?  74  LEU B CB   1 
ATOM   1343 C  CG   . LEU B 1 26  ? 5.727  2.766   37.814  1.00 10.42 ?  74  LEU B CG   1 
ATOM   1344 C  CD1  . LEU B 1 26  ? 6.943  2.086   37.217  1.00 12.23 ?  74  LEU B CD1  1 
ATOM   1345 C  CD2  . LEU B 1 26  ? 4.568  2.746   36.805  1.00 14.35 ?  74  LEU B CD2  1 
ATOM   1346 N  N    . VAL B 1 27  ? 4.761  2.642   42.566  1.00 11.49 ?  75  VAL B N    1 
ATOM   1347 C  CA   . VAL B 1 27  ? 4.301  2.036   43.802  1.00 12.75 ?  75  VAL B CA   1 
ATOM   1348 C  C    . VAL B 1 27  ? 2.784  1.985   43.900  1.00 13.51 ?  75  VAL B C    1 
ATOM   1349 O  O    . VAL B 1 27  ? 2.086  2.986   43.693  1.00 13.58 ?  75  VAL B O    1 
ATOM   1350 C  CB   . VAL B 1 27  ? 4.827  2.798   45.042  1.00 13.79 ?  75  VAL B CB   1 
ATOM   1351 C  CG1  . VAL B 1 27  ? 4.253  2.184   46.315  1.00 12.98 ?  75  VAL B CG1  1 
ATOM   1352 C  CG2  . VAL B 1 27  ? 6.362  2.762   45.073  1.00 13.59 ?  75  VAL B CG2  1 
ATOM   1353 N  N    . HIS B 1 28  ? 2.281  0.805   44.220  1.00 13.40 ?  76  HIS B N    1 
ATOM   1354 C  CA   . HIS B 1 28  ? 0.853  0.642   44.370  1.00 13.33 ?  76  HIS B CA   1 
ATOM   1355 C  C    . HIS B 1 28  ? 0.530  1.003   45.819  1.00 14.38 ?  76  HIS B C    1 
ATOM   1356 O  O    . HIS B 1 28  ? 0.791  0.235   46.738  1.00 14.73 ?  76  HIS B O    1 
ATOM   1357 C  CB   . HIS B 1 28  ? 0.463  -0.802  44.057  1.00 13.35 ?  76  HIS B CB   1 
ATOM   1358 C  CG   . HIS B 1 28  ? -1.010 -1.057  44.130  1.00 14.23 ?  76  HIS B CG   1 
ATOM   1359 N  ND1  . HIS B 1 28  ? -1.566 -2.279  43.823  1.00 16.14 ?  76  HIS B ND1  1 
ATOM   1360 C  CD2  . HIS B 1 28  ? -2.041 -0.245  44.459  1.00 15.54 ?  76  HIS B CD2  1 
ATOM   1361 C  CE1  . HIS B 1 28  ? -2.878 -2.210  43.956  1.00 15.18 ?  76  HIS B CE1  1 
ATOM   1362 N  NE2  . HIS B 1 28  ? -3.193 -0.987  44.341  1.00 16.50 ?  76  HIS B NE2  1 
ATOM   1363 N  N    . ARG B 1 29  ? -0.020 2.194   46.021  1.00 14.95 ?  77  ARG B N    1 
ATOM   1364 C  CA   . ARG B 1 29  ? -0.356 2.628   47.369  1.00 14.79 ?  77  ARG B CA   1 
ATOM   1365 C  C    . ARG B 1 29  ? -1.729 2.141   47.813  1.00 15.11 ?  77  ARG B C    1 
ATOM   1366 O  O    . ARG B 1 29  ? -2.678 2.119   47.033  1.00 17.03 ?  77  ARG B O    1 
ATOM   1367 C  CB   . ARG B 1 29  ? -0.317 4.152   47.458  1.00 15.32 ?  77  ARG B CB   1 
ATOM   1368 C  CG   . ARG B 1 29  ? 1.089  4.733   47.323  1.00 14.49 ?  77  ARG B CG   1 
ATOM   1369 C  CD   . ARG B 1 29  ? 1.109  6.268   47.312  1.00 12.03 ?  77  ARG B CD   1 
ATOM   1370 N  NE   . ARG B 1 29  ? 0.350  6.843   46.196  1.00 13.68 ?  77  ARG B NE   1 
ATOM   1371 C  CZ   . ARG B 1 29  ? 0.540  8.067   45.702  1.00 11.51 ?  77  ARG B CZ   1 
ATOM   1372 N  NH1  . ARG B 1 29  ? 1.471  8.864   46.207  1.00 13.17 ?  77  ARG B NH1  1 
ATOM   1373 N  NH2  . ARG B 1 29  ? -0.218 8.507   44.716  1.00 13.06 ?  77  ARG B NH2  1 
ATOM   1374 N  N    . THR B 1 30  ? -1.817 1.769   49.083  1.00 16.14 ?  78  THR B N    1 
ATOM   1375 C  CA   . THR B 1 30  ? -3.053 1.302   49.689  1.00 17.10 ?  78  THR B CA   1 
ATOM   1376 C  C    . THR B 1 30  ? -3.789 2.489   50.286  1.00 15.92 ?  78  THR B C    1 
ATOM   1377 O  O    . THR B 1 30  ? -3.214 3.557   50.469  1.00 16.23 ?  78  THR B O    1 
ATOM   1378 C  CB   . THR B 1 30  ? -2.748 0.356   50.841  1.00 18.31 ?  78  THR B CB   1 
ATOM   1379 O  OG1  . THR B 1 30  ? -1.966 1.054   51.816  1.00 17.52 ?  78  THR B OG1  1 
ATOM   1380 C  CG2  . THR B 1 30  ? -1.969 -0.842  50.344  1.00 20.26 ?  78  THR B CG2  1 
ATOM   1381 N  N    . PRO B 1 31  ? -5.077 2.321   50.606  1.00 16.19 ?  79  PRO B N    1 
ATOM   1382 C  CA   . PRO B 1 31  ? -5.795 3.454   51.193  1.00 15.72 ?  79  PRO B CA   1 
ATOM   1383 C  C    . PRO B 1 31  ? -5.128 3.857   52.505  1.00 15.10 ?  79  PRO B C    1 
ATOM   1384 O  O    . PRO B 1 31  ? -5.115 5.033   52.861  1.00 15.64 ?  79  PRO B O    1 
ATOM   1385 C  CB   . PRO B 1 31  ? -7.207 2.895   51.387  1.00 16.41 ?  79  PRO B CB   1 
ATOM   1386 C  CG   . PRO B 1 31  ? -7.345 2.010   50.176  1.00 17.25 ?  79  PRO B CG   1 
ATOM   1387 C  CD   . PRO B 1 31  ? -6.018 1.264   50.189  1.00 16.66 ?  79  PRO B CD   1 
ATOM   1388 N  N    . GLU B 1 32  ? -4.544 2.885   53.202  1.00 14.95 ?  80  GLU B N    1 
ATOM   1389 C  CA   . GLU B 1 32  ? -3.877 3.171   54.483  1.00 15.77 ?  80  GLU B CA   1 
ATOM   1390 C  C    . GLU B 1 32  ? -2.677 4.097   54.284  1.00 16.68 ?  80  GLU B C    1 
ATOM   1391 O  O    . GLU B 1 32  ? -2.440 5.033   55.075  1.00 15.27 ?  80  GLU B O    1 
ATOM   1392 C  CB   . GLU B 1 32  ? -3.418 1.872   55.152  1.00 18.12 ?  80  GLU B CB   1 
ATOM   1393 C  CG   . GLU B 1 32  ? -4.543 1.026   55.738  1.00 23.06 ?  80  GLU B CG   1 
ATOM   1394 C  CD   . GLU B 1 32  ? -5.569 0.592   54.705  1.00 24.44 ?  80  GLU B CD   1 
ATOM   1395 O  OE1  . GLU B 1 32  ? -5.186 0.002   53.662  1.00 24.83 ?  80  GLU B OE1  1 
ATOM   1396 O  OE2  . GLU B 1 32  ? -6.770 0.841   54.941  1.00 27.13 ?  80  GLU B OE2  1 
ATOM   1397 N  N    . MET B 1 33  ? -1.917 3.839   53.223  1.00 15.04 ?  81  MET B N    1 
ATOM   1398 C  CA   . MET B 1 33  ? -0.759 4.665   52.914  1.00 15.38 ?  81  MET B CA   1 
ATOM   1399 C  C    . MET B 1 33  ? -1.221 6.076   52.563  1.00 13.23 ?  81  MET B C    1 
ATOM   1400 O  O    . MET B 1 33  ? -0.635 7.068   52.999  1.00 12.77 ?  81  MET B O    1 
ATOM   1401 C  CB   . MET B 1 33  ? 0.009  4.074   51.729  1.00 15.06 ?  81  MET B CB   1 
ATOM   1402 C  CG   . MET B 1 33  ? 0.610  2.727   52.008  1.00 18.04 ?  81  MET B CG   1 
ATOM   1403 S  SD   . MET B 1 33  ? 1.370  2.061   50.522  1.00 21.25 ?  81  MET B SD   1 
ATOM   1404 C  CE   . MET B 1 33  ? 2.648  1.009   51.261  1.00 21.25 ?  81  MET B CE   1 
ATOM   1405 N  N    . LEU B 1 34  ? -2.292 6.160   51.785  1.00 13.23 ?  82  LEU B N    1 
ATOM   1406 C  CA   . LEU B 1 34  ? -2.813 7.450   51.362  1.00 12.33 ?  82  LEU B CA   1 
ATOM   1407 C  C    . LEU B 1 34  ? -3.375 8.261   52.523  1.00 13.41 ?  82  LEU B C    1 
ATOM   1408 O  O    . LEU B 1 34  ? -3.156 9.472   52.610  1.00 12.67 ?  82  LEU B O    1 
ATOM   1409 C  CB   . LEU B 1 34  ? -3.885 7.240   50.290  1.00 11.79 ?  82  LEU B CB   1 
ATOM   1410 C  CG   . LEU B 1 34  ? -3.272 6.715   48.989  1.00 10.75 ?  82  LEU B CG   1 
ATOM   1411 C  CD1  . LEU B 1 34  ? -4.341 6.063   48.127  1.00 12.90 ?  82  LEU B CD1  1 
ATOM   1412 C  CD2  . LEU B 1 34  ? -2.591 7.865   48.245  1.00 12.32 ?  82  LEU B CD2  1 
ATOM   1413 N  N    . ALA B 1 35  ? -4.079 7.582   53.424  1.00 13.97 ?  83  ALA B N    1 
ATOM   1414 C  CA   . ALA B 1 35  ? -4.691 8.242   54.581  1.00 13.53 ?  83  ALA B CA   1 
ATOM   1415 C  C    . ALA B 1 35  ? -3.708 9.008   55.465  1.00 14.73 ?  83  ALA B C    1 
ATOM   1416 O  O    . ALA B 1 35  ? -4.072 10.001  56.092  1.00 14.95 ?  83  ALA B O    1 
ATOM   1417 C  CB   . ALA B 1 35  ? -5.438 7.211   55.433  1.00 11.85 ?  83  ALA B CB   1 
ATOM   1418 N  N    . ALA B 1 36  ? -2.464 8.547   55.510  1.00 14.50 ?  84  ALA B N    1 
ATOM   1419 C  CA   . ALA B 1 36  ? -1.444 9.164   56.342  1.00 14.12 ?  84  ALA B CA   1 
ATOM   1420 C  C    . ALA B 1 36  ? -0.634 10.284  55.673  1.00 14.10 ?  84  ALA B C    1 
ATOM   1421 O  O    . ALA B 1 36  ? 0.060  11.046  56.352  1.00 14.76 ?  84  ALA B O    1 
ATOM   1422 C  CB   . ALA B 1 36  ? -0.494 8.069   56.862  1.00 13.67 ?  84  ALA B CB   1 
ATOM   1423 N  N    . LEU B 1 37  ? -0.714 10.408  54.351  1.00 13.72 ?  85  LEU B N    1 
ATOM   1424 C  CA   . LEU B 1 37  ? 0.064  11.442  53.670  1.00 13.90 ?  85  LEU B CA   1 
ATOM   1425 C  C    . LEU B 1 37  ? -0.097 12.888  54.162  1.00 14.25 ?  85  LEU B C    1 
ATOM   1426 O  O    . LEU B 1 37  ? 0.896  13.575  54.421  1.00 14.69 ?  85  LEU B O    1 
ATOM   1427 C  CB   . LEU B 1 37  ? -0.194 11.404  52.156  1.00 12.04 ?  85  LEU B CB   1 
ATOM   1428 C  CG   . LEU B 1 37  ? 0.450  10.258  51.379  1.00 15.06 ?  85  LEU B CG   1 
ATOM   1429 C  CD1  . LEU B 1 37  ? 0.078  10.384  49.868  1.00 11.78 ?  85  LEU B CD1  1 
ATOM   1430 C  CD2  . LEU B 1 37  ? 1.973  10.296  51.590  1.00 17.34 ?  85  LEU B CD2  1 
ATOM   1431 N  N    . PRO B 1 38  ? -1.340 13.367  54.322  1.00 16.66 ?  86  PRO B N    1 
ATOM   1432 C  CA   . PRO B 1 38  ? -1.533 14.752  54.778  1.00 17.24 ?  86  PRO B CA   1 
ATOM   1433 C  C    . PRO B 1 38  ? -0.909 15.029  56.137  1.00 17.37 ?  86  PRO B C    1 
ATOM   1434 O  O    . PRO B 1 38  ? -0.454 16.135  56.406  1.00 18.28 ?  86  PRO B O    1 
ATOM   1435 C  CB   . PRO B 1 38  ? -3.055 14.913  54.815  1.00 17.98 ?  86  PRO B CB   1 
ATOM   1436 C  CG   . PRO B 1 38  ? -3.570 13.837  53.878  1.00 19.33 ?  86  PRO B CG   1 
ATOM   1437 C  CD   . PRO B 1 38  ? -2.632 12.676  54.136  1.00 15.89 ?  86  PRO B CD   1 
ATOM   1438 N  N    . SER B 1 39  ? -0.891 14.018  56.995  1.00 18.56 ?  87  SER B N    1 
ATOM   1439 C  CA   . SER B 1 39  ? -0.324 14.190  58.320  1.00 18.19 ?  87  SER B CA   1 
ATOM   1440 C  C    . SER B 1 39  ? 1.174  14.499  58.250  1.00 16.96 ?  87  SER B C    1 
ATOM   1441 O  O    . SER B 1 39  ? 1.746  15.003  59.207  1.00 16.92 ?  87  SER B O    1 
ATOM   1442 C  CB   . SER B 1 39  ? -0.576 12.942  59.177  1.00 19.19 ?  87  SER B CB   1 
ATOM   1443 O  OG   . SER B 1 39  ? 0.309  11.887  58.845  1.00 21.63 ?  87  SER B OG   1 
ATOM   1444 N  N    . ASN B 1 40  ? 1.809  14.219  57.116  1.00 15.06 ?  88  ASN B N    1 
ATOM   1445 C  CA   . ASN B 1 40  ? 3.250  14.508  56.978  1.00 14.08 ?  88  ASN B CA   1 
ATOM   1446 C  C    . ASN B 1 40  ? 3.512  15.988  56.671  1.00 12.91 ?  88  ASN B C    1 
ATOM   1447 O  O    . ASN B 1 40  ? 4.583  16.514  56.959  1.00 13.08 ?  88  ASN B O    1 
ATOM   1448 C  CB   . ASN B 1 40  ? 3.886  13.702  55.820  1.00 13.00 ?  88  ASN B CB   1 
ATOM   1449 C  CG   . ASN B 1 40  ? 3.868  12.194  56.048  1.00 16.57 ?  88  ASN B CG   1 
ATOM   1450 O  OD1  . ASN B 1 40  ? 3.997  11.719  57.184  1.00 19.49 ?  88  ASN B OD1  1 
ATOM   1451 N  ND2  . ASN B 1 40  ? 3.735  11.429  54.956  1.00 13.92 ?  88  ASN B ND2  1 
ATOM   1452 N  N    . ASP B 1 41  ? 2.530  16.643  56.063  1.00 14.54 ?  89  ASP B N    1 
ATOM   1453 C  CA   . ASP B 1 41  ? 2.668  18.031  55.628  1.00 14.33 ?  89  ASP B CA   1 
ATOM   1454 C  C    . ASP B 1 41  ? 3.497  19.007  56.466  1.00 14.00 ?  89  ASP B C    1 
ATOM   1455 O  O    . ASP B 1 41  ? 4.428  19.627  55.954  1.00 14.14 ?  89  ASP B O    1 
ATOM   1456 C  CB   . ASP B 1 41  ? 1.275  18.627  55.361  1.00 15.77 ?  89  ASP B CB   1 
ATOM   1457 C  CG   . ASP B 1 41  ? 0.610  18.018  54.133  1.00 15.82 ?  89  ASP B CG   1 
ATOM   1458 O  OD1  . ASP B 1 41  ? 1.184  17.076  53.540  1.00 19.47 ?  89  ASP B OD1  1 
ATOM   1459 O  OD2  . ASP B 1 41  ? -0.487 18.474  53.748  1.00 16.11 ?  89  ASP B OD2  1 
ATOM   1460 N  N    . PRO B 1 42  ? 3.186  19.145  57.761  1.00 15.55 ?  90  PRO B N    1 
ATOM   1461 C  CA   . PRO B 1 42  ? 3.927  20.070  58.622  1.00 16.11 ?  90  PRO B CA   1 
ATOM   1462 C  C    . PRO B 1 42  ? 5.396  19.725  58.740  1.00 14.75 ?  90  PRO B C    1 
ATOM   1463 O  O    . PRO B 1 42  ? 6.217  20.574  59.080  1.00 16.83 ?  90  PRO B O    1 
ATOM   1464 C  CB   . PRO B 1 42  ? 3.221  19.940  59.978  1.00 15.39 ?  90  PRO B CB   1 
ATOM   1465 C  CG   . PRO B 1 42  ? 1.871  19.402  59.637  1.00 19.11 ?  90  PRO B CG   1 
ATOM   1466 C  CD   . PRO B 1 42  ? 2.165  18.420  58.532  1.00 16.65 ?  90  PRO B CD   1 
ATOM   1467 N  N    . LYS B 1 43  ? 5.723  18.475  58.452  1.00 15.14 ?  91  LYS B N    1 
ATOM   1468 C  CA   . LYS B 1 43  ? 7.090  18.004  58.582  1.00 15.37 ?  91  LYS B CA   1 
ATOM   1469 C  C    . LYS B 1 43  ? 7.854  17.982  57.275  1.00 13.46 ?  91  LYS B C    1 
ATOM   1470 O  O    . LYS B 1 43  ? 9.039  17.642  57.253  1.00 14.23 ?  91  LYS B O    1 
ATOM   1471 C  CB   . LYS B 1 43  ? 7.074  16.605  59.217  1.00 19.30 ?  91  LYS B CB   1 
ATOM   1472 C  CG   . LYS B 1 43  ? 6.446  16.606  60.622  1.00 24.99 ?  91  LYS B CG   1 
ATOM   1473 C  CD   . LYS B 1 43  ? 6.330  15.215  61.244  1.00 28.44 ?  91  LYS B CD   1 
ATOM   1474 C  CE   . LYS B 1 43  ? 4.964  14.583  60.967  1.00 32.05 ?  91  LYS B CE   1 
ATOM   1475 N  NZ   . LYS B 1 43  ? 4.748  13.310  61.725  1.00 31.19 ?  91  LYS B NZ   1 
ATOM   1476 N  N    . LEU B 1 44  ? 7.187  18.381  56.199  1.00 12.48 ?  92  LEU B N    1 
ATOM   1477 C  CA   . LEU B 1 44  ? 7.790  18.366  54.875  1.00 14.33 ?  92  LEU B CA   1 
ATOM   1478 C  C    . LEU B 1 44  ? 8.291  19.718  54.413  1.00 14.22 ?  92  LEU B C    1 
ATOM   1479 O  O    . LEU B 1 44  ? 7.758  20.750  54.805  1.00 13.58 ?  92  LEU B O    1 
ATOM   1480 C  CB   . LEU B 1 44  ? 6.781  17.840  53.858  1.00 11.79 ?  92  LEU B CB   1 
ATOM   1481 C  CG   . LEU B 1 44  ? 6.288  16.424  54.131  1.00 13.14 ?  92  LEU B CG   1 
ATOM   1482 C  CD1  . LEU B 1 44  ? 5.118  16.061  53.167  1.00 10.95 ?  92  LEU B CD1  1 
ATOM   1483 C  CD2  . LEU B 1 44  ? 7.498  15.454  53.985  1.00 12.73 ?  92  LEU B CD2  1 
ATOM   1484 N  N    . VAL B 1 45  ? 9.308  19.697  53.559  1.00 15.36 ?  93  VAL B N    1 
ATOM   1485 C  CA   . VAL B 1 45  ? 9.878  20.930  53.019  1.00 15.39 ?  93  VAL B CA   1 
ATOM   1486 C  C    . VAL B 1 45  ? 8.936  21.613  52.028  1.00 16.07 ?  93  VAL B C    1 
ATOM   1487 O  O    . VAL B 1 45  ? 8.711  22.825  52.098  1.00 14.06 ?  93  VAL B O    1 
ATOM   1488 C  CB   . VAL B 1 45  ? 11.206 20.658  52.267  1.00 13.94 ?  93  VAL B CB   1 
ATOM   1489 C  CG1  . VAL B 1 45  ? 11.627 21.906  51.481  1.00 16.01 ?  93  VAL B CG1  1 
ATOM   1490 C  CG2  . VAL B 1 45  ? 12.292 20.273  53.259  1.00 15.46 ?  93  VAL B CG2  1 
ATOM   1491 N  N    . ASP B 1 46  ? 8.383  20.813  51.123  1.00 14.21 ?  94  ASP B N    1 
ATOM   1492 C  CA   . ASP B 1 46  ? 7.522  21.301  50.048  1.00 13.93 ?  94  ASP B CA   1 
ATOM   1493 C  C    . ASP B 1 46  ? 6.276  20.425  49.871  1.00 14.48 ?  94  ASP B C    1 
ATOM   1494 O  O    . ASP B 1 46  ? 6.053  19.824  48.814  1.00 12.58 ?  94  ASP B O    1 
ATOM   1495 C  CB   . ASP B 1 46  ? 8.368  21.310  48.779  1.00 14.79 ?  94  ASP B CB   1 
ATOM   1496 C  CG   . ASP B 1 46  ? 7.646  21.857  47.593  1.00 16.14 ?  94  ASP B CG   1 
ATOM   1497 O  OD1  . ASP B 1 46  ? 6.698  22.655  47.770  1.00 17.13 ?  94  ASP B OD1  1 
ATOM   1498 O  OD2  . ASP B 1 46  ? 8.054  21.496  46.473  1.00 14.27 ?  94  ASP B OD2  1 
ATOM   1499 N  N    . PRO B 1 47  ? 5.434  20.369  50.906  1.00 12.82 ?  95  PRO B N    1 
ATOM   1500 C  CA   . PRO B 1 47  ? 4.212  19.568  50.886  1.00 12.76 ?  95  PRO B CA   1 
ATOM   1501 C  C    . PRO B 1 47  ? 3.264  19.876  49.715  1.00 13.32 ?  95  PRO B C    1 
ATOM   1502 O  O    . PRO B 1 47  ? 2.490  19.021  49.305  1.00 13.10 ?  95  PRO B O    1 
ATOM   1503 C  CB   . PRO B 1 47  ? 3.600  19.853  52.266  1.00 13.80 ?  95  PRO B CB   1 
ATOM   1504 C  CG   . PRO B 1 47  ? 4.038  21.279  52.544  1.00 13.97 ?  95  PRO B CG   1 
ATOM   1505 C  CD   . PRO B 1 47  ? 5.487  21.242  52.100  1.00 15.35 ?  95  PRO B CD   1 
ATOM   1506 N  N    . ASN B 1 48  ? 3.351  21.074  49.152  1.00 13.37 ?  96  ASN B N    1 
ATOM   1507 C  CA   . ASN B 1 48  ? 2.477  21.463  48.046  1.00 13.97 ?  96  ASN B CA   1 
ATOM   1508 C  C    . ASN B 1 48  ? 3.139  21.346  46.679  1.00 14.07 ?  96  ASN B C    1 
ATOM   1509 O  O    . ASN B 1 48  ? 2.560  21.743  45.669  1.00 15.05 ?  96  ASN B O    1 
ATOM   1510 C  CB   . ASN B 1 48  ? 1.969  22.898  48.258  1.00 15.04 ?  96  ASN B CB   1 
ATOM   1511 C  CG   . ASN B 1 48  ? 1.160  23.050  49.541  1.00 16.72 ?  96  ASN B CG   1 
ATOM   1512 O  OD1  . ASN B 1 48  ? 0.188  22.329  49.757  1.00 20.38 ?  96  ASN B OD1  1 
ATOM   1513 N  ND2  . ASN B 1 48  ? 1.556  23.987  50.390  1.00 17.58 ?  96  ASN B ND2  1 
ATOM   1514 N  N    . SER B 1 49  ? 4.344  20.789  46.651  1.00 13.23 ?  97  SER B N    1 
ATOM   1515 C  CA   . SER B 1 49  ? 5.093  20.621  45.414  1.00 14.01 ?  97  SER B CA   1 
ATOM   1516 C  C    . SER B 1 49  ? 5.263  21.909  44.615  1.00 15.81 ?  97  SER B C    1 
ATOM   1517 O  O    . SER B 1 49  ? 5.115  21.919  43.393  1.00 14.81 ?  97  SER B O    1 
ATOM   1518 C  CB   . SER B 1 49  ? 4.429  19.563  44.531  1.00 14.38 ?  97  SER B CB   1 
ATOM   1519 O  OG   . SER B 1 49  ? 4.643  18.285  45.086  1.00 13.84 ?  97  SER B OG   1 
ATOM   1520 N  N    . GLU B 1 50  ? 5.581  22.994  45.309  1.00 15.68 ?  98  GLU B N    1 
ATOM   1521 C  CA   . GLU B 1 50  ? 5.786  24.264  44.642  1.00 17.83 ?  98  GLU B CA   1 
ATOM   1522 C  C    . GLU B 1 50  ? 7.053  24.231  43.788  1.00 18.39 ?  98  GLU B C    1 
ATOM   1523 O  O    . GLU B 1 50  ? 7.127  24.911  42.760  1.00 18.41 ?  98  GLU B O    1 
ATOM   1524 C  CB   . GLU B 1 50  ? 5.851  25.391  45.674  1.00 17.78 ?  98  GLU B CB   1 
ATOM   1525 C  CG   . GLU B 1 50  ? 4.520  25.627  46.347  1.00 20.87 ?  98  GLU B CG   1 
ATOM   1526 C  CD   . GLU B 1 50  ? 3.400  25.805  45.340  1.00 22.31 ?  98  GLU B CD   1 
ATOM   1527 O  OE1  . GLU B 1 50  ? 3.632  26.490  44.318  1.00 24.36 ?  98  GLU B OE1  1 
ATOM   1528 O  OE2  . GLU B 1 50  ? 2.290  25.267  45.566  1.00 24.12 ?  98  GLU B OE2  1 
ATOM   1529 N  N    . VAL B 1 51  ? 8.053  23.455  44.206  1.00 17.26 ?  99  VAL B N    1 
ATOM   1530 C  CA   . VAL B 1 51  ? 9.268  23.352  43.409  1.00 17.52 ?  99  VAL B CA   1 
ATOM   1531 C  C    . VAL B 1 51  ? 8.856  22.479  42.220  1.00 18.23 ?  99  VAL B C    1 
ATOM   1532 O  O    . VAL B 1 51  ? 8.263  21.421  42.404  1.00 16.75 ?  99  VAL B O    1 
ATOM   1533 C  CB   . VAL B 1 51  ? 10.425 22.662  44.168  1.00 16.96 ?  99  VAL B CB   1 
ATOM   1534 C  CG1  . VAL B 1 51  ? 11.664 22.625  43.277  1.00 17.07 ?  99  VAL B CG1  1 
ATOM   1535 C  CG2  . VAL B 1 51  ? 10.733 23.404  45.461  1.00 15.80 ?  99  VAL B CG2  1 
ATOM   1536 N  N    . PRO B 1 52  ? 9.146  22.925  40.983  1.00 18.56 ?  100 PRO B N    1 
ATOM   1537 C  CA   . PRO B 1 52  ? 8.781  22.160  39.784  1.00 18.84 ?  100 PRO B CA   1 
ATOM   1538 C  C    . PRO B 1 52  ? 9.530  20.844  39.588  1.00 19.44 ?  100 PRO B C    1 
ATOM   1539 O  O    . PRO B 1 52  ? 10.289 20.692  38.632  1.00 19.26 ?  100 PRO B O    1 
ATOM   1540 C  CB   . PRO B 1 52  ? 9.037  23.158  38.651  1.00 20.14 ?  100 PRO B CB   1 
ATOM   1541 C  CG   . PRO B 1 52  ? 10.204 23.951  39.179  1.00 20.71 ?  100 PRO B CG   1 
ATOM   1542 C  CD   . PRO B 1 52  ? 9.796  24.197  40.617  1.00 19.24 ?  100 PRO B CD   1 
ATOM   1543 N  N    . GLN B 1 53  ? 9.294  19.898  40.495  1.00 18.68 ?  101 GLN B N    1 
ATOM   1544 C  CA   . GLN B 1 53  ? 9.911  18.573  40.444  1.00 17.78 ?  101 GLN B CA   1 
ATOM   1545 C  C    . GLN B 1 53  ? 8.971  17.562  39.789  1.00 17.31 ?  101 GLN B C    1 
ATOM   1546 O  O    . GLN B 1 53  ? 9.194  16.347  39.876  1.00 20.16 ?  101 GLN B O    1 
ATOM   1547 C  CB   . GLN B 1 53  ? 10.235 18.092  41.865  1.00 16.29 ?  101 GLN B CB   1 
ATOM   1548 C  CG   . GLN B 1 53  ? 11.332 18.877  42.563  1.00 17.26 ?  101 GLN B CG   1 
ATOM   1549 C  CD   . GLN B 1 53  ? 12.668 18.661  41.913  1.00 18.65 ?  101 GLN B CD   1 
ATOM   1550 O  OE1  . GLN B 1 53  ? 12.929 19.164  40.813  1.00 20.32 ?  101 GLN B OE1  1 
ATOM   1551 N  NE2  . GLN B 1 53  ? 13.530 17.890  42.574  1.00 17.21 ?  101 GLN B NE2  1 
ATOM   1552 N  N    . GLN B 1 54  ? 7.926  18.049  39.130  1.00 17.32 ?  102 GLN B N    1 
ATOM   1553 C  CA   . GLN B 1 54  ? 6.968  17.152  38.509  1.00 17.34 ?  102 GLN B CA   1 
ATOM   1554 C  C    . GLN B 1 54  ? 6.082  17.879  37.502  1.00 16.50 ?  102 GLN B C    1 
ATOM   1555 O  O    . GLN B 1 54  ? 5.977  19.098  37.534  1.00 18.08 ?  102 GLN B O    1 
ATOM   1556 C  CB   . GLN B 1 54  ? 6.077  16.537  39.598  1.00 16.36 ?  102 GLN B CB   1 
ATOM   1557 C  CG   . GLN B 1 54  ? 5.116  17.536  40.264  1.00 15.19 ?  102 GLN B CG   1 
ATOM   1558 C  CD   . GLN B 1 54  ? 5.827  18.540  41.158  1.00 16.48 ?  102 GLN B CD   1 
ATOM   1559 O  OE1  . GLN B 1 54  ? 6.606  18.163  42.033  1.00 14.03 ?  102 GLN B OE1  1 
ATOM   1560 N  NE2  . GLN B 1 54  ? 5.549  19.831  40.947  1.00 15.17 ?  102 GLN B NE2  1 
ATOM   1561 N  N    . PRO B 1 55  ? 5.441  17.134  36.586  1.00 16.97 ?  103 PRO B N    1 
ATOM   1562 C  CA   . PRO B 1 55  ? 4.562  17.777  35.603  1.00 16.49 ?  103 PRO B CA   1 
ATOM   1563 C  C    . PRO B 1 55  ? 3.386  18.326  36.401  1.00 19.05 ?  103 PRO B C    1 
ATOM   1564 O  O    . PRO B 1 55  ? 3.140  17.864  37.522  1.00 16.58 ?  103 PRO B O    1 
ATOM   1565 C  CB   . PRO B 1 55  ? 4.142  16.623  34.695  1.00 17.46 ?  103 PRO B CB   1 
ATOM   1566 C  CG   . PRO B 1 55  ? 5.285  15.633  34.828  1.00 17.23 ?  103 PRO B CG   1 
ATOM   1567 C  CD   . PRO B 1 55  ? 5.560  15.693  36.318  1.00 16.65 ?  103 PRO B CD   1 
ATOM   1568 N  N    . ASP B 1 56  ? 2.659  19.294  35.841  1.00 18.00 ?  104 ASP B N    1 
ATOM   1569 C  CA   . ASP B 1 56  ? 1.530  19.889  36.551  1.00 20.64 ?  104 ASP B CA   1 
ATOM   1570 C  C    . ASP B 1 56  ? 0.431  18.918  36.951  1.00 18.53 ?  104 ASP B C    1 
ATOM   1571 O  O    . ASP B 1 56  ? -0.277 19.152  37.933  1.00 18.83 ?  104 ASP B O    1 
ATOM   1572 C  CB   . ASP B 1 56  ? 0.908  21.037  35.742  1.00 23.92 ?  104 ASP B CB   1 
ATOM   1573 C  CG   . ASP B 1 56  ? 0.501  20.627  34.334  1.00 28.82 ?  104 ASP B CG   1 
ATOM   1574 O  OD1  . ASP B 1 56  ? 0.279  19.420  34.071  1.00 29.95 ?  104 ASP B OD1  1 
ATOM   1575 O  OD2  . ASP B 1 56  ? 0.385  21.536  33.484  1.00 31.85 ?  104 ASP B OD2  1 
ATOM   1576 N  N    . TYR B 1 57  ? 0.283  17.830  36.207  1.00 16.70 ?  105 TYR B N    1 
ATOM   1577 C  CA   . TYR B 1 57  ? -0.759 16.874  36.533  1.00 17.00 ?  105 TYR B CA   1 
ATOM   1578 C  C    . TYR B 1 57  ? -0.411 16.019  37.744  1.00 16.50 ?  105 TYR B C    1 
ATOM   1579 O  O    . TYR B 1 57  ? -1.194 15.166  38.154  1.00 15.83 ?  105 TYR B O    1 
ATOM   1580 C  CB   . TYR B 1 57  ? -1.116 16.012  35.312  1.00 16.38 ?  105 TYR B CB   1 
ATOM   1581 C  CG   . TYR B 1 57  ? 0.062  15.467  34.551  1.00 16.00 ?  105 TYR B CG   1 
ATOM   1582 C  CD1  . TYR B 1 57  ? 0.725  14.322  34.981  1.00 14.28 ?  105 TYR B CD1  1 
ATOM   1583 C  CD2  . TYR B 1 57  ? 0.497  16.082  33.367  1.00 16.22 ?  105 TYR B CD2  1 
ATOM   1584 C  CE1  . TYR B 1 57  ? 1.793  13.788  34.251  1.00 15.86 ?  105 TYR B CE1  1 
ATOM   1585 C  CE2  . TYR B 1 57  ? 1.563  15.561  32.631  1.00 16.47 ?  105 TYR B CE2  1 
ATOM   1586 C  CZ   . TYR B 1 57  ? 2.207  14.414  33.075  1.00 16.31 ?  105 TYR B CZ   1 
ATOM   1587 O  OH   . TYR B 1 57  ? 3.265  13.894  32.363  1.00 16.16 ?  105 TYR B OH   1 
ATOM   1588 N  N    . CYS B 1 58  ? 0.763  16.267  38.321  1.00 16.31 ?  106 CYS B N    1 
ATOM   1589 C  CA   . CYS B 1 58  ? 1.185  15.570  39.533  1.00 16.74 ?  106 CYS B CA   1 
ATOM   1590 C  C    . CYS B 1 58  ? 1.439  16.589  40.648  1.00 16.50 ?  106 CYS B C    1 
ATOM   1591 O  O    . CYS B 1 58  ? 1.925  16.238  41.722  1.00 15.80 ?  106 CYS B O    1 
ATOM   1592 C  CB   . CYS B 1 58  ? 2.450  14.743  39.289  1.00 16.59 ?  106 CYS B CB   1 
ATOM   1593 S  SG   . CYS B 1 58  ? 2.139  13.263  38.317  1.00 16.88 ?  106 CYS B SG   1 
ATOM   1594 N  N    . LYS B 1 59  ? 1.127  17.856  40.391  1.00 16.63 ?  107 LYS B N    1 
ATOM   1595 C  CA   . LYS B 1 59  ? 1.314  18.865  41.427  1.00 16.94 ?  107 LYS B CA   1 
ATOM   1596 C  C    . LYS B 1 59  ? 0.048  18.830  42.275  1.00 16.79 ?  107 LYS B C    1 
ATOM   1597 O  O    . LYS B 1 59  ? -0.872 19.638  42.100  1.00 16.53 ?  107 LYS B O    1 
ATOM   1598 C  CB   . LYS B 1 59  ? 1.511  20.267  40.840  1.00 17.08 ?  107 LYS B CB   1 
ATOM   1599 C  CG   . LYS B 1 59  ? 1.947  21.292  41.910  1.00 18.21 ?  107 LYS B CG   1 
ATOM   1600 C  CD   . LYS B 1 59  ? 2.012  22.717  41.365  1.00 20.63 ?  107 LYS B CD   1 
ATOM   1601 C  CE   . LYS B 1 59  ? 2.365  23.709  42.478  1.00 22.69 ?  107 LYS B CE   1 
ATOM   1602 N  NZ   . LYS B 1 59  ? 2.423  25.109  41.975  1.00 26.01 ?  107 LYS B NZ   1 
ATOM   1603 N  N    . ASN B 1 60  ? 0.004  17.865  43.187  1.00 15.83 ?  108 ASN B N    1 
ATOM   1604 C  CA   . ASN B 1 60  ? -1.135 17.681  44.060  1.00 15.05 ?  108 ASN B CA   1 
ATOM   1605 C  C    . ASN B 1 60  ? -0.687 16.906  45.302  1.00 14.46 ?  108 ASN B C    1 
ATOM   1606 O  O    . ASN B 1 60  ? 0.438  16.403  45.356  1.00 15.32 ?  108 ASN B O    1 
ATOM   1607 C  CB   . ASN B 1 60  ? -2.251 16.944  43.313  1.00 15.09 ?  108 ASN B CB   1 
ATOM   1608 C  CG   . ASN B 1 60  ? -1.762 15.683  42.626  1.00 17.62 ?  108 ASN B CG   1 
ATOM   1609 O  OD1  . ASN B 1 60  ? -1.209 14.779  43.265  1.00 14.34 ?  108 ASN B OD1  1 
ATOM   1610 N  ND2  . ASN B 1 60  ? -1.969 15.613  41.308  1.00 17.40 ?  108 ASN B ND2  1 
ATOM   1611 N  N    . PRO B 1 61  ? -1.566 16.791  46.308  1.00 15.41 ?  109 PRO B N    1 
ATOM   1612 C  CA   . PRO B 1 61  ? -1.269 16.093  47.564  1.00 14.74 ?  109 PRO B CA   1 
ATOM   1613 C  C    . PRO B 1 61  ? -0.654 14.703  47.476  1.00 15.88 ?  109 PRO B C    1 
ATOM   1614 O  O    . PRO B 1 61  ? 0.103  14.317  48.359  1.00 16.11 ?  109 PRO B O    1 
ATOM   1615 C  CB   . PRO B 1 61  ? -2.620 16.071  48.277  1.00 14.52 ?  109 PRO B CB   1 
ATOM   1616 C  CG   . PRO B 1 61  ? -3.275 17.334  47.792  1.00 14.05 ?  109 PRO B CG   1 
ATOM   1617 C  CD   . PRO B 1 61  ? -2.950 17.319  46.319  1.00 13.94 ?  109 PRO B CD   1 
ATOM   1618 N  N    . THR B 1 62  ? -0.983 13.941  46.439  1.00 14.40 ?  110 THR B N    1 
ATOM   1619 C  CA   . THR B 1 62  ? -0.419 12.600  46.319  1.00 14.60 ?  110 THR B CA   1 
ATOM   1620 C  C    . THR B 1 62  ? 0.643  12.545  45.226  1.00 14.71 ?  110 THR B C    1 
ATOM   1621 O  O    . THR B 1 62  ? 1.146  11.466  44.905  1.00 13.04 ?  110 THR B O    1 
ATOM   1622 C  CB   . THR B 1 62  ? -1.528 11.558  45.989  1.00 15.39 ?  110 THR B CB   1 
ATOM   1623 O  OG1  . THR B 1 62  ? -2.089 11.847  44.698  1.00 13.59 ?  110 THR B OG1  1 
ATOM   1624 C  CG2  . THR B 1 62  ? -2.631 11.604  47.039  1.00 12.91 ?  110 THR B CG2  1 
ATOM   1625 N  N    . ARG B 1 63  ? 0.972  13.721  44.687  1.00 13.03 ?  111 ARG B N    1 
ATOM   1626 C  CA   . ARG B 1 63  ? 1.919  13.897  43.595  1.00 12.10 ?  111 ARG B CA   1 
ATOM   1627 C  C    . ARG B 1 63  ? 1.765  12.807  42.538  1.00 13.25 ?  111 ARG B C    1 
ATOM   1628 O  O    . ARG B 1 63  ? 2.741  12.160  42.152  1.00 11.73 ?  111 ARG B O    1 
ATOM   1629 C  CB   . ARG B 1 63  ? 3.358  13.946  44.118  1.00 12.41 ?  111 ARG B CB   1 
ATOM   1630 C  CG   . ARG B 1 63  ? 3.612  15.152  45.028  1.00 11.16 ?  111 ARG B CG   1 
ATOM   1631 C  CD   . ARG B 1 63  ? 5.078  15.279  45.417  1.00 11.69 ?  111 ARG B CD   1 
ATOM   1632 N  NE   . ARG B 1 63  ? 5.915  15.772  44.318  1.00 10.67 ?  111 ARG B NE   1 
ATOM   1633 C  CZ   . ARG B 1 63  ? 7.023  15.173  43.881  1.00 12.62 ?  111 ARG B CZ   1 
ATOM   1634 N  NH1  . ARG B 1 63  ? 7.444  14.039  44.440  1.00 11.97 ?  111 ARG B NH1  1 
ATOM   1635 N  NH2  . ARG B 1 63  ? 7.726  15.713  42.891  1.00 14.04 ?  111 ARG B NH2  1 
ATOM   1636 N  N    . SER B 1 64  ? 0.532  12.624  42.068  1.00 12.95 ?  112 SER B N    1 
ATOM   1637 C  CA   . SER B 1 64  ? 0.253  11.597  41.073  1.00 13.84 ?  112 SER B CA   1 
ATOM   1638 C  C    . SER B 1 64  ? -1.030 11.839  40.284  1.00 14.58 ?  112 SER B C    1 
ATOM   1639 O  O    . SER B 1 64  ? -1.852 12.682  40.633  1.00 14.58 ?  112 SER B O    1 
ATOM   1640 C  CB   . SER B 1 64  ? 0.158  10.235  41.761  1.00 14.77 ?  112 SER B CB   1 
ATOM   1641 O  OG   . SER B 1 64  ? -0.947 10.185  42.656  1.00 13.91 ?  112 SER B OG   1 
ATOM   1642 N  N    . ILE B 1 65  ? -1.196 11.083  39.208  1.00 13.93 ?  113 ILE B N    1 
ATOM   1643 C  CA   . ILE B 1 65  ? -2.388 11.204  38.400  1.00 14.32 ?  113 ILE B CA   1 
ATOM   1644 C  C    . ILE B 1 65  ? -3.523 10.485  39.130  1.00 14.80 ?  113 ILE B C    1 
ATOM   1645 O  O    . ILE B 1 65  ? -4.649 10.984  39.212  1.00 15.74 ?  113 ILE B O    1 
ATOM   1646 C  CB   . ILE B 1 65  ? -2.177 10.569  37.019  1.00 14.87 ?  113 ILE B CB   1 
ATOM   1647 C  CG1  . ILE B 1 65  ? -1.083 11.334  36.257  1.00 13.95 ?  113 ILE B CG1  1 
ATOM   1648 C  CG2  . ILE B 1 65  ? -3.504 10.534  36.267  1.00 15.75 ?  113 ILE B CG2  1 
ATOM   1649 C  CD1  . ILE B 1 65  ? -0.679 10.687  34.919  1.00 13.52 ?  113 ILE B CD1  1 
ATOM   1650 N  N    . LYS B 1 66  ? -3.222 9.315   39.683  1.00 15.10 ?  114 LYS B N    1 
ATOM   1651 C  CA   . LYS B 1 66  ? -4.241 8.549   40.399  1.00 15.69 ?  114 LYS B CA   1 
ATOM   1652 C  C    . LYS B 1 66  ? -3.731 8.307   41.803  1.00 16.09 ?  114 LYS B C    1 
ATOM   1653 O  O    . LYS B 1 66  ? -2.539 8.136   42.006  1.00 14.46 ?  114 LYS B O    1 
ATOM   1654 C  CB   . LYS B 1 66  ? -4.485 7.218   39.702  1.00 16.06 ?  114 LYS B CB   1 
ATOM   1655 C  CG   . LYS B 1 66  ? -5.011 7.355   38.264  1.00 16.20 ?  114 LYS B CG   1 
ATOM   1656 C  CD   . LYS B 1 66  ? -5.372 6.002   37.672  1.00 16.33 ?  114 LYS B CD   1 
ATOM   1657 C  CE   . LYS B 1 66  ? -5.862 6.158   36.229  1.00 18.60 ?  114 LYS B CE   1 
ATOM   1658 N  NZ   . LYS B 1 66  ? -6.413 4.877   35.694  1.00 19.72 ?  114 LYS B NZ   1 
ATOM   1659 N  N    . PRO B 1 67  ? -4.627 8.284   42.795  1.00 15.75 ?  115 PRO B N    1 
ATOM   1660 C  CA   . PRO B 1 67  ? -4.086 8.050   44.131  1.00 15.07 ?  115 PRO B CA   1 
ATOM   1661 C  C    . PRO B 1 67  ? -3.430 6.686   44.323  1.00 14.82 ?  115 PRO B C    1 
ATOM   1662 O  O    . PRO B 1 67  ? -2.409 6.581   45.012  1.00 13.25 ?  115 PRO B O    1 
ATOM   1663 C  CB   . PRO B 1 67  ? -5.295 8.284   45.048  1.00 16.10 ?  115 PRO B CB   1 
ATOM   1664 C  CG   . PRO B 1 67  ? -6.484 7.963   44.163  1.00 17.14 ?  115 PRO B CG   1 
ATOM   1665 C  CD   . PRO B 1 67  ? -6.079 8.537   42.822  1.00 17.78 ?  115 PRO B CD   1 
ATOM   1666 N  N    . GLN B 1 68  ? -3.976 5.654   43.674  1.00 15.06 ?  116 GLN B N    1 
ATOM   1667 C  CA   . GLN B 1 68  ? -3.468 4.284   43.832  1.00 16.54 ?  116 GLN B CA   1 
ATOM   1668 C  C    . GLN B 1 68  ? -2.026 4.017   43.416  1.00 15.23 ?  116 GLN B C    1 
ATOM   1669 O  O    . GLN B 1 68  ? -1.416 3.038   43.868  1.00 13.90 ?  116 GLN B O    1 
ATOM   1670 C  CB   . GLN B 1 68  ? -4.366 3.290   43.077  1.00 20.75 ?  116 GLN B CB   1 
ATOM   1671 C  CG   . GLN B 1 68  ? -5.854 3.420   43.378  1.00 28.89 ?  116 GLN B CG   1 
ATOM   1672 C  CD   . GLN B 1 68  ? -6.495 4.619   42.696  1.00 31.60 ?  116 GLN B CD   1 
ATOM   1673 O  OE1  . GLN B 1 68  ? -5.820 5.428   42.069  1.00 33.64 ?  116 GLN B OE1  1 
ATOM   1674 N  NE2  . GLN B 1 68  ? -7.813 4.732   42.822  1.00 35.79 ?  116 GLN B NE2  1 
ATOM   1675 N  N    . TYR B 1 69  ? -1.479 4.860   42.549  1.00 14.19 ?  117 TYR B N    1 
ATOM   1676 C  CA   . TYR B 1 69  ? -0.114 4.639   42.088  1.00 13.86 ?  117 TYR B CA   1 
ATOM   1677 C  C    . TYR B 1 69  ? 0.787  5.856   42.142  1.00 13.17 ?  117 TYR B C    1 
ATOM   1678 O  O    . TYR B 1 69  ? 0.425  6.942   41.671  1.00 14.07 ?  117 TYR B O    1 
ATOM   1679 C  CB   . TYR B 1 69  ? -0.128 4.111   40.653  1.00 14.36 ?  117 TYR B CB   1 
ATOM   1680 C  CG   . TYR B 1 69  ? -0.854 2.800   40.507  1.00 14.29 ?  117 TYR B CG   1 
ATOM   1681 C  CD1  . TYR B 1 69  ? -0.308 1.612   41.000  1.00 16.67 ?  117 TYR B CD1  1 
ATOM   1682 C  CD2  . TYR B 1 69  ? -2.101 2.754   39.907  1.00 15.21 ?  117 TYR B CD2  1 
ATOM   1683 C  CE1  . TYR B 1 69  ? -1.003 0.406   40.898  1.00 16.38 ?  117 TYR B CE1  1 
ATOM   1684 C  CE2  . TYR B 1 69  ? -2.811 1.552   39.796  1.00 17.63 ?  117 TYR B CE2  1 
ATOM   1685 C  CZ   . TYR B 1 69  ? -2.257 0.387   40.296  1.00 17.94 ?  117 TYR B CZ   1 
ATOM   1686 O  OH   . TYR B 1 69  ? -2.972 -0.785  40.195  1.00 16.40 ?  117 TYR B OH   1 
ATOM   1687 N  N    . LEU B 1 70  ? 1.973  5.670   42.708  1.00 10.45 ?  118 LEU B N    1 
ATOM   1688 C  CA   . LEU B 1 70  ? 2.947  6.738   42.764  1.00 10.90 ?  118 LEU B CA   1 
ATOM   1689 C  C    . LEU B 1 70  ? 3.974  6.413   41.684  1.00 11.76 ?  118 LEU B C    1 
ATOM   1690 O  O    . LEU B 1 70  ? 4.418  5.274   41.587  1.00 11.66 ?  118 LEU B O    1 
ATOM   1691 C  CB   . LEU B 1 70  ? 3.653  6.787   44.124  1.00 13.84 ?  118 LEU B CB   1 
ATOM   1692 C  CG   . LEU B 1 70  ? 4.935  7.647   44.121  1.00 15.00 ?  118 LEU B CG   1 
ATOM   1693 C  CD1  . LEU B 1 70  ? 4.581  9.102   43.835  1.00 14.32 ?  118 LEU B CD1  1 
ATOM   1694 C  CD2  . LEU B 1 70  ? 5.673  7.513   45.453  1.00 16.61 ?  118 LEU B CD2  1 
ATOM   1695 N  N    . VAL B 1 71  ? 4.313  7.405   40.861  1.00 10.66 ?  119 VAL B N    1 
ATOM   1696 C  CA   . VAL B 1 71  ? 5.336  7.233   39.829  1.00 10.76 ?  119 VAL B CA   1 
ATOM   1697 C  C    . VAL B 1 71  ? 6.424  8.266   40.118  1.00 9.40  ?  119 VAL B C    1 
ATOM   1698 O  O    . VAL B 1 71  ? 6.147  9.462   40.187  1.00 12.40 ?  119 VAL B O    1 
ATOM   1699 C  CB   . VAL B 1 71  ? 4.781  7.481   38.403  1.00 10.97 ?  119 VAL B CB   1 
ATOM   1700 C  CG1  . VAL B 1 71  ? 5.904  7.293   37.358  1.00 12.56 ?  119 VAL B CG1  1 
ATOM   1701 C  CG2  . VAL B 1 71  ? 3.634  6.515   38.122  1.00 12.03 ?  119 VAL B CG2  1 
ATOM   1702 N  N    . ALA B 1 72  ? 7.660  7.815   40.316  1.00 10.18 ?  120 ALA B N    1 
ATOM   1703 C  CA   . ALA B 1 72  ? 8.742  8.760   40.601  1.00 11.29 ?  120 ALA B CA   1 
ATOM   1704 C  C    . ALA B 1 72  ? 10.123 8.211   40.252  1.00 12.22 ?  120 ALA B C    1 
ATOM   1705 O  O    . ALA B 1 72  ? 10.323 6.995   40.216  1.00 13.00 ?  120 ALA B O    1 
ATOM   1706 C  CB   . ALA B 1 72  ? 8.707  9.146   42.084  1.00 12.26 ?  120 ALA B CB   1 
ATOM   1707 N  N    . ILE B 1 73  ? 11.075 9.112   39.987  1.00 12.67 ?  121 ILE B N    1 
ATOM   1708 C  CA   . ILE B 1 73  ? 12.447 8.705   39.692  1.00 12.18 ?  121 ILE B CA   1 
ATOM   1709 C  C    . ILE B 1 73  ? 13.139 8.350   41.010  1.00 13.93 ?  121 ILE B C    1 
ATOM   1710 O  O    . ILE B 1 73  ? 13.253 9.189   41.919  1.00 15.66 ?  121 ILE B O    1 
ATOM   1711 C  CB   . ILE B 1 73  ? 13.234 9.816   38.983  1.00 13.85 ?  121 ILE B CB   1 
ATOM   1712 C  CG1  . ILE B 1 73  ? 12.623 10.062  37.597  1.00 15.12 ?  121 ILE B CG1  1 
ATOM   1713 C  CG2  . ILE B 1 73  ? 14.716 9.420   38.889  1.00 12.78 ?  121 ILE B CG2  1 
ATOM   1714 C  CD1  . ILE B 1 73  ? 13.332 11.138  36.779  1.00 17.38 ?  121 ILE B CD1  1 
ATOM   1715 N  N    . GLY B 1 74  ? 13.580 7.096   41.107  1.00 13.80 ?  122 GLY B N    1 
ATOM   1716 C  CA   . GLY B 1 74  ? 14.216 6.595   42.318  1.00 15.00 ?  122 GLY B CA   1 
ATOM   1717 C  C    . GLY B 1 74  ? 15.642 7.046   42.577  1.00 15.52 ?  122 GLY B C    1 
ATOM   1718 O  O    . GLY B 1 74  ? 16.510 6.217   42.888  1.00 18.17 ?  122 GLY B O    1 
ATOM   1719 N  N    . ILE B 1 75  ? 15.882 8.352   42.472  1.00 14.49 ?  123 ILE B N    1 
ATOM   1720 C  CA   . ILE B 1 75  ? 17.214 8.908   42.695  1.00 14.83 ?  123 ILE B CA   1 
ATOM   1721 C  C    . ILE B 1 75  ? 17.132 10.016  43.748  1.00 15.27 ?  123 ILE B C    1 
ATOM   1722 O  O    . ILE B 1 75  ? 16.352 10.947  43.594  1.00 14.80 ?  123 ILE B O    1 
ATOM   1723 C  CB   . ILE B 1 75  ? 17.779 9.540   41.406  1.00 15.06 ?  123 ILE B CB   1 
ATOM   1724 C  CG1  . ILE B 1 75  ? 17.829 8.508   40.282  1.00 14.41 ?  123 ILE B CG1  1 
ATOM   1725 C  CG2  . ILE B 1 75  ? 19.176 10.110  41.684  1.00 17.23 ?  123 ILE B CG2  1 
ATOM   1726 C  CD1  . ILE B 1 75  ? 18.753 7.344   40.579  1.00 14.83 ?  123 ILE B CD1  1 
ATOM   1727 N  N    . CYS B 1 76  ? 17.933 9.918   44.810  1.00 14.57 ?  124 CYS B N    1 
ATOM   1728 C  CA   . CYS B 1 76  ? 17.947 10.959  45.905  1.00 14.79 ?  124 CYS B CA   1 
ATOM   1729 C  C    . CYS B 1 76  ? 18.409 12.326  45.362  1.00 16.15 ?  124 CYS B C    1 
ATOM   1730 O  O    . CYS B 1 76  ? 19.233 12.410  44.508  1.00 16.42 ?  124 CYS B O    1 
ATOM   1731 C  CB   . CYS B 1 76  ? 18.920 10.653  46.894  1.00 14.77 ?  124 CYS B CB   1 
ATOM   1732 S  SG   . CYS B 1 76  ? 18.773 11.657  48.439  1.00 15.10 ?  124 CYS B SG   1 
ATOM   1733 N  N    . THR B 1 77  ? 17.611 13.349  45.741  1.00 15.73 ?  125 THR B N    1 
ATOM   1734 C  CA   . THR B 1 77  ? 17.884 14.700  45.283  1.00 16.79 ?  125 THR B CA   1 
ATOM   1735 C  C    . THR B 1 77  ? 19.062 15.364  46.000  1.00 17.21 ?  125 THR B C    1 
ATOM   1736 O  O    . THR B 1 77  ? 19.345 16.538  45.768  1.00 16.03 ?  125 THR B O    1 
ATOM   1737 C  CB   . THR B 1 77  ? 16.646 15.590  45.422  1.00 17.13 ?  125 THR B CB   1 
ATOM   1738 O  OG1  . THR B 1 77  ? 16.163 15.530  46.772  1.00 15.77 ?  125 THR B OG1  1 
ATOM   1739 C  CG2  . THR B 1 77  ? 15.540 15.123  44.451  1.00 16.22 ?  125 THR B CG2  1 
ATOM   1740 N  N    . HIS B 1 78  ? 19.691 14.665  46.931  1.00 15.93 ?  126 HIS B N    1 
ATOM   1741 C  CA   . HIS B 1 78  ? 20.845 15.203  47.572  1.00 18.34 ?  126 HIS B CA   1 
ATOM   1742 C  C    . HIS B 1 78  ? 22.053 14.938  46.650  1.00 17.70 ?  126 HIS B C    1 
ATOM   1743 O  O    . HIS B 1 78  ? 22.513 15.816  45.900  1.00 16.24 ?  126 HIS B O    1 
ATOM   1744 C  CB   . HIS B 1 78  ? 21.095 14.512  48.872  1.00 17.16 ?  126 HIS B CB   1 
ATOM   1745 C  CG   . HIS B 1 78  ? 22.379 14.931  49.596  1.00 19.38 ?  126 HIS B CG   1 
ATOM   1746 N  ND1  . HIS B 1 78  ? 23.158 14.009  50.284  1.00 20.31 ?  126 HIS B ND1  1 
ATOM   1747 C  CD2  . HIS B 1 78  ? 23.062 16.091  49.679  1.00 20.29 ?  126 HIS B CD2  1 
ATOM   1748 C  CE1  . HIS B 1 78  ? 24.255 14.608  50.771  1.00 19.47 ?  126 HIS B CE1  1 
ATOM   1749 N  NE2  . HIS B 1 78  ? 24.232 15.883  50.412  1.00 19.29 ?  126 HIS B NE2  1 
ATOM   1750 N  N    . LEU B 1 79  ? 22.547 13.696  46.677  1.00 17.84 ?  127 LEU B N    1 
ATOM   1751 C  CA   . LEU B 1 79  ? 23.673 13.411  45.831  1.00 18.62 ?  127 LEU B CA   1 
ATOM   1752 C  C    . LEU B 1 79  ? 23.426 12.207  44.950  1.00 18.87 ?  127 LEU B C    1 
ATOM   1753 O  O    . LEU B 1 79  ? 24.463 11.558  44.697  1.00 19.41 ?  127 LEU B O    1 
ATOM   1754 C  CB   . LEU B 1 79  ? 25.016 13.126  46.666  1.00 19.01 ?  127 LEU B CB   1 
ATOM   1755 C  CG   . LEU B 1 79  ? 25.546 14.351  47.420  1.00 20.94 ?  127 LEU B CG   1 
ATOM   1756 C  CD1  . LEU B 1 79  ? 26.666 14.014  48.563  1.00 21.34 ?  127 LEU B CD1  1 
ATOM   1757 C  CD2  . LEU B 1 79  ? 25.949 15.353  46.413  1.00 23.62 ?  127 LEU B CD2  1 
ATOM   1758 N  N    . GLY B 1 80  ? 22.197 11.742  44.731  1.00 16.34 ?  128 GLY B N    1 
ATOM   1759 C  CA   . GLY B 1 80  ? 22.149 10.657  43.761  1.00 19.03 ?  128 GLY B CA   1 
ATOM   1760 C  C    . GLY B 1 80  ? 22.197 9.138   44.125  1.00 19.07 ?  128 GLY B C    1 
ATOM   1761 O  O    . GLY B 1 80  ? 22.244 8.365   43.140  1.00 20.43 ?  128 GLY B O    1 
ATOM   1762 N  N    . CYS B 1 81  ? 22.216 8.740   45.396  1.00 18.00 ?  129 CYS B N    1 
ATOM   1763 C  CA   . CYS B 1 81  ? 22.049 7.359   45.748  1.00 17.91 ?  129 CYS B CA   1 
ATOM   1764 C  C    . CYS B 1 81  ? 20.620 7.016   45.462  1.00 18.28 ?  129 CYS B C    1 
ATOM   1765 O  O    . CYS B 1 81  ? 19.793 7.901   45.237  1.00 18.74 ?  129 CYS B O    1 
ATOM   1766 C  CB   . CYS B 1 81  ? 22.334 7.235   47.269  1.00 18.30 ?  129 CYS B CB   1 
ATOM   1767 S  SG   . CYS B 1 81  ? 24.190 7.448   47.543  1.00 17.55 ?  129 CYS B SG   1 
ATOM   1768 N  N    . SER B 1 82  ? 20.361 5.735   45.487  1.00 17.15 ?  130 SER B N    1 
ATOM   1769 C  CA   . SER B 1 82  ? 19.008 5.240   45.289  1.00 18.97 ?  130 SER B CA   1 
ATOM   1770 C  C    . SER B 1 82  ? 18.495 4.898   46.680  1.00 16.79 ?  130 SER B C    1 
ATOM   1771 O  O    . SER B 1 82  ? 19.048 4.034   47.362  1.00 17.28 ?  130 SER B O    1 
ATOM   1772 C  CB   . SER B 1 82  ? 19.025 3.994   44.397  1.00 22.28 ?  130 SER B CB   1 
ATOM   1773 O  OG   . SER B 1 82  ? 17.885 3.980   43.549  1.00 28.16 ?  130 SER B OG   1 
ATOM   1774 N  N    . PRO B 1 83  ? 17.437 5.587   47.124  1.00 16.30 ?  131 PRO B N    1 
ATOM   1775 C  CA   . PRO B 1 83  ? 16.843 5.367   48.445  1.00 15.77 ?  131 PRO B CA   1 
ATOM   1776 C  C    . PRO B 1 83  ? 16.210 3.985   48.597  1.00 16.06 ?  131 PRO B C    1 
ATOM   1777 O  O    . PRO B 1 83  ? 15.820 3.357   47.609  1.00 15.13 ?  131 PRO B O    1 
ATOM   1778 C  CB   . PRO B 1 83  ? 15.784 6.464   48.538  1.00 14.76 ?  131 PRO B CB   1 
ATOM   1779 C  CG   . PRO B 1 83  ? 16.260 7.510   47.581  1.00 17.65 ?  131 PRO B CG   1 
ATOM   1780 C  CD   . PRO B 1 83  ? 16.772 6.702   46.430  1.00 15.93 ?  131 PRO B CD   1 
ATOM   1781 N  N    . THR B 1 84  ? 16.125 3.516   49.838  1.00 13.85 ?  132 THR B N    1 
ATOM   1782 C  CA   . THR B 1 84  ? 15.490 2.246   50.103  1.00 14.06 ?  132 THR B CA   1 
ATOM   1783 C  C    . THR B 1 84  ? 13.998 2.532   50.246  1.00 14.48 ?  132 THR B C    1 
ATOM   1784 O  O    . THR B 1 84  ? 13.585 3.632   50.621  1.00 13.35 ?  132 THR B O    1 
ATOM   1785 C  CB   . THR B 1 84  ? 15.999 1.581   51.410  1.00 14.28 ?  132 THR B CB   1 
ATOM   1786 O  OG1  . THR B 1 84  ? 15.739 2.442   52.538  1.00 15.78 ?  132 THR B OG1  1 
ATOM   1787 C  CG2  . THR B 1 84  ? 17.489 1.277   51.305  1.00 17.04 ?  132 THR B CG2  1 
ATOM   1788 N  N    . TYR B 1 85  ? 13.195 1.531   49.939  1.00 15.45 ?  133 TYR B N    1 
ATOM   1789 C  CA   . TYR B 1 85  ? 11.749 1.654   50.051  1.00 15.82 ?  133 TYR B CA   1 
ATOM   1790 C  C    . TYR B 1 85  ? 11.385 1.054   51.416  1.00 16.64 ?  133 TYR B C    1 
ATOM   1791 O  O    . TYR B 1 85  ? 11.721 -0.098  51.711  1.00 17.78 ?  133 TYR B O    1 
ATOM   1792 C  CB   . TYR B 1 85  ? 11.109 0.894   48.895  1.00 15.08 ?  133 TYR B CB   1 
ATOM   1793 C  CG   . TYR B 1 85  ? 9.603  0.750   48.962  1.00 13.40 ?  133 TYR B CG   1 
ATOM   1794 C  CD1  . TYR B 1 85  ? 8.780  1.852   49.172  1.00 13.57 ?  133 TYR B CD1  1 
ATOM   1795 C  CD2  . TYR B 1 85  ? 9.006  -0.494  48.751  1.00 14.85 ?  133 TYR B CD2  1 
ATOM   1796 C  CE1  . TYR B 1 85  ? 7.391  1.717   49.163  1.00 13.16 ?  133 TYR B CE1  1 
ATOM   1797 C  CE2  . TYR B 1 85  ? 7.631  -0.638  48.740  1.00 14.29 ?  133 TYR B CE2  1 
ATOM   1798 C  CZ   . TYR B 1 85  ? 6.832  0.468   48.942  1.00 13.82 ?  133 TYR B CZ   1 
ATOM   1799 O  OH   . TYR B 1 85  ? 5.470  0.312   48.881  1.00 14.40 ?  133 TYR B OH   1 
ATOM   1800 N  N    . ARG B 1 86  ? 10.734 1.854   52.256  1.00 16.25 ?  134 ARG B N    1 
ATOM   1801 C  CA   . ARG B 1 86  ? 10.342 1.423   53.594  1.00 16.23 ?  134 ARG B CA   1 
ATOM   1802 C  C    . ARG B 1 86  ? 8.856  1.721   53.827  1.00 16.33 ?  134 ARG B C    1 
ATOM   1803 O  O    . ARG B 1 86  ? 8.488  2.662   54.530  1.00 16.02 ?  134 ARG B O    1 
ATOM   1804 C  CB   . ARG B 1 86  ? 11.204 2.140   54.634  1.00 15.83 ?  134 ARG B CB   1 
ATOM   1805 C  CG   . ARG B 1 86  ? 12.721 1.918   54.449  1.00 18.00 ?  134 ARG B CG   1 
ATOM   1806 C  CD   . ARG B 1 86  ? 13.105 0.476   54.780  1.00 17.12 ?  134 ARG B CD   1 
ATOM   1807 N  NE   . ARG B 1 86  ? 12.674 0.165   56.140  1.00 17.48 ?  134 ARG B NE   1 
ATOM   1808 C  CZ   . ARG B 1 86  ? 13.297 0.584   57.236  1.00 18.26 ?  134 ARG B CZ   1 
ATOM   1809 N  NH1  . ARG B 1 86  ? 14.399 1.318   57.143  1.00 18.40 ?  134 ARG B NH1  1 
ATOM   1810 N  NH2  . ARG B 1 86  ? 12.786 0.311   58.432  1.00 21.01 ?  134 ARG B NH2  1 
ATOM   1811 N  N    . PRO B 1 87  ? 7.980  0.895   53.242  1.00 16.76 ?  135 PRO B N    1 
ATOM   1812 C  CA   . PRO B 1 87  ? 6.525  1.052   53.360  1.00 16.79 ?  135 PRO B CA   1 
ATOM   1813 C  C    . PRO B 1 87  ? 5.912  0.779   54.731  1.00 16.93 ?  135 PRO B C    1 
ATOM   1814 O  O    . PRO B 1 87  ? 4.819  1.263   55.019  1.00 16.27 ?  135 PRO B O    1 
ATOM   1815 C  CB   . PRO B 1 87  ? 5.996  0.104   52.290  1.00 15.43 ?  135 PRO B CB   1 
ATOM   1816 C  CG   . PRO B 1 87  ? 7.023  -1.008  52.322  1.00 16.73 ?  135 PRO B CG   1 
ATOM   1817 C  CD   . PRO B 1 87  ? 8.326  -0.255  52.389  1.00 14.92 ?  135 PRO B CD   1 
ATOM   1818 N  N    . GLU B 1 88  ? 6.607  0.020   55.574  1.00 17.76 ?  136 GLU B N    1 
ATOM   1819 C  CA   . GLU B 1 88  ? 6.076  -0.311  56.897  1.00 19.63 ?  136 GLU B CA   1 
ATOM   1820 C  C    . GLU B 1 88  ? 5.963  0.914   57.795  1.00 19.10 ?  136 GLU B C    1 
ATOM   1821 O  O    . GLU B 1 88  ? 6.836  1.775   57.801  1.00 20.99 ?  136 GLU B O    1 
ATOM   1822 C  CB   . GLU B 1 88  ? 6.952  -1.358  57.593  1.00 20.58 ?  136 GLU B CB   1 
ATOM   1823 C  CG   . GLU B 1 88  ? 8.307  -0.820  58.053  1.00 21.80 ?  136 GLU B CG   1 
ATOM   1824 C  CD   . GLU B 1 88  ? 9.399  -0.921  56.992  1.00 25.78 ?  136 GLU B CD   1 
ATOM   1825 O  OE1  . GLU B 1 88  ? 9.089  -0.960  55.774  1.00 21.73 ?  136 GLU B OE1  1 
ATOM   1826 O  OE2  . GLU B 1 88  ? 10.584 -0.950  57.393  1.00 25.36 ?  136 GLU B OE2  1 
ATOM   1827 N  N    . PHE B 1 89  ? 4.871  0.993   58.543  1.00 20.08 ?  137 PHE B N    1 
ATOM   1828 C  CA   . PHE B 1 89  ? 4.657  2.104   59.456  1.00 20.36 ?  137 PHE B CA   1 
ATOM   1829 C  C    . PHE B 1 89  ? 5.425  1.866   60.747  1.00 20.01 ?  137 PHE B C    1 
ATOM   1830 O  O    . PHE B 1 89  ? 5.545  0.725   61.215  1.00 20.55 ?  137 PHE B O    1 
ATOM   1831 C  CB   . PHE B 1 89  ? 3.170  2.251   59.805  1.00 19.45 ?  137 PHE B CB   1 
ATOM   1832 C  CG   . PHE B 1 89  ? 2.356  2.967   58.766  1.00 21.54 ?  137 PHE B CG   1 
ATOM   1833 C  CD1  . PHE B 1 89  ? 2.580  2.759   57.403  1.00 22.42 ?  137 PHE B CD1  1 
ATOM   1834 C  CD2  . PHE B 1 89  ? 1.319  3.817   59.152  1.00 23.17 ?  137 PHE B CD2  1 
ATOM   1835 C  CE1  . PHE B 1 89  ? 1.782  3.383   56.443  1.00 22.24 ?  137 PHE B CE1  1 
ATOM   1836 C  CE2  . PHE B 1 89  ? 0.511  4.449   58.200  1.00 22.91 ?  137 PHE B CE2  1 
ATOM   1837 C  CZ   . PHE B 1 89  ? 0.742  4.233   56.845  1.00 23.37 ?  137 PHE B CZ   1 
ATOM   1838 N  N    . GLY B 1 90  ? 5.959  2.952   61.288  1.00 19.42 ?  138 GLY B N    1 
ATOM   1839 C  CA   . GLY B 1 90  ? 6.663  2.925   62.557  1.00 18.91 ?  138 GLY B CA   1 
ATOM   1840 C  C    . GLY B 1 90  ? 7.795  1.964   62.843  1.00 19.80 ?  138 GLY B C    1 
ATOM   1841 O  O    . GLY B 1 90  ? 7.861  1.446   63.959  1.00 19.64 ?  138 GLY B O    1 
ATOM   1842 N  N    . PRO B 1 91  ? 8.692  1.681   61.889  1.00 18.90 ?  139 PRO B N    1 
ATOM   1843 C  CA   . PRO B 1 91  ? 9.753  0.751   62.281  1.00 19.98 ?  139 PRO B CA   1 
ATOM   1844 C  C    . PRO B 1 91  ? 10.672 1.431   63.303  1.00 21.41 ?  139 PRO B C    1 
ATOM   1845 O  O    . PRO B 1 91  ? 10.830 2.646   63.292  1.00 21.57 ?  139 PRO B O    1 
ATOM   1846 C  CB   . PRO B 1 91  ? 10.450 0.441   60.956  1.00 18.56 ?  139 PRO B CB   1 
ATOM   1847 C  CG   . PRO B 1 91  ? 10.207 1.674   60.138  1.00 18.47 ?  139 PRO B CG   1 
ATOM   1848 C  CD   . PRO B 1 91  ? 8.772  2.011   60.455  1.00 17.98 ?  139 PRO B CD   1 
ATOM   1849 N  N    . ASP B 1 92  ? 11.279 0.643   64.186  1.00 23.66 ?  140 ASP B N    1 
ATOM   1850 C  CA   . ASP B 1 92  ? 12.156 1.193   65.215  1.00 24.05 ?  140 ASP B CA   1 
ATOM   1851 C  C    . ASP B 1 92  ? 13.225 2.157   64.736  1.00 23.30 ?  140 ASP B C    1 
ATOM   1852 O  O    . ASP B 1 92  ? 13.471 3.177   65.374  1.00 23.66 ?  140 ASP B O    1 
ATOM   1853 C  CB   . ASP B 1 92  ? 12.842 0.070   65.999  1.00 28.28 ?  140 ASP B CB   1 
ATOM   1854 C  CG   . ASP B 1 92  ? 11.877 -0.710  66.867  1.00 31.07 ?  140 ASP B CG   1 
ATOM   1855 O  OD1  . ASP B 1 92  ? 10.781 -0.180  67.159  1.00 33.70 ?  140 ASP B OD1  1 
ATOM   1856 O  OD2  . ASP B 1 92  ? 12.222 -1.846  67.266  1.00 33.85 ?  140 ASP B OD2  1 
ATOM   1857 N  N    . ASP B 1 93  ? 13.867 1.843   63.619  1.00 22.56 ?  141 ASP B N    1 
ATOM   1858 C  CA   . ASP B 1 93  ? 14.922 2.706   63.127  1.00 21.94 ?  141 ASP B CA   1 
ATOM   1859 C  C    . ASP B 1 93  ? 14.457 4.063   62.607  1.00 22.35 ?  141 ASP B C    1 
ATOM   1860 O  O    . ASP B 1 93  ? 15.186 5.053   62.717  1.00 23.99 ?  141 ASP B O    1 
ATOM   1861 C  CB   . ASP B 1 93  ? 15.756 1.973   62.057  1.00 22.01 ?  141 ASP B CB   1 
ATOM   1862 C  CG   . ASP B 1 93  ? 14.964 1.646   60.793  1.00 21.45 ?  141 ASP B CG   1 
ATOM   1863 O  OD1  . ASP B 1 93  ? 13.837 1.130   60.906  1.00 21.01 ?  141 ASP B OD1  1 
ATOM   1864 O  OD2  . ASP B 1 93  ? 15.491 1.881   59.680  1.00 18.36 ?  141 ASP B OD2  1 
ATOM   1865 N  N    . LEU B 1 94  ? 13.247 4.137   62.067  1.00 21.44 ?  142 LEU B N    1 
ATOM   1866 C  CA   . LEU B 1 94  ? 12.774 5.403   61.524  1.00 21.03 ?  142 LEU B CA   1 
ATOM   1867 C  C    . LEU B 1 94  ? 11.831 6.180   62.432  1.00 21.33 ?  142 LEU B C    1 
ATOM   1868 O  O    . LEU B 1 94  ? 11.473 7.308   62.128  1.00 22.52 ?  142 LEU B O    1 
ATOM   1869 C  CB   . LEU B 1 94  ? 12.118 5.179   60.158  1.00 20.81 ?  142 LEU B CB   1 
ATOM   1870 C  CG   . LEU B 1 94  ? 12.970 4.440   59.113  1.00 19.22 ?  142 LEU B CG   1 
ATOM   1871 C  CD1  . LEU B 1 94  ? 12.221 4.378   57.775  1.00 17.28 ?  142 LEU B CD1  1 
ATOM   1872 C  CD2  . LEU B 1 94  ? 14.298 5.150   58.937  1.00 17.92 ?  142 LEU B CD2  1 
ATOM   1873 N  N    . GLY B 1 95  ? 11.446 5.593   63.557  1.00 22.03 ?  143 GLY B N    1 
ATOM   1874 C  CA   . GLY B 1 95  ? 10.550 6.291   64.466  1.00 21.92 ?  143 GLY B CA   1 
ATOM   1875 C  C    . GLY B 1 95  ? 9.133  5.748   64.417  1.00 22.27 ?  143 GLY B C    1 
ATOM   1876 O  O    . GLY B 1 95  ? 8.662  5.304   63.364  1.00 20.50 ?  143 GLY B O    1 
ATOM   1877 N  N    . ALA B 1 96  ? 8.449  5.797   65.560  1.00 22.82 ?  144 ALA B N    1 
ATOM   1878 C  CA   . ALA B 1 96  ? 7.081  5.295   65.671  1.00 23.55 ?  144 ALA B CA   1 
ATOM   1879 C  C    . ALA B 1 96  ? 6.080  6.064   64.814  1.00 22.71 ?  144 ALA B C    1 
ATOM   1880 O  O    . ALA B 1 96  ? 5.049  5.518   64.433  1.00 23.40 ?  144 ALA B O    1 
ATOM   1881 C  CB   . ALA B 1 96  ? 6.633  5.315   67.138  1.00 24.80 ?  144 ALA B CB   1 
ATOM   1882 N  N    . ASP B 1 97  ? 6.382  7.317   64.495  1.00 22.29 ?  145 ASP B N    1 
ATOM   1883 C  CA   . ASP B 1 97  ? 5.462  8.121   63.687  1.00 22.68 ?  145 ASP B CA   1 
ATOM   1884 C  C    . ASP B 1 97  ? 5.700  8.015   62.176  1.00 20.34 ?  145 ASP B C    1 
ATOM   1885 O  O    . ASP B 1 97  ? 5.029  8.694   61.392  1.00 18.96 ?  145 ASP B O    1 
ATOM   1886 C  CB   . ASP B 1 97  ? 5.530  9.588   64.120  1.00 27.17 ?  145 ASP B CB   1 
ATOM   1887 C  CG   . ASP B 1 97  ? 6.866  10.219  63.812  1.00 31.29 ?  145 ASP B CG   1 
ATOM   1888 O  OD1  . ASP B 1 97  ? 7.873  9.479   63.791  1.00 33.45 ?  145 ASP B OD1  1 
ATOM   1889 O  OD2  . ASP B 1 97  ? 6.912  11.455  63.603  1.00 36.71 ?  145 ASP B OD2  1 
ATOM   1890 N  N    . TRP B 1 98  ? 6.642  7.164   61.769  1.00 19.05 ?  146 TRP B N    1 
ATOM   1891 C  CA   . TRP B 1 98  ? 6.937  6.975   60.339  1.00 17.93 ?  146 TRP B CA   1 
ATOM   1892 C  C    . TRP B 1 98  ? 5.717  6.351   59.659  1.00 18.37 ?  146 TRP B C    1 
ATOM   1893 O  O    . TRP B 1 98  ? 5.227  5.300   60.085  1.00 18.50 ?  146 TRP B O    1 
ATOM   1894 C  CB   . TRP B 1 98  ? 8.163  6.069   60.172  1.00 16.11 ?  146 TRP B CB   1 
ATOM   1895 C  CG   . TRP B 1 98  ? 8.517  5.738   58.749  1.00 15.45 ?  146 TRP B CG   1 
ATOM   1896 C  CD1  . TRP B 1 98  ? 8.285  4.560   58.098  1.00 15.87 ?  146 TRP B CD1  1 
ATOM   1897 C  CD2  . TRP B 1 98  ? 9.221  6.578   57.823  1.00 15.65 ?  146 TRP B CD2  1 
ATOM   1898 N  NE1  . TRP B 1 98  ? 8.812  4.608   56.825  1.00 15.35 ?  146 TRP B NE1  1 
ATOM   1899 C  CE2  . TRP B 1 98  ? 9.389  5.835   56.629  1.00 15.93 ?  146 TRP B CE2  1 
ATOM   1900 C  CE3  . TRP B 1 98  ? 9.724  7.885   57.886  1.00 16.44 ?  146 TRP B CE3  1 
ATOM   1901 C  CZ2  . TRP B 1 98  ? 10.047 6.355   55.503  1.00 16.52 ?  146 TRP B CZ2  1 
ATOM   1902 C  CZ3  . TRP B 1 98  ? 10.385 8.410   56.761  1.00 15.62 ?  146 TRP B CZ3  1 
ATOM   1903 C  CH2  . TRP B 1 98  ? 10.539 7.641   55.589  1.00 17.43 ?  146 TRP B CH2  1 
ATOM   1904 N  N    . LYS B 1 99  ? 5.230  7.003   58.602  1.00 17.54 ?  147 LYS B N    1 
ATOM   1905 C  CA   . LYS B 1 99  ? 4.049  6.537   57.881  1.00 17.32 ?  147 LYS B CA   1 
ATOM   1906 C  C    . LYS B 1 99  ? 4.380  5.856   56.552  1.00 17.46 ?  147 LYS B C    1 
ATOM   1907 O  O    . LYS B 1 99  ? 3.556  5.827   55.648  1.00 14.77 ?  147 LYS B O    1 
ATOM   1908 C  CB   . LYS B 1 99  ? 3.126  7.728   57.625  1.00 18.87 ?  147 LYS B CB   1 
ATOM   1909 C  CG   . LYS B 1 99  ? 2.736  8.471   58.890  1.00 19.70 ?  147 LYS B CG   1 
ATOM   1910 C  CD   . LYS B 1 99  ? 1.884  7.584   59.800  1.00 21.63 ?  147 LYS B CD   1 
ATOM   1911 C  CE   . LYS B 1 99  ? 1.821  8.142   61.205  1.00 25.41 ?  147 LYS B CE   1 
ATOM   1912 N  NZ   . LYS B 1 99  ? 1.586  9.609   61.184  1.00 27.08 ?  147 LYS B NZ   1 
ATOM   1913 N  N    . GLY B 1 100 ? 5.583  5.303   56.437  1.00 17.42 ?  148 GLY B N    1 
ATOM   1914 C  CA   . GLY B 1 100 ? 5.962  4.650   55.194  1.00 15.25 ?  148 GLY B CA   1 
ATOM   1915 C  C    . GLY B 1 100 ? 6.587  5.680   54.274  1.00 13.75 ?  148 GLY B C    1 
ATOM   1916 O  O    . GLY B 1 100 ? 6.253  6.855   54.350  1.00 13.38 ?  148 GLY B O    1 
ATOM   1917 N  N    . GLY B 1 101 ? 7.494  5.243   53.408  1.00 12.52 ?  149 GLY B N    1 
ATOM   1918 C  CA   . GLY B 1 101 ? 8.156  6.168   52.503  1.00 11.30 ?  149 GLY B CA   1 
ATOM   1919 C  C    . GLY B 1 101 ? 9.478  5.605   52.038  1.00 11.78 ?  149 GLY B C    1 
ATOM   1920 O  O    . GLY B 1 101 ? 9.603  4.393   51.838  1.00 12.04 ?  149 GLY B O    1 
ATOM   1921 N  N    . PHE B 1 102 ? 10.468 6.482   51.874  1.00 10.99 ?  150 PHE B N    1 
ATOM   1922 C  CA   . PHE B 1 102 ? 11.789 6.085   51.407  1.00 13.56 ?  150 PHE B CA   1 
ATOM   1923 C  C    . PHE B 1 102 ? 12.886 6.678   52.280  1.00 15.08 ?  150 PHE B C    1 
ATOM   1924 O  O    . PHE B 1 102 ? 12.777 7.807   52.770  1.00 15.90 ?  150 PHE B O    1 
ATOM   1925 C  CB   . PHE B 1 102 ? 12.009 6.538   49.952  1.00 12.10 ?  150 PHE B CB   1 
ATOM   1926 C  CG   . PHE B 1 102 ? 10.886 6.159   49.023  1.00 13.70 ?  150 PHE B CG   1 
ATOM   1927 C  CD1  . PHE B 1 102 ? 9.742  6.942   48.931  1.00 16.01 ?  150 PHE B CD1  1 
ATOM   1928 C  CD2  . PHE B 1 102 ? 10.961 4.999   48.263  1.00 14.08 ?  150 PHE B CD2  1 
ATOM   1929 C  CE1  . PHE B 1 102 ? 8.683  6.568   48.091  1.00 16.55 ?  150 PHE B CE1  1 
ATOM   1930 C  CE2  . PHE B 1 102 ? 9.911  4.610   47.420  1.00 14.57 ?  150 PHE B CE2  1 
ATOM   1931 C  CZ   . PHE B 1 102 ? 8.777  5.390   47.333  1.00 16.71 ?  150 PHE B CZ   1 
ATOM   1932 N  N    . PHE B 1 103 ? 13.959 5.915   52.448  1.00 14.23 ?  151 PHE B N    1 
ATOM   1933 C  CA   . PHE B 1 103 ? 15.075 6.341   53.275  1.00 14.17 ?  151 PHE B CA   1 
ATOM   1934 C  C    . PHE B 1 103 ? 16.367 6.156   52.489  1.00 13.23 ?  151 PHE B C    1 
ATOM   1935 O  O    . PHE B 1 103 ? 16.710 5.043   52.093  1.00 13.87 ?  151 PHE B O    1 
ATOM   1936 C  CB   . PHE B 1 103 ? 15.114 5.497   54.558  1.00 15.16 ?  151 PHE B CB   1 
ATOM   1937 C  CG   . PHE B 1 103 ? 16.235 5.863   55.493  1.00 16.14 ?  151 PHE B CG   1 
ATOM   1938 C  CD1  . PHE B 1 103 ? 16.149 6.993   56.291  1.00 18.37 ?  151 PHE B CD1  1 
ATOM   1939 C  CD2  . PHE B 1 103 ? 17.385 5.082   55.559  1.00 18.21 ?  151 PHE B CD2  1 
ATOM   1940 C  CE1  . PHE B 1 103 ? 17.193 7.349   57.146  1.00 17.01 ?  151 PHE B CE1  1 
ATOM   1941 C  CE2  . PHE B 1 103 ? 18.434 5.420   56.406  1.00 19.59 ?  151 PHE B CE2  1 
ATOM   1942 C  CZ   . PHE B 1 103 ? 18.335 6.564   57.205  1.00 19.06 ?  151 PHE B CZ   1 
ATOM   1943 N  N    . CYS B 1 104 ? 17.077 7.246   52.251  1.00 12.72 ?  152 CYS B N    1 
ATOM   1944 C  CA   . CYS B 1 104 ? 18.268 7.165   51.527  1.00 13.61 ?  152 CYS B CA   1 
ATOM   1945 C  C    . CYS B 1 104 ? 19.470 6.667   52.445  1.00 13.74 ?  152 CYS B C    1 
ATOM   1946 O  O    . CYS B 1 104 ? 19.773 7.313   53.461  1.00 15.11 ?  152 CYS B O    1 
ATOM   1947 C  CB   . CYS B 1 104 ? 18.472 8.591   50.877  1.00 12.09 ?  152 CYS B CB   1 
ATOM   1948 S  SG   . CYS B 1 104 ? 20.142 8.363   49.904  1.00 18.06 ?  152 CYS B SG   1 
ATOM   1949 N  N    . PRO B 1 105 ? 20.069 5.569   52.147  1.00 14.60 ?  153 PRO B N    1 
ATOM   1950 C  CA   . PRO B 1 105 ? 21.150 5.003   52.958  1.00 15.79 ?  153 PRO B CA   1 
ATOM   1951 C  C    . PRO B 1 105 ? 22.482 5.734   52.916  1.00 16.13 ?  153 PRO B C    1 
ATOM   1952 O  O    . PRO B 1 105 ? 23.379 5.434   53.692  1.00 17.04 ?  153 PRO B O    1 
ATOM   1953 C  CB   . PRO B 1 105 ? 21.242 3.572   52.436  1.00 16.11 ?  153 PRO B CB   1 
ATOM   1954 C  CG   . PRO B 1 105 ? 20.997 3.758   50.975  1.00 16.37 ?  153 PRO B CG   1 
ATOM   1955 C  CD   . PRO B 1 105 ? 19.820 4.736   50.953  1.00 16.11 ?  153 PRO B CD   1 
ATOM   1956 N  N    . CYS B 1 106 ? 22.617 6.652   51.983  1.00 14.56 ?  154 CYS B N    1 
ATOM   1957 C  CA   . CYS B 1 106 ? 23.905 7.344   51.893  1.00 15.87 ?  154 CYS B CA   1 
ATOM   1958 C  C    . CYS B 1 106 ? 23.992 8.500   52.971  1.00 17.07 ?  154 CYS B C    1 
ATOM   1959 O  O    . CYS B 1 106 ? 24.997 8.553   53.750  1.00 17.73 ?  154 CYS B O    1 
ATOM   1960 C  CB   . CYS B 1 106 ? 24.064 8.098   50.572  1.00 15.35 ?  154 CYS B CB   1 
ATOM   1961 S  SG   . CYS B 1 106 ? 24.312 6.650   49.321  1.00 17.41 ?  154 CYS B SG   1 
ATOM   1962 N  N    . HIS B 1 107 ? 23.014 9.457   52.946  1.00 17.00 ?  155 HIS B N    1 
ATOM   1963 C  CA   . HIS B 1 107 ? 23.242 10.466  54.077  1.00 16.10 ?  155 HIS B CA   1 
ATOM   1964 C  C    . HIS B 1 107 ? 21.891 10.648  54.848  1.00 17.76 ?  155 HIS B C    1 
ATOM   1965 O  O    . HIS B 1 107 ? 21.634 11.691  55.462  1.00 17.73 ?  155 HIS B O    1 
ATOM   1966 C  CB   . HIS B 1 107 ? 23.805 11.796  53.499  1.00 18.04 ?  155 HIS B CB   1 
ATOM   1967 C  CG   . HIS B 1 107 ? 24.951 11.660  52.554  1.00 18.78 ?  155 HIS B CG   1 
ATOM   1968 N  ND1  . HIS B 1 107 ? 24.805 11.597  51.173  1.00 20.02 ?  155 HIS B ND1  1 
ATOM   1969 C  CD2  . HIS B 1 107 ? 26.282 11.436  52.791  1.00 19.91 ?  155 HIS B CD2  1 
ATOM   1970 C  CE1  . HIS B 1 107 ? 25.989 11.335  50.607  1.00 18.85 ?  155 HIS B CE1  1 
ATOM   1971 N  NE2  . HIS B 1 107 ? 26.872 11.218  51.565  1.00 19.09 ?  155 HIS B NE2  1 
ATOM   1972 N  N    . GLY B 1 108 ? 21.014 9.627   54.888  1.00 14.24 ?  156 GLY B N    1 
ATOM   1973 C  CA   . GLY B 1 108 ? 19.762 9.736   55.668  1.00 13.57 ?  156 GLY B CA   1 
ATOM   1974 C  C    . GLY B 1 108 ? 18.572 10.592  55.201  1.00 13.21 ?  156 GLY B C    1 
ATOM   1975 O  O    . GLY B 1 108 ? 17.694 10.767  56.038  1.00 12.59 ?  156 GLY B O    1 
ATOM   1976 N  N    . SER B 1 109 ? 18.501 11.080  53.995  1.00 13.04 ?  157 SER B N    1 
ATOM   1977 C  CA   . SER B 1 109 ? 17.386 11.859  53.650  1.00 14.03 ?  157 SER B CA   1 
ATOM   1978 C  C    . SER B 1 109 ? 16.122 10.877  53.629  1.00 15.82 ?  157 SER B C    1 
ATOM   1979 O  O    . SER B 1 109 ? 16.208 9.666   53.358  1.00 16.71 ?  157 SER B O    1 
ATOM   1980 C  CB   . SER B 1 109 ? 17.450 12.366  52.251  1.00 13.49 ?  157 SER B CB   1 
ATOM   1981 O  OG   . SER B 1 109 ? 18.558 13.278  52.177  1.00 14.65 ?  157 SER B OG   1 
ATOM   1982 N  N    . ARG B 1 110 ? 14.983 11.466  53.988  1.00 13.76 ?  158 ARG B N    1 
ATOM   1983 C  CA   . ARG B 1 110 ? 13.726 10.736  54.084  1.00 14.77 ?  158 ARG B CA   1 
ATOM   1984 C  C    . ARG B 1 110 ? 12.687 11.392  53.187  1.00 13.09 ?  158 ARG B C    1 
ATOM   1985 O  O    . ARG B 1 110 ? 12.656 12.614  53.068  1.00 14.49 ?  158 ARG B O    1 
ATOM   1986 C  CB   . ARG B 1 110 ? 13.222 10.754  55.536  1.00 15.40 ?  158 ARG B CB   1 
ATOM   1987 C  CG   . ARG B 1 110 ? 14.192 10.154  56.547  1.00 15.98 ?  158 ARG B CG   1 
ATOM   1988 C  CD   . ARG B 1 110 ? 13.677 10.298  57.980  1.00 19.83 ?  158 ARG B CD   1 
ATOM   1989 N  NE   . ARG B 1 110 ? 14.564 9.676   58.963  1.00 22.11 ?  158 ARG B NE   1 
ATOM   1990 C  CZ   . ARG B 1 110 ? 14.170 9.223   60.152  1.00 23.25 ?  158 ARG B CZ   1 
ATOM   1991 N  NH1  . ARG B 1 110 ? 12.895 9.318   60.523  1.00 22.27 ?  158 ARG B NH1  1 
ATOM   1992 N  NH2  . ARG B 1 110 ? 15.051 8.663   60.970  1.00 23.18 ?  158 ARG B NH2  1 
ATOM   1993 N  N    . PHE B 1 111 ? 11.853 10.572  52.554  1.00 13.57 ?  159 PHE B N    1 
ATOM   1994 C  CA   . PHE B 1 111 ? 10.790 11.048  51.680  1.00 13.76 ?  159 PHE B CA   1 
ATOM   1995 C  C    . PHE B 1 111 ? 9.560  10.231  52.058  1.00 12.88 ?  159 PHE B C    1 
ATOM   1996 O  O    . PHE B 1 111 ? 9.680  9.093   52.509  1.00 12.42 ?  159 PHE B O    1 
ATOM   1997 C  CB   . PHE B 1 111 ? 11.132 10.806  50.195  1.00 13.30 ?  159 PHE B CB   1 
ATOM   1998 C  CG   . PHE B 1 111 ? 12.487 11.291  49.804  1.00 13.30 ?  159 PHE B CG   1 
ATOM   1999 C  CD1  . PHE B 1 111 ? 13.609 10.500  50.019  1.00 12.43 ?  159 PHE B CD1  1 
ATOM   2000 C  CD2  . PHE B 1 111 ? 12.652 12.578  49.277  1.00 12.45 ?  159 PHE B CD2  1 
ATOM   2001 C  CE1  . PHE B 1 111 ? 14.880 10.979  49.723  1.00 9.60  ?  159 PHE B CE1  1 
ATOM   2002 C  CE2  . PHE B 1 111 ? 13.920 13.077  48.976  1.00 7.89  ?  159 PHE B CE2  1 
ATOM   2003 C  CZ   . PHE B 1 111 ? 15.041 12.279  49.199  1.00 11.14 ?  159 PHE B CZ   1 
ATOM   2004 N  N    . ASP B 1 112 ? 8.373  10.800  51.896  1.00 11.68 ?  160 ASP B N    1 
ATOM   2005 C  CA   . ASP B 1 112 ? 7.183  10.046  52.254  1.00 10.39 ?  160 ASP B CA   1 
ATOM   2006 C  C    . ASP B 1 112 ? 6.673  9.257   51.064  1.00 11.78 ?  160 ASP B C    1 
ATOM   2007 O  O    . ASP B 1 112 ? 7.391  9.119   50.071  1.00 10.12 ?  160 ASP B O    1 
ATOM   2008 C  CB   . ASP B 1 112 ? 6.095  10.960  52.862  1.00 11.49 ?  160 ASP B CB   1 
ATOM   2009 C  CG   . ASP B 1 112 ? 5.426  11.886  51.859  1.00 13.81 ?  160 ASP B CG   1 
ATOM   2010 O  OD1  . ASP B 1 112 ? 5.689  11.836  50.637  1.00 10.21 ?  160 ASP B OD1  1 
ATOM   2011 O  OD2  . ASP B 1 112 ? 4.592  12.680  52.337  1.00 14.58 ?  160 ASP B OD2  1 
ATOM   2012 N  N    . LEU B 1 113 ? 5.447  8.743   51.150  1.00 11.98 ?  161 LEU B N    1 
ATOM   2013 C  CA   . LEU B 1 113 ? 4.915  7.944   50.062  1.00 12.44 ?  161 LEU B CA   1 
ATOM   2014 C  C    . LEU B 1 113 ? 4.334  8.726   48.882  1.00 13.35 ?  161 LEU B C    1 
ATOM   2015 O  O    . LEU B 1 113 ? 3.606  8.174   48.067  1.00 12.57 ?  161 LEU B O    1 
ATOM   2016 C  CB   . LEU B 1 113 ? 3.915  6.915   50.603  1.00 13.05 ?  161 LEU B CB   1 
ATOM   2017 C  CG   . LEU B 1 113 ? 4.590  5.804   51.429  1.00 12.41 ?  161 LEU B CG   1 
ATOM   2018 C  CD1  . LEU B 1 113 ? 3.551  4.924   52.097  1.00 13.48 ?  161 LEU B CD1  1 
ATOM   2019 C  CD2  . LEU B 1 113 ? 5.484  4.971   50.515  1.00 12.93 ?  161 LEU B CD2  1 
ATOM   2020 N  N    . ALA B 1 114 ? 4.658  10.019  48.822  1.00 14.09 ?  162 ALA B N    1 
ATOM   2021 C  CA   . ALA B 1 114 ? 4.288  10.886  47.690  1.00 12.67 ?  162 ALA B CA   1 
ATOM   2022 C  C    . ALA B 1 114 ? 5.656  11.388  47.212  1.00 12.43 ?  162 ALA B C    1 
ATOM   2023 O  O    . ALA B 1 114 ? 5.766  12.315  46.404  1.00 13.22 ?  162 ALA B O    1 
ATOM   2024 C  CB   . ALA B 1 114 ? 3.412  12.076  48.121  1.00 12.93 ?  162 ALA B CB   1 
ATOM   2025 N  N    . ALA B 1 115 ? 6.694  10.764  47.763  1.00 12.78 ?  163 ALA B N    1 
ATOM   2026 C  CA   . ALA B 1 115 ? 8.083  11.077  47.445  1.00 10.58 ?  163 ALA B CA   1 
ATOM   2027 C  C    . ALA B 1 115 ? 8.465  12.506  47.829  1.00 13.58 ?  163 ALA B C    1 
ATOM   2028 O  O    . ALA B 1 115 ? 9.383  13.108  47.246  1.00 11.13 ?  163 ALA B O    1 
ATOM   2029 C  CB   . ALA B 1 115 ? 8.343  10.828  45.951  1.00 11.64 ?  163 ALA B CB   1 
ATOM   2030 N  N    . ARG B 1 116 ? 7.764  13.052  48.821  1.00 13.51 ?  164 ARG B N    1 
ATOM   2031 C  CA   . ARG B 1 116 ? 8.056  14.405  49.290  1.00 12.94 ?  164 ARG B CA   1 
ATOM   2032 C  C    . ARG B 1 116 ? 9.141  14.327  50.364  1.00 12.49 ?  164 ARG B C    1 
ATOM   2033 O  O    . ARG B 1 116 ? 9.084  13.469  51.253  1.00 11.23 ?  164 ARG B O    1 
ATOM   2034 C  CB   . ARG B 1 116 ? 6.774  15.057  49.826  1.00 11.61 ?  164 ARG B CB   1 
ATOM   2035 C  CG   . ARG B 1 116 ? 5.710  15.184  48.753  1.00 13.25 ?  164 ARG B CG   1 
ATOM   2036 C  CD   . ARG B 1 116 ? 4.383  15.726  49.292  1.00 11.62 ?  164 ARG B CD   1 
ATOM   2037 N  NE   . ARG B 1 116 ? 3.831  14.866  50.336  1.00 11.41 ?  164 ARG B NE   1 
ATOM   2038 C  CZ   . ARG B 1 116 ? 2.765  15.182  51.070  1.00 13.24 ?  164 ARG B CZ   1 
ATOM   2039 N  NH1  . ARG B 1 116 ? 2.137  16.341  50.867  1.00 14.18 ?  164 ARG B NH1  1 
ATOM   2040 N  NH2  . ARG B 1 116 ? 2.338  14.353  52.017  1.00 12.17 ?  164 ARG B NH2  1 
ATOM   2041 N  N    . VAL B 1 117 ? 10.136 15.210  50.271  1.00 11.74 ?  165 VAL B N    1 
ATOM   2042 C  CA   . VAL B 1 117 ? 11.264 15.233  51.210  1.00 12.82 ?  165 VAL B CA   1 
ATOM   2043 C  C    . VAL B 1 117 ? 10.931 15.881  52.568  1.00 12.95 ?  165 VAL B C    1 
ATOM   2044 O  O    . VAL B 1 117 ? 10.246 16.900  52.634  1.00 12.34 ?  165 VAL B O    1 
ATOM   2045 C  CB   . VAL B 1 117 ? 12.491 15.991  50.571  1.00 12.92 ?  165 VAL B CB   1 
ATOM   2046 C  CG1  . VAL B 1 117 ? 12.199 17.486  50.480  1.00 14.24 ?  165 VAL B CG1  1 
ATOM   2047 C  CG2  . VAL B 1 117 ? 13.766 15.755  51.371  1.00 11.41 ?  165 VAL B CG2  1 
ATOM   2048 N  N    . PHE B 1 118 ? 11.409 15.274  53.649  1.00 13.88 ?  166 PHE B N    1 
ATOM   2049 C  CA   . PHE B 1 118 ? 11.181 15.832  54.971  1.00 14.57 ?  166 PHE B CA   1 
ATOM   2050 C  C    . PHE B 1 118 ? 12.164 16.956  55.238  1.00 14.10 ?  166 PHE B C    1 
ATOM   2051 O  O    . PHE B 1 118 ? 13.226 17.043  54.610  1.00 14.73 ?  166 PHE B O    1 
ATOM   2052 C  CB   . PHE B 1 118 ? 11.330 14.767  56.066  1.00 13.74 ?  166 PHE B CB   1 
ATOM   2053 C  CG   . PHE B 1 118 ? 10.174 13.824  56.137  1.00 15.56 ?  166 PHE B CG   1 
ATOM   2054 C  CD1  . PHE B 1 118 ? 10.097 12.728  55.278  1.00 16.03 ?  166 PHE B CD1  1 
ATOM   2055 C  CD2  . PHE B 1 118 ? 9.119  14.074  57.006  1.00 17.17 ?  166 PHE B CD2  1 
ATOM   2056 C  CE1  . PHE B 1 118 ? 8.990  11.900  55.284  1.00 17.25 ?  166 PHE B CE1  1 
ATOM   2057 C  CE2  . PHE B 1 118 ? 7.997  13.249  57.018  1.00 17.24 ?  166 PHE B CE2  1 
ATOM   2058 C  CZ   . PHE B 1 118 ? 7.931  12.161  56.156  1.00 18.38 ?  166 PHE B CZ   1 
ATOM   2059 N  N    . LYS B 1 119 ? 11.799 17.819  56.178  1.00 13.87 ?  167 LYS B N    1 
ATOM   2060 C  CA   . LYS B 1 119 ? 12.653 18.930  56.566  1.00 12.97 ?  167 LYS B CA   1 
ATOM   2061 C  C    . LYS B 1 119 ? 13.929 18.414  57.235  1.00 14.58 ?  167 LYS B C    1 
ATOM   2062 O  O    . LYS B 1 119 ? 13.959 17.331  57.812  1.00 14.01 ?  167 LYS B O    1 
ATOM   2063 C  CB   . LYS B 1 119 ? 11.924 19.832  57.566  1.00 12.97 ?  167 LYS B CB   1 
ATOM   2064 C  CG   . LYS B 1 119 ? 10.744 20.609  56.999  1.00 12.85 ?  167 LYS B CG   1 
ATOM   2065 C  CD   . LYS B 1 119 ? 9.991  21.326  58.138  1.00 14.21 ?  167 LYS B CD   1 
ATOM   2066 C  CE   . LYS B 1 119 ? 8.894  22.219  57.591  1.00 17.16 ?  167 LYS B CE   1 
ATOM   2067 N  NZ   . LYS B 1 119 ? 8.152  22.884  58.698  1.00 17.24 ?  167 LYS B NZ   1 
ATOM   2068 N  N    . ASN B 1 120 ? 14.975 19.215  57.143  1.00 14.48 ?  168 ASN B N    1 
ATOM   2069 C  CA   . ASN B 1 120 ? 16.256 18.936  57.767  1.00 15.78 ?  168 ASN B CA   1 
ATOM   2070 C  C    . ASN B 1 120 ? 17.012 17.660  57.452  1.00 15.88 ?  168 ASN B C    1 
ATOM   2071 O  O    . ASN B 1 120 ? 17.544 17.012  58.358  1.00 15.25 ?  168 ASN B O    1 
ATOM   2072 C  CB   . ASN B 1 120 ? 16.121 19.095  59.288  1.00 16.24 ?  168 ASN B CB   1 
ATOM   2073 C  CG   . ASN B 1 120 ? 15.713 20.511  59.676  1.00 16.36 ?  168 ASN B CG   1 
ATOM   2074 O  OD1  . ASN B 1 120 ? 15.847 21.439  58.875  1.00 14.16 ?  168 ASN B OD1  1 
ATOM   2075 N  ND2  . ASN B 1 120 ? 15.230 20.685  60.901  1.00 16.84 ?  168 ASN B ND2  1 
ATOM   2076 N  N    . VAL B 1 121 ? 17.054 17.301  56.174  1.00 14.91 ?  169 VAL B N    1 
ATOM   2077 C  CA   . VAL B 1 121 ? 17.846 16.161  55.733  1.00 14.48 ?  169 VAL B CA   1 
ATOM   2078 C  C    . VAL B 1 121 ? 18.693 16.780  54.626  1.00 14.02 ?  169 VAL B C    1 
ATOM   2079 O  O    . VAL B 1 121 ? 18.447 17.918  54.223  1.00 13.34 ?  169 VAL B O    1 
ATOM   2080 C  CB   . VAL B 1 121 ? 16.989 14.959  55.227  1.00 13.78 ?  169 VAL B CB   1 
ATOM   2081 C  CG1  . VAL B 1 121 ? 16.075 14.472  56.360  1.00 13.48 ?  169 VAL B CG1  1 
ATOM   2082 C  CG2  . VAL B 1 121 ? 16.211 15.324  53.974  1.00 10.58 ?  169 VAL B CG2  1 
ATOM   2083 N  N    . PRO B 1 122 ? 19.721 16.071  54.141  1.00 14.79 ?  170 PRO B N    1 
ATOM   2084 C  CA   . PRO B 1 122 ? 20.548 16.668  53.089  1.00 14.79 ?  170 PRO B CA   1 
ATOM   2085 C  C    . PRO B 1 122 ? 19.841 16.972  51.777  1.00 15.74 ?  170 PRO B C    1 
ATOM   2086 O  O    . PRO B 1 122 ? 20.188 17.945  51.105  1.00 15.09 ?  170 PRO B O    1 
ATOM   2087 C  CB   . PRO B 1 122 ? 21.687 15.733  52.969  1.00 15.42 ?  170 PRO B CB   1 
ATOM   2088 C  CG   . PRO B 1 122 ? 21.804 15.181  54.346  1.00 15.64 ?  170 PRO B CG   1 
ATOM   2089 C  CD   . PRO B 1 122 ? 20.273 14.833  54.570  1.00 15.25 ?  170 PRO B CD   1 
ATOM   2090 N  N    . ALA B 1 123 ? 18.855 16.145  51.419  1.00 16.54 ?  171 ALA B N    1 
ATOM   2091 C  CA   . ALA B 1 123 ? 18.101 16.335  50.187  1.00 16.54 ?  171 ALA B CA   1 
ATOM   2092 C  C    . ALA B 1 123 ? 17.241 17.584  50.382  1.00 16.82 ?  171 ALA B C    1 
ATOM   2093 O  O    . ALA B 1 123 ? 16.531 17.702  51.370  1.00 16.65 ?  171 ALA B O    1 
ATOM   2094 C  CB   . ALA B 1 123 ? 17.211 15.105  49.914  1.00 16.48 ?  171 ALA B CB   1 
ATOM   2095 N  N    . PRO B 1 124 ? 17.289 18.530  49.434  1.00 16.83 ?  172 PRO B N    1 
ATOM   2096 C  CA   . PRO B 1 124 ? 16.485 19.741  49.603  1.00 16.26 ?  172 PRO B CA   1 
ATOM   2097 C  C    . PRO B 1 124 ? 15.135 19.738  48.905  1.00 16.04 ?  172 PRO B C    1 
ATOM   2098 O  O    . PRO B 1 124 ? 14.286 20.584  49.199  1.00 17.17 ?  172 PRO B O    1 
ATOM   2099 C  CB   . PRO B 1 124 ? 17.395 20.815  49.034  1.00 16.84 ?  172 PRO B CB   1 
ATOM   2100 C  CG   . PRO B 1 124 ? 17.952 20.124  47.823  1.00 17.78 ?  172 PRO B CG   1 
ATOM   2101 C  CD   . PRO B 1 124 ? 18.273 18.709  48.348  1.00 18.90 ?  172 PRO B CD   1 
ATOM   2102 N  N    . THR B 1 125 ? 14.929 18.794  47.989  1.00 15.60 ?  173 THR B N    1 
ATOM   2103 C  CA   . THR B 1 125 ? 13.688 18.771  47.215  1.00 16.27 ?  173 THR B CA   1 
ATOM   2104 C  C    . THR B 1 125 ? 13.012 17.408  47.091  1.00 15.40 ?  173 THR B C    1 
ATOM   2105 O  O    . THR B 1 125 ? 13.642 16.367  47.274  1.00 16.57 ?  173 THR B O    1 
ATOM   2106 C  CB   . THR B 1 125 ? 13.967 19.259  45.780  1.00 17.03 ?  173 THR B CB   1 
ATOM   2107 O  OG1  . THR B 1 125 ? 14.973 18.416  45.200  1.00 16.67 ?  173 THR B OG1  1 
ATOM   2108 C  CG2  . THR B 1 125 ? 14.499 20.697  45.779  1.00 16.74 ?  173 THR B CG2  1 
ATOM   2109 N  N    . ASN B 1 126 ? 11.727 17.428  46.742  1.00 14.38 ?  174 ASN B N    1 
ATOM   2110 C  CA   . ASN B 1 126 ? 10.952 16.201  46.542  1.00 12.91 ?  174 ASN B CA   1 
ATOM   2111 C  C    . ASN B 1 126 ? 11.540 15.463  45.353  1.00 12.99 ?  174 ASN B C    1 
ATOM   2112 O  O    . ASN B 1 126 ? 12.036 16.101  44.441  1.00 13.20 ?  174 ASN B O    1 
ATOM   2113 C  CB   . ASN B 1 126 ? 9.507  16.545  46.201  1.00 13.71 ?  174 ASN B CB   1 
ATOM   2114 C  CG   . ASN B 1 126 ? 8.828  17.332  47.293  1.00 13.95 ?  174 ASN B CG   1 
ATOM   2115 O  OD1  . ASN B 1 126 ? 9.144  17.166  48.482  1.00 15.47 ?  174 ASN B OD1  1 
ATOM   2116 N  ND2  . ASN B 1 126 ? 7.880  18.178  46.912  1.00 12.42 ?  174 ASN B ND2  1 
ATOM   2117 N  N    . LEU B 1 127 ? 11.481 14.132  45.358  1.00 12.50 ?  175 LEU B N    1 
ATOM   2118 C  CA   . LEU B 1 127 ? 11.978 13.351  44.226  1.00 13.75 ?  175 LEU B CA   1 
ATOM   2119 C  C    . LEU B 1 127 ? 11.314 13.786  42.921  1.00 14.52 ?  175 LEU B C    1 
ATOM   2120 O  O    . LEU B 1 127 ? 10.142 14.184  42.897  1.00 14.21 ?  175 LEU B O    1 
ATOM   2121 C  CB   . LEU B 1 127 ? 11.707 11.857  44.443  1.00 13.69 ?  175 LEU B CB   1 
ATOM   2122 C  CG   . LEU B 1 127 ? 12.280 11.250  45.725  1.00 11.52 ?  175 LEU B CG   1 
ATOM   2123 C  CD1  . LEU B 1 127 ? 12.037 9.746   45.739  1.00 12.66 ?  175 LEU B CD1  1 
ATOM   2124 C  CD2  . LEU B 1 127 ? 13.776 11.543  45.791  1.00 14.80 ?  175 LEU B CD2  1 
ATOM   2125 N  N    . VAL B 1 128 ? 12.068 13.697  41.832  1.00 15.22 ?  176 VAL B N    1 
ATOM   2126 C  CA   . VAL B 1 128 ? 11.576 14.073  40.521  1.00 14.03 ?  176 VAL B CA   1 
ATOM   2127 C  C    . VAL B 1 128 ? 10.564 13.069  39.989  1.00 15.51 ?  176 VAL B C    1 
ATOM   2128 O  O    . VAL B 1 128 ? 10.748 11.861  40.126  1.00 14.98 ?  176 VAL B O    1 
ATOM   2129 C  CB   . VAL B 1 128 ? 12.723 14.154  39.497  1.00 15.74 ?  176 VAL B CB   1 
ATOM   2130 C  CG1  . VAL B 1 128 ? 12.159 14.495  38.119  1.00 17.51 ?  176 VAL B CG1  1 
ATOM   2131 C  CG2  . VAL B 1 128 ? 13.734 15.212  39.935  1.00 17.27 ?  176 VAL B CG2  1 
ATOM   2132 N  N    . ILE B 1 129 ? 9.504  13.581  39.378  1.00 15.16 ?  177 ILE B N    1 
ATOM   2133 C  CA   . ILE B 1 129 ? 8.479  12.743  38.775  1.00 15.14 ?  177 ILE B CA   1 
ATOM   2134 C  C    . ILE B 1 129 ? 8.559  12.998  37.278  1.00 15.34 ?  177 ILE B C    1 
ATOM   2135 O  O    . ILE B 1 129 ? 8.443  14.125  36.835  1.00 13.35 ?  177 ILE B O    1 
ATOM   2136 C  CB   . ILE B 1 129 ? 7.094  13.112  39.302  1.00 15.94 ?  177 ILE B CB   1 
ATOM   2137 C  CG1  . ILE B 1 129 ? 7.021  12.755  40.797  1.00 15.74 ?  177 ILE B CG1  1 
ATOM   2138 C  CG2  . ILE B 1 129 ? 6.014  12.414  38.474  1.00 14.11 ?  177 ILE B CG2  1 
ATOM   2139 C  CD1  . ILE B 1 129 ? 5.755  13.210  41.474  1.00 14.45 ?  177 ILE B CD1  1 
ATOM   2140 N  N    . PRO B 1 130 ? 8.791  11.946  36.481  1.00 16.44 ?  178 PRO B N    1 
ATOM   2141 C  CA   . PRO B 1 130 ? 8.890  12.100  35.026  1.00 16.89 ?  178 PRO B CA   1 
ATOM   2142 C  C    . PRO B 1 130 ? 7.544  12.277  34.351  1.00 17.64 ?  178 PRO B C    1 
ATOM   2143 O  O    . PRO B 1 130 ? 6.500  11.975  34.925  1.00 17.93 ?  178 PRO B O    1 
ATOM   2144 C  CB   . PRO B 1 130 ? 9.553  10.796  34.596  1.00 16.15 ?  178 PRO B CB   1 
ATOM   2145 C  CG   . PRO B 1 130 ? 8.874  9.816   35.515  1.00 16.99 ?  178 PRO B CG   1 
ATOM   2146 C  CD   . PRO B 1 130 ? 8.971  10.535  36.864  1.00 16.61 ?  178 PRO B CD   1 
ATOM   2147 N  N    . LYS B 1 131 ? 7.580  12.793  33.129  1.00 18.24 ?  179 LYS B N    1 
ATOM   2148 C  CA   . LYS B 1 131 ? 6.373  12.936  32.345  1.00 16.52 ?  179 LYS B CA   1 
ATOM   2149 C  C    . LYS B 1 131 ? 5.886  11.502  32.153  1.00 15.86 ?  179 LYS B C    1 
ATOM   2150 O  O    . LYS B 1 131 ? 6.698  10.593  31.977  1.00 14.99 ?  179 LYS B O    1 
ATOM   2151 C  CB   . LYS B 1 131 ? 6.692  13.526  30.966  1.00 18.63 ?  179 LYS B CB   1 
ATOM   2152 C  CG   . LYS B 1 131 ? 7.128  14.991  30.946  1.00 19.71 ?  179 LYS B CG   1 
ATOM   2153 C  CD   . LYS B 1 131 ? 7.295  15.447  29.494  1.00 23.41 ?  179 LYS B CD   1 
ATOM   2154 C  CE   . LYS B 1 131 ? 7.762  16.882  29.399  1.00 25.52 ?  179 LYS B CE   1 
ATOM   2155 N  NZ   . LYS B 1 131 ? 8.046  17.261  27.984  1.00 29.25 ?  179 LYS B NZ   1 
ATOM   2156 N  N    . HIS B 1 132 ? 4.575  11.302  32.198  1.00 15.53 ?  180 HIS B N    1 
ATOM   2157 C  CA   . HIS B 1 132 ? 4.000  9.980   31.988  1.00 15.48 ?  180 HIS B CA   1 
ATOM   2158 C  C    . HIS B 1 132 ? 2.500  10.071  31.792  1.00 14.53 ?  180 HIS B C    1 
ATOM   2159 O  O    . HIS B 1 132 ? 1.867  11.079  32.127  1.00 15.28 ?  180 HIS B O    1 
ATOM   2160 C  CB   . HIS B 1 132 ? 4.313  9.042   33.162  1.00 15.14 ?  180 HIS B CB   1 
ATOM   2161 C  CG   . HIS B 1 132 ? 3.715  9.481   34.463  1.00 15.60 ?  180 HIS B CG   1 
ATOM   2162 N  ND1  . HIS B 1 132 ? 4.228  10.520  35.204  1.00 16.28 ?  180 HIS B ND1  1 
ATOM   2163 C  CD2  . HIS B 1 132 ? 2.650  9.011   35.158  1.00 14.42 ?  180 HIS B CD2  1 
ATOM   2164 C  CE1  . HIS B 1 132 ? 3.508  10.673  36.305  1.00 15.40 ?  180 HIS B CE1  1 
ATOM   2165 N  NE2  . HIS B 1 132 ? 2.544  9.769   36.300  1.00 15.46 ?  180 HIS B NE2  1 
ATOM   2166 N  N    . VAL B 1 133 ? 1.920  9.000   31.266  1.00 14.72 ?  181 VAL B N    1 
ATOM   2167 C  CA   . VAL B 1 133 ? 0.495  8.975   31.001  1.00 14.81 ?  181 VAL B CA   1 
ATOM   2168 C  C    . VAL B 1 133 ? -0.013 7.537   30.987  1.00 14.93 ?  181 VAL B C    1 
ATOM   2169 O  O    . VAL B 1 133 ? 0.718  6.610   30.614  1.00 15.61 ?  181 VAL B O    1 
ATOM   2170 C  CB   . VAL B 1 133 ? 0.194  9.649   29.623  1.00 15.51 ?  181 VAL B CB   1 
ATOM   2171 C  CG1  . VAL B 1 133 ? 0.889  8.865   28.502  1.00 17.15 ?  181 VAL B CG1  1 
ATOM   2172 C  CG2  . VAL B 1 133 ? -1.317 9.733   29.381  1.00 16.18 ?  181 VAL B CG2  1 
ATOM   2173 N  N    . TYR B 1 134 ? -1.254 7.342   31.416  1.00 15.08 ?  182 TYR B N    1 
ATOM   2174 C  CA   . TYR B 1 134 ? -1.827 6.008   31.394  1.00 15.93 ?  182 TYR B CA   1 
ATOM   2175 C  C    . TYR B 1 134 ? -2.306 5.708   29.987  1.00 16.78 ?  182 TYR B C    1 
ATOM   2176 O  O    . TYR B 1 134 ? -3.063 6.492   29.428  1.00 16.74 ?  182 TYR B O    1 
ATOM   2177 C  CB   . TYR B 1 134 ? -3.025 5.901   32.333  1.00 16.07 ?  182 TYR B CB   1 
ATOM   2178 C  CG   . TYR B 1 134 ? -2.671 5.804   33.794  1.00 15.43 ?  182 TYR B CG   1 
ATOM   2179 C  CD1  . TYR B 1 134 ? -2.216 6.910   34.491  1.00 16.96 ?  182 TYR B CD1  1 
ATOM   2180 C  CD2  . TYR B 1 134 ? -2.800 4.592   34.478  1.00 16.25 ?  182 TYR B CD2  1 
ATOM   2181 C  CE1  . TYR B 1 134 ? -1.895 6.822   35.845  1.00 16.96 ?  182 TYR B CE1  1 
ATOM   2182 C  CE2  . TYR B 1 134 ? -2.482 4.489   35.825  1.00 16.25 ?  182 TYR B CE2  1 
ATOM   2183 C  CZ   . TYR B 1 134 ? -2.028 5.611   36.502  1.00 16.65 ?  182 TYR B CZ   1 
ATOM   2184 O  OH   . TYR B 1 134 ? -1.685 5.512   37.830  1.00 16.75 ?  182 TYR B OH   1 
ATOM   2185 N  N    . LEU B 1 135 ? -1.864 4.591   29.415  1.00 16.32 ?  183 LEU B N    1 
ATOM   2186 C  CA   . LEU B 1 135 ? -2.318 4.182   28.083  1.00 17.51 ?  183 LEU B CA   1 
ATOM   2187 C  C    . LEU B 1 135 ? -3.657 3.495   28.329  1.00 17.98 ?  183 LEU B C    1 
ATOM   2188 O  O    . LEU B 1 135 ? -4.568 3.538   27.491  1.00 17.81 ?  183 LEU B O    1 
ATOM   2189 C  CB   . LEU B 1 135 ? -1.316 3.221   27.439  1.00 17.70 ?  183 LEU B CB   1 
ATOM   2190 C  CG   . LEU B 1 135 ? 0.060  3.863   27.205  1.00 18.70 ?  183 LEU B CG   1 
ATOM   2191 C  CD1  . LEU B 1 135 ? 0.982  2.867   26.512  1.00 20.04 ?  183 LEU B CD1  1 
ATOM   2192 C  CD2  . LEU B 1 135 ? -0.094 5.134   26.373  1.00 17.64 ?  183 LEU B CD2  1 
ATOM   2193 N  N    . ASN B 1 136 ? -3.754 2.860   29.496  1.00 15.87 ?  184 ASN B N    1 
ATOM   2194 C  CA   . ASN B 1 136 ? -4.972 2.205   29.967  1.00 18.00 ?  184 ASN B CA   1 
ATOM   2195 C  C    . ASN B 1 136 ? -4.787 1.980   31.473  1.00 18.68 ?  184 ASN B C    1 
ATOM   2196 O  O    . ASN B 1 136 ? -3.763 2.368   32.029  1.00 18.07 ?  184 ASN B O    1 
ATOM   2197 C  CB   . ASN B 1 136 ? -5.257 0.883   29.240  1.00 19.48 ?  184 ASN B CB   1 
ATOM   2198 C  CG   . ASN B 1 136 ? -4.078 -0.072  29.245  1.00 19.78 ?  184 ASN B CG   1 
ATOM   2199 O  OD1  . ASN B 1 136 ? -3.505 -0.382  30.289  1.00 18.90 ?  184 ASN B OD1  1 
ATOM   2200 N  ND2  . ASN B 1 136 ? -3.722 -0.564  28.059  1.00 22.15 ?  184 ASN B ND2  1 
ATOM   2201 N  N    . ASP B 1 137 ? -5.761 1.363   32.128  1.00 18.24 ?  185 ASP B N    1 
ATOM   2202 C  CA   . ASP B 1 137 ? -5.685 1.159   33.577  1.00 19.51 ?  185 ASP B CA   1 
ATOM   2203 C  C    . ASP B 1 137 ? -4.500 0.360   34.120  1.00 19.07 ?  185 ASP B C    1 
ATOM   2204 O  O    . ASP B 1 137 ? -4.150 0.491   35.295  1.00 19.35 ?  185 ASP B O    1 
ATOM   2205 C  CB   . ASP B 1 137 ? -6.975 0.511   34.082  1.00 20.70 ?  185 ASP B CB   1 
ATOM   2206 C  CG   . ASP B 1 137 ? -8.121 1.481   34.137  1.00 22.03 ?  185 ASP B CG   1 
ATOM   2207 O  OD1  . ASP B 1 137 ? -7.869 2.690   33.973  1.00 24.71 ?  185 ASP B OD1  1 
ATOM   2208 O  OD2  . ASP B 1 137 ? -9.271 1.044   34.357  1.00 26.66 ?  185 ASP B OD2  1 
ATOM   2209 N  N    . THR B 1 138 ? -3.885 -0.466  33.284  1.00 18.19 ?  186 THR B N    1 
ATOM   2210 C  CA   . THR B 1 138 ? -2.762 -1.273  33.744  1.00 18.63 ?  186 THR B CA   1 
ATOM   2211 C  C    . THR B 1 138 ? -1.458 -1.022  32.996  1.00 16.86 ?  186 THR B C    1 
ATOM   2212 O  O    . THR B 1 138 ? -0.510 -1.807  33.112  1.00 15.29 ?  186 THR B O    1 
ATOM   2213 C  CB   . THR B 1 138 ? -3.089 -2.773  33.636  1.00 20.58 ?  186 THR B CB   1 
ATOM   2214 O  OG1  . THR B 1 138 ? -3.396 -3.091  32.274  1.00 19.63 ?  186 THR B OG1  1 
ATOM   2215 C  CG2  . THR B 1 138 ? -4.267 -3.127  34.521  1.00 21.25 ?  186 THR B CG2  1 
ATOM   2216 N  N    . THR B 1 139 ? -1.399 0.072   32.241  1.00 15.53 ?  187 THR B N    1 
ATOM   2217 C  CA   . THR B 1 139 ? -0.198 0.380   31.472  1.00 14.65 ?  187 THR B CA   1 
ATOM   2218 C  C    . THR B 1 139 ? 0.127  1.863   31.539  1.00 14.09 ?  187 THR B C    1 
ATOM   2219 O  O    . THR B 1 139 ? -0.676 2.703   31.118  1.00 13.88 ?  187 THR B O    1 
ATOM   2220 C  CB   . THR B 1 139 ? -0.377 -0.006  29.986  1.00 14.72 ?  187 THR B CB   1 
ATOM   2221 O  OG1  . THR B 1 139 ? -0.959 -1.317  29.894  1.00 15.63 ?  187 THR B OG1  1 
ATOM   2222 C  CG2  . THR B 1 139 ? 0.976  -0.004  29.271  1.00 13.21 ?  187 THR B CG2  1 
ATOM   2223 N  N    . ILE B 1 140 ? 1.303  2.186   32.069  1.00 12.63 ?  188 ILE B N    1 
ATOM   2224 C  CA   . ILE B 1 140 ? 1.716  3.576   32.188  1.00 13.03 ?  188 ILE B CA   1 
ATOM   2225 C  C    . ILE B 1 140 ? 2.933  3.814   31.303  1.00 13.90 ?  188 ILE B C    1 
ATOM   2226 O  O    . ILE B 1 140 ? 3.944  3.122   31.411  1.00 15.03 ?  188 ILE B O    1 
ATOM   2227 C  CB   . ILE B 1 140 ? 2.068  3.947   33.665  1.00 13.01 ?  188 ILE B CB   1 
ATOM   2228 C  CG1  . ILE B 1 140 ? 0.804  3.896   34.539  1.00 11.67 ?  188 ILE B CG1  1 
ATOM   2229 C  CG2  . ILE B 1 140 ? 2.723  5.333   33.715  1.00 12.72 ?  188 ILE B CG2  1 
ATOM   2230 C  CD1  . ILE B 1 140 ? 1.090  3.954   36.065  1.00 13.21 ?  188 ILE B CD1  1 
ATOM   2231 N  N    . LEU B 1 141 ? 2.826  4.796   30.420  1.00 14.87 ?  189 LEU B N    1 
ATOM   2232 C  CA   . LEU B 1 141 ? 3.928  5.128   29.538  1.00 16.04 ?  189 LEU B CA   1 
ATOM   2233 C  C    . LEU B 1 141 ? 4.768  6.195   30.241  1.00 16.42 ?  189 LEU B C    1 
ATOM   2234 O  O    . LEU B 1 141 ? 4.268  7.267   30.593  1.00 16.75 ?  189 LEU B O    1 
ATOM   2235 C  CB   . LEU B 1 141 ? 3.387  5.651   28.204  1.00 16.17 ?  189 LEU B CB   1 
ATOM   2236 C  CG   . LEU B 1 141 ? 4.433  6.068   27.164  1.00 19.19 ?  189 LEU B CG   1 
ATOM   2237 C  CD1  . LEU B 1 141 ? 5.236  4.859   26.686  1.00 18.04 ?  189 LEU B CD1  1 
ATOM   2238 C  CD2  . LEU B 1 141 ? 3.709  6.700   25.989  1.00 21.13 ?  189 LEU B CD2  1 
ATOM   2239 N  N    . ILE B 1 142 ? 6.041  5.883   30.455  1.00 16.33 ?  190 ILE B N    1 
ATOM   2240 C  CA   . ILE B 1 142 ? 6.961  6.783   31.137  1.00 17.18 ?  190 ILE B CA   1 
ATOM   2241 C  C    . ILE B 1 142 ? 7.885  7.499   30.173  1.00 17.35 ?  190 ILE B C    1 
ATOM   2242 O  O    . ILE B 1 142 ? 8.557  6.866   29.353  1.00 15.90 ?  190 ILE B O    1 
ATOM   2243 C  CB   . ILE B 1 142 ? 7.809  6.003   32.142  1.00 17.55 ?  190 ILE B CB   1 
ATOM   2244 C  CG1  . ILE B 1 142 ? 6.901  5.476   33.246  1.00 19.71 ?  190 ILE B CG1  1 
ATOM   2245 C  CG2  . ILE B 1 142 ? 8.914  6.882   32.718  1.00 16.84 ?  190 ILE B CG2  1 
ATOM   2246 C  CD1  . ILE B 1 142 ? 7.318  4.159   33.746  1.00 19.41 ?  190 ILE B CD1  1 
ATOM   2247 N  N    . GLY B 1 143 ? 7.915  8.825   30.283  1.00 18.74 ?  191 GLY B N    1 
ATOM   2248 C  CA   . GLY B 1 143 ? 8.777  9.622   29.427  1.00 21.58 ?  191 GLY B CA   1 
ATOM   2249 C  C    . GLY B 1 143 ? 8.057  10.571  28.484  1.00 23.55 ?  191 GLY B C    1 
ATOM   2250 O  O    . GLY B 1 143 ? 8.680  11.506  27.970  1.00 23.42 ?  191 GLY B O    1 
ATOM   2251 N  N    . GLU B 1 144 ? 6.769  10.321  28.245  1.00 24.89 ?  192 GLU B N    1 
ATOM   2252 C  CA   . GLU B 1 144 ? 5.936  11.149  27.364  1.00 28.08 ?  192 GLU B CA   1 
ATOM   2253 C  C    . GLU B 1 144 ? 4.560  11.254  27.995  1.00 27.65 ?  192 GLU B C    1 
ATOM   2254 O  O    . GLU B 1 144 ? 4.173  10.401  28.794  1.00 26.55 ?  192 GLU B O    1 
ATOM   2255 C  CB   . GLU B 1 144 ? 5.746  10.514  25.972  1.00 32.44 ?  192 GLU B CB   1 
ATOM   2256 C  CG   . GLU B 1 144 ? 4.930  11.405  24.997  1.00 39.39 ?  192 GLU B CG   1 
ATOM   2257 C  CD   . GLU B 1 144 ? 5.606  12.734  24.615  1.00 43.22 ?  192 GLU B CD   1 
ATOM   2258 O  OE1  . GLU B 1 144 ? 6.809  12.906  24.884  1.00 45.51 ?  192 GLU B OE1  1 
ATOM   2259 O  OE2  . GLU B 1 144 ? 4.935  13.616  24.026  1.00 47.18 ?  192 GLU B OE2  1 
ATOM   2260 N  N    . ASP B 1 145 ? 3.819  12.290  27.616  1.00 28.20 ?  193 ASP B N    1 
ATOM   2261 C  CA   . ASP B 1 145 ? 2.466  12.490  28.112  1.00 30.13 ?  193 ASP B CA   1 
ATOM   2262 C  C    . ASP B 1 145 ? 1.606  13.059  26.988  1.00 32.15 ?  193 ASP B C    1 
ATOM   2263 O  O    . ASP B 1 145 ? 2.124  13.438  25.935  1.00 33.54 ?  193 ASP B O    1 
ATOM   2264 C  CB   . ASP B 1 145 ? 2.451  13.429  29.322  1.00 27.93 ?  193 ASP B CB   1 
ATOM   2265 C  CG   . ASP B 1 145 ? 3.262  14.687  29.101  1.00 28.58 ?  193 ASP B CG   1 
ATOM   2266 O  OD1  . ASP B 1 145 ? 3.222  15.242  27.982  1.00 27.09 ?  193 ASP B OD1  1 
ATOM   2267 O  OD2  . ASP B 1 145 ? 3.931  15.126  30.060  1.00 26.48 ?  193 ASP B OD2  1 
ATOM   2268 N  N    . ALA B 1 146 ? 0.296  13.103  27.205  1.00 34.31 ?  194 ALA B N    1 
ATOM   2269 C  CA   . ALA B 1 146 ? -0.633 13.616  26.203  1.00 35.64 ?  194 ALA B CA   1 
ATOM   2270 C  C    . ALA B 1 146 ? -0.317 15.070  25.879  1.00 37.55 ?  194 ALA B C    1 
ATOM   2271 O  O    . ALA B 1 146 ? -0.054 15.344  24.686  1.00 39.71 ?  194 ALA B O    1 
ATOM   2272 C  CB   . ALA B 1 146 ? -2.070 13.488  26.709  1.00 36.41 ?  194 ALA B CB   1 
HETATM 2273 F  FE1  . FES C 2 .   ? 23.540 -2.058  -0.096  1.00 16.15 0  200 FES A FE1  1 
HETATM 2274 F  FE2  . FES C 2 .   ? 25.753 -3.498  -0.860  1.00 17.41 0  200 FES A FE2  1 
HETATM 2275 S  S1   . FES C 2 .   ? 23.813 -2.996  -2.112  1.00 16.46 ?  200 FES A S1   1 
HETATM 2276 S  S2   . FES C 2 .   ? 25.446 -2.471  1.072   1.00 15.69 ?  200 FES A S2   1 
HETATM 2277 F  FE1  . FES D 2 .   ? 20.559 10.609  49.533  1.00 16.51 0  200 FES B FE1  1 
HETATM 2278 F  FE2  . FES D 2 .   ? 22.777 11.980  50.341  1.00 17.12 0  200 FES B FE2  1 
HETATM 2279 S  S1   . FES D 2 .   ? 20.817 11.477  51.552  1.00 16.64 ?  200 FES B S1   1 
HETATM 2280 S  S2   . FES D 2 .   ? 22.511 10.911  48.361  1.00 15.98 ?  200 FES B S2   1 
HETATM 2281 S  S    . SO4 E 3 .   ? 12.986 9.091   25.574  1.00 39.45 ?  1   SO4 C S    1 
HETATM 2282 O  O1   . SO4 E 3 .   ? 14.164 8.301   25.969  1.00 41.08 ?  1   SO4 C O1   1 
HETATM 2283 O  O2   . SO4 E 3 .   ? 12.588 8.684   24.219  1.00 40.47 ?  1   SO4 C O2   1 
HETATM 2284 O  O3   . SO4 E 3 .   ? 11.873 8.841   26.508  1.00 37.45 ?  1   SO4 C O3   1 
HETATM 2285 O  O4   . SO4 E 3 .   ? 13.318 10.527  25.575  1.00 39.02 ?  1   SO4 C O4   1 
HETATM 2286 S  S    . SO4 F 3 .   ? -6.846 -0.431  44.829  1.00 41.58 ?  2   SO4 C S    1 
HETATM 2287 O  O1   . SO4 F 3 .   ? -7.447 -1.737  44.496  1.00 42.20 ?  2   SO4 C O1   1 
HETATM 2288 O  O2   . SO4 F 3 .   ? -7.797 0.647   44.514  1.00 42.63 ?  2   SO4 C O2   1 
HETATM 2289 O  O3   . SO4 F 3 .   ? -6.510 -0.381  46.261  1.00 42.56 ?  2   SO4 C O3   1 
HETATM 2290 O  O4   . SO4 F 3 .   ? -5.634 -0.230  44.038  1.00 40.70 ?  2   SO4 C O4   1 
HETATM 2291 S  S    . SO4 G 3 .   ? 15.348 0.243   23.752  1.00 52.19 ?  3   SO4 C S    1 
HETATM 2292 O  O1   . SO4 G 3 .   ? 15.136 -0.012  25.187  1.00 51.95 ?  3   SO4 C O1   1 
HETATM 2293 O  O2   . SO4 G 3 .   ? 15.881 1.606   23.565  1.00 53.00 ?  3   SO4 C O2   1 
HETATM 2294 O  O3   . SO4 G 3 .   ? 16.315 -0.726  23.222  1.00 52.53 ?  3   SO4 C O3   1 
HETATM 2295 O  O4   . SO4 G 3 .   ? 14.075 0.097   23.026  1.00 51.43 ?  3   SO4 C O4   1 
HETATM 2296 S  S    . SO4 H 3 .   ? 12.115 16.452  28.100  1.00 64.97 ?  4   SO4 C S    1 
HETATM 2297 O  O1   . SO4 H 3 .   ? 12.724 17.144  29.254  1.00 64.96 ?  4   SO4 C O1   1 
HETATM 2298 O  O2   . SO4 H 3 .   ? 12.550 17.097  26.846  1.00 64.95 ?  4   SO4 C O2   1 
HETATM 2299 O  O3   . SO4 H 3 .   ? 12.537 15.044  28.093  1.00 65.00 ?  4   SO4 C O3   1 
HETATM 2300 O  O4   . SO4 H 3 .   ? 10.647 16.509  28.208  1.00 64.61 ?  4   SO4 C O4   1 
HETATM 2301 CL CL-1 . CL1 I 4 .   ? 19.642 8.155   8.946   1.00 45.28 -1 5   CL1 C CL-1 1 
HETATM 2302 C  C1   . GOL J 5 .   ? 16.749 12.536  39.134  1.00 34.89 ?  6   GOL C C1   1 
HETATM 2303 O  O1   . GOL J 5 .   ? 16.461 12.637  37.727  1.00 35.67 ?  6   GOL C O1   1 
HETATM 2304 C  C2   . GOL J 5 .   ? 17.259 13.886  39.663  1.00 34.71 ?  6   GOL C C2   1 
HETATM 2305 O  O2   . GOL J 5 .   ? 18.439 14.276  38.940  1.00 34.80 ?  6   GOL C O2   1 
HETATM 2306 C  C3   . GOL J 5 .   ? 17.562 13.786  41.164  1.00 32.81 ?  6   GOL C C3   1 
HETATM 2307 O  O3   . GOL J 5 .   ? 18.001 15.052  41.636  1.00 33.51 ?  6   GOL C O3   1 
HETATM 2308 C  C1   . GOL K 5 .   ? 0.351  -11.317 -6.518  1.00 42.60 ?  7   GOL C C1   1 
HETATM 2309 O  O1   . GOL K 5 .   ? 1.647  -11.852 -6.230  1.00 42.12 ?  7   GOL C O1   1 
HETATM 2310 C  C2   . GOL K 5 .   ? 0.469  -9.927  -7.151  1.00 42.53 ?  7   GOL C C2   1 
HETATM 2311 O  O2   . GOL K 5 .   ? 1.443  -9.945  -8.218  1.00 43.90 ?  7   GOL C O2   1 
HETATM 2312 C  C3   . GOL K 5 .   ? -0.889 -9.504  -7.708  1.00 42.54 ?  7   GOL C C3   1 
HETATM 2313 O  O3   . GOL K 5 .   ? -0.730 -8.379  -8.582  1.00 42.99 ?  7   GOL C O3   1 
HETATM 2314 C  C1   . GOL L 5 .   ? -3.112 -6.703  42.686  1.00 37.62 ?  8   GOL C C1   1 
HETATM 2315 O  O1   . GOL L 5 .   ? -4.245 -5.859  42.873  1.00 39.70 ?  8   GOL C O1   1 
HETATM 2316 C  C2   . GOL L 5 .   ? -3.033 -7.222  41.266  1.00 39.08 ?  8   GOL C C2   1 
HETATM 2317 O  O2   . GOL L 5 .   ? -4.335 -7.559  40.791  1.00 40.11 ?  8   GOL C O2   1 
HETATM 2318 C  C3   . GOL L 5 .   ? -2.095 -8.400  41.106  1.00 38.35 ?  8   GOL C C3   1 
HETATM 2319 O  O3   . GOL L 5 .   ? -2.424 -9.179  39.959  1.00 40.87 ?  8   GOL C O3   1 
HETATM 2320 O  O    . HOH M 6 .   ? 6.337  -1.544  9.062   1.00 10.59 ?  1   HOH S O    1 
HETATM 2321 O  O    . HOH M 6 .   ? 8.444  18.028  50.857  1.00 12.05 ?  2   HOH S O    1 
HETATM 2322 O  O    . HOH M 6 .   ? 3.174  -7.251  42.933  1.00 19.51 ?  3   HOH S O    1 
HETATM 2323 O  O    . HOH M 6 .   ? 10.811 -10.725 5.188   1.00 12.36 ?  4   HOH S O    1 
HETATM 2324 O  O    . HOH M 6 .   ? 3.386  10.047  40.332  1.00 10.09 ?  5   HOH S O    1 
HETATM 2325 O  O    . HOH M 6 .   ? 11.477 -9.537  -1.405  1.00 12.94 ?  6   HOH S O    1 
HETATM 2326 O  O    . HOH M 6 .   ? 4.895  23.468  49.527  1.00 16.86 ?  7   HOH S O    1 
HETATM 2327 O  O    . HOH M 6 .   ? 17.292 -3.403  7.597   1.00 13.57 ?  8   HOH S O    1 
HETATM 2328 O  O    . HOH M 6 .   ? 4.286  8.605   53.851  1.00 14.80 ?  9   HOH S O    1 
HETATM 2329 O  O    . HOH M 6 .   ? 7.277  -0.047  -4.383  1.00 14.24 ?  10  HOH S O    1 
HETATM 2330 O  O    . HOH M 6 .   ? 14.402 11.853  41.850  1.00 12.39 ?  11  HOH S O    1 
HETATM 2331 O  O    . HOH M 6 .   ? 7.674  -4.968  45.988  1.00 14.46 ?  12  HOH S O    1 
HETATM 2332 O  O    . HOH M 6 .   ? 1.214  9.621   38.737  1.00 17.13 ?  13  HOH S O    1 
HETATM 2333 O  O    . HOH M 6 .   ? 11.937 8.772   21.849  1.00 25.60 ?  14  HOH S O    1 
HETATM 2334 O  O    . HOH M 6 .   ? 4.196  -0.995  10.765  1.00 11.76 ?  15  HOH S O    1 
HETATM 2335 O  O    . HOH M 6 .   ? 2.547  -6.303  -1.672  1.00 14.61 ?  16  HOH S O    1 
HETATM 2336 O  O    . HOH M 6 .   ? -1.754 -8.833  47.437  1.00 15.84 ?  17  HOH S O    1 
HETATM 2337 O  O    . HOH M 6 .   ? 19.332 7.027   -5.703  1.00 16.67 ?  18  HOH S O    1 
HETATM 2338 O  O    . HOH M 6 .   ? 2.470  -10.236 -0.118  1.00 15.79 ?  19  HOH S O    1 
HETATM 2339 O  O    . HOH M 6 .   ? 4.796  1.039   -4.765  1.00 14.62 ?  20  HOH S O    1 
HETATM 2340 O  O    . HOH M 6 .   ? 10.456 20.175  46.548  1.00 16.49 ?  21  HOH S O    1 
HETATM 2341 O  O    . HOH M 6 .   ? 15.267 18.520  53.818  1.00 12.60 ?  22  HOH S O    1 
HETATM 2342 O  O    . HOH M 6 .   ? 10.701 13.326  3.260   1.00 16.37 ?  23  HOH S O    1 
HETATM 2343 O  O    . HOH M 6 .   ? -3.117 9.620   32.188  1.00 18.42 ?  24  HOH S O    1 
HETATM 2344 O  O    . HOH M 6 .   ? -0.414 18.769  49.429  1.00 13.47 ?  25  HOH S O    1 
HETATM 2345 O  O    . HOH M 6 .   ? -1.477 17.304  51.647  1.00 14.81 ?  26  HOH S O    1 
HETATM 2346 O  O    . HOH M 6 .   ? -3.134 5.020   57.753  1.00 20.91 ?  27  HOH S O    1 
HETATM 2347 O  O    . HOH M 6 .   ? -3.750 8.879   4.592   1.00 26.92 ?  28  HOH S O    1 
HETATM 2348 O  O    . HOH M 6 .   ? 7.867  19.242  44.149  1.00 14.57 ?  29  HOH S O    1 
HETATM 2349 O  O    . HOH M 6 .   ? 0.001  -5.058  -1.163  1.00 19.88 ?  30  HOH S O    1 
HETATM 2350 O  O    . HOH M 6 .   ? 2.189  0.819   10.028  1.00 15.58 ?  31  HOH S O    1 
HETATM 2351 O  O    . HOH M 6 .   ? 1.447  -8.925  -2.249  1.00 15.62 ?  32  HOH S O    1 
HETATM 2352 O  O    . HOH M 6 .   ? 6.181  15.812  6.396   1.00 20.92 ?  33  HOH S O    1 
HETATM 2353 O  O    . HOH M 6 .   ? -0.912 7.720   39.220  1.00 14.35 ?  34  HOH S O    1 
HETATM 2354 O  O    . HOH M 6 .   ? 17.282 10.725  58.723  1.00 20.86 ?  35  HOH S O    1 
HETATM 2355 O  O    . HOH M 6 .   ? -3.658 -2.717  -6.954  1.00 19.71 ?  36  HOH S O    1 
HETATM 2356 O  O    . HOH M 6 .   ? 1.785  7.498   54.159  1.00 12.25 ?  37  HOH S O    1 
HETATM 2357 O  O    . HOH M 6 .   ? -0.638 14.750  51.090  1.00 12.87 ?  38  HOH S O    1 
HETATM 2358 O  O    . HOH M 6 .   ? 5.450  -9.259  2.575   1.00 19.10 ?  39  HOH S O    1 
HETATM 2359 O  O    . HOH M 6 .   ? 7.206  -12.688 10.735  1.00 19.14 ?  40  HOH S O    1 
HETATM 2360 O  O    . HOH M 6 .   ? 16.390 1.463   55.092  1.00 17.57 ?  41  HOH S O    1 
HETATM 2361 O  O    . HOH M 6 .   ? 12.272 -16.532 -1.203  1.00 20.01 ?  43  HOH S O    1 
HETATM 2362 O  O    . HOH M 6 .   ? -6.644 10.874  56.380  1.00 22.29 ?  44  HOH S O    1 
HETATM 2363 O  O    . HOH M 6 .   ? 13.327 12.758  3.838   1.00 16.27 ?  45  HOH S O    1 
HETATM 2364 O  O    . HOH M 6 .   ? 8.178  -5.684  23.538  1.00 26.89 ?  46  HOH S O    1 
HETATM 2365 O  O    . HOH M 6 .   ? 20.725 -6.200  8.090   1.00 23.99 ?  47  HOH S O    1 
HETATM 2366 O  O    . HOH M 6 .   ? 5.579  14.279  12.516  1.00 17.88 ?  48  HOH S O    1 
HETATM 2367 O  O    . HOH M 6 .   ? 2.023  -9.859  41.536  1.00 21.24 ?  49  HOH S O    1 
HETATM 2368 O  O    . HOH M 6 .   ? 18.270 -10.085 -4.316  1.00 12.97 ?  50  HOH S O    1 
HETATM 2369 O  O    . HOH M 6 .   ? 1.309  17.406  1.751   1.00 17.34 ?  51  HOH S O    1 
HETATM 2370 O  O    . HOH M 6 .   ? 2.601  17.852  46.887  1.00 17.22 ?  52  HOH S O    1 
HETATM 2371 O  O    . HOH M 6 .   ? 18.239 -13.353 -6.415  1.00 15.78 ?  53  HOH S O    1 
HETATM 2372 O  O    . HOH M 6 .   ? 13.415 -11.614 2.985   1.00 15.03 ?  54  HOH S O    1 
HETATM 2373 O  O    . HOH M 6 .   ? 7.808  -14.980 -0.097  1.00 17.15 ?  55  HOH S O    1 
HETATM 2374 O  O    . HOH M 6 .   ? -2.374 6.043   12.291  1.00 21.57 ?  56  HOH S O    1 
HETATM 2375 O  O    . HOH M 6 .   ? -0.218 -0.982  17.269  1.00 17.89 ?  57  HOH S O    1 
HETATM 2376 O  O    . HOH M 6 .   ? 4.315  21.052  38.692  1.00 21.49 ?  58  HOH S O    1 
HETATM 2377 O  O    . HOH M 6 .   ? -5.320 2.394   36.870  1.00 20.95 ?  59  HOH S O    1 
HETATM 2378 O  O    . HOH M 6 .   ? 6.952  24.075  54.165  1.00 29.83 ?  60  HOH S O    1 
HETATM 2379 O  O    . HOH M 6 .   ? 15.063 -13.331 1.356   1.00 21.20 ?  61  HOH S O    1 
HETATM 2380 O  O    . HOH M 6 .   ? 5.714  22.244  55.960  1.00 17.22 ?  62  HOH S O    1 
HETATM 2381 O  O    . HOH M 6 .   ? -2.882 13.605  50.604  1.00 22.57 ?  64  HOH S O    1 
HETATM 2382 O  O    . HOH M 6 .   ? 7.527  9.110   55.773  1.00 17.05 ?  65  HOH S O    1 
HETATM 2383 O  O    . HOH M 6 .   ? 10.309 13.736  32.208  1.00 19.62 ?  66  HOH S O    1 
HETATM 2384 O  O    . HOH M 6 .   ? 13.030 -5.289  17.289  1.00 21.31 ?  67  HOH S O    1 
HETATM 2385 O  O    . HOH M 6 .   ? -0.482 12.422  31.532  1.00 23.63 ?  68  HOH S O    1 
HETATM 2386 O  O    . HOH M 6 .   ? 19.144 19.760  56.086  1.00 16.38 ?  70  HOH S O    1 
HETATM 2387 O  O    . HOH M 6 .   ? 16.158 17.246  41.498  1.00 17.96 ?  71  HOH S O    1 
HETATM 2388 O  O    . HOH M 6 .   ? -0.096 3.288   -8.372  1.00 22.34 ?  72  HOH S O    1 
HETATM 2389 O  O    . HOH M 6 .   ? -5.250 2.537   47.206  1.00 21.53 ?  73  HOH S O    1 
HETATM 2390 O  O    . HOH M 6 .   ? -3.784 2.179   19.081  1.00 41.16 ?  74  HOH S O    1 
HETATM 2391 O  O    . HOH M 6 .   ? 20.160 -2.308  -9.342  1.00 20.55 ?  75  HOH S O    1 
HETATM 2392 O  O    . HOH M 6 .   ? 9.214  25.058  50.549  1.00 18.64 ?  76  HOH S O    1 
HETATM 2393 O  O    . HOH M 6 .   ? 8.273  0.083   26.677  1.00 28.96 ?  77  HOH S O    1 
HETATM 2394 O  O    . HOH M 6 .   ? 17.806 8.419   60.934  1.00 26.86 ?  78  HOH S O    1 
HETATM 2395 O  O    . HOH M 6 .   ? 14.425 -1.064  49.228  1.00 18.53 ?  79  HOH S O    1 
HETATM 2396 O  O    . HOH M 6 .   ? 10.509 -0.569  -6.182  1.00 16.44 ?  80  HOH S O    1 
HETATM 2397 O  O    . HOH M 6 .   ? 2.730  -5.771  36.740  1.00 21.87 ?  81  HOH S O    1 
HETATM 2398 O  O    . HOH M 6 .   ? 20.660 5.158   19.468  1.00 24.85 ?  82  HOH S O    1 
HETATM 2399 O  O    . HOH M 6 .   ? 8.560  15.688  7.761   1.00 25.80 ?  83  HOH S O    1 
HETATM 2400 O  O    . HOH M 6 .   ? 6.034  9.617   57.837  1.00 15.96 ?  84  HOH S O    1 
HETATM 2401 O  O    . HOH M 6 .   ? 5.630  -7.265  41.470  1.00 31.80 ?  85  HOH S O    1 
HETATM 2402 O  O    . HOH M 6 .   ? 0.007  -9.364  9.594   1.00 26.45 ?  86  HOH S O    1 
HETATM 2403 O  O    . HOH M 6 .   ? 3.305  -12.840 -2.769  1.00 27.81 ?  87  HOH S O    1 
HETATM 2404 O  O    . HOH M 6 .   ? 12.594 -7.953  13.543  1.00 27.02 ?  88  HOH S O    1 
HETATM 2405 O  O    . HOH M 6 .   ? 21.943 -11.126 -6.654  1.00 18.04 ?  89  HOH S O    1 
HETATM 2406 O  O    . HOH M 6 .   ? 14.191 -9.784  12.432  1.00 27.55 ?  90  HOH S O    1 
HETATM 2407 O  O    . HOH M 6 .   ? -1.753 -2.865  40.101  1.00 29.78 ?  91  HOH S O    1 
HETATM 2408 O  O    . HOH M 6 .   ? -1.310 20.665  47.897  1.00 22.55 ?  92  HOH S O    1 
HETATM 2409 O  O    . HOH M 6 .   ? 11.484 -3.590  42.673  1.00 18.23 ?  93  HOH S O    1 
HETATM 2410 O  O    . HOH M 6 .   ? 8.523  -13.622 -6.558  1.00 23.41 ?  94  HOH S O    1 
HETATM 2411 O  O    . HOH M 6 .   ? 17.517 9.684   0.008   1.00 21.79 ?  95  HOH S O    1 
HETATM 2412 O  O    . HOH M 6 .   ? -2.891 12.026  57.662  1.00 26.33 ?  96  HOH S O    1 
HETATM 2413 O  O    . HOH M 6 .   ? 5.248  8.138   -5.712  1.00 26.51 ?  98  HOH S O    1 
HETATM 2414 O  O    . HOH M 6 .   ? 9.857  -15.542 -4.647  1.00 29.13 ?  99  HOH S O    1 
HETATM 2415 O  O    . HOH M 6 .   ? 0.321  -7.298  48.657  1.00 19.64 ?  100 HOH S O    1 
HETATM 2416 O  O    . HOH M 6 .   ? 4.422  26.303  49.975  1.00 28.25 ?  101 HOH S O    1 
HETATM 2417 O  O    . HOH M 6 .   ? -2.810 -0.499  15.775  1.00 32.12 ?  102 HOH S O    1 
HETATM 2418 O  O    . HOH M 6 .   ? 7.436  -17.940 -0.596  1.00 26.18 ?  103 HOH S O    1 
HETATM 2419 O  O    . HOH M 6 .   ? 0.273  21.387  52.160  1.00 23.46 ?  104 HOH S O    1 
HETATM 2420 O  O    . HOH M 6 .   ? 6.730  -11.562 16.111  1.00 29.69 ?  105 HOH S O    1 
HETATM 2421 O  O    . HOH M 6 .   ? -3.593 3.796   16.448  1.00 27.47 ?  106 HOH S O    1 
HETATM 2422 O  O    . HOH M 6 .   ? 17.553 3.600   29.970  1.00 30.16 ?  107 HOH S O    1 
HETATM 2423 O  O    . HOH M 6 .   ? 29.117 -9.685  -0.453  1.00 18.90 ?  108 HOH S O    1 
HETATM 2424 O  O    . HOH M 6 .   ? 15.124 22.583  51.661  1.00 21.42 ?  109 HOH S O    1 
HETATM 2425 O  O    . HOH M 6 .   ? -0.077 -3.720  -7.982  1.00 26.84 ?  111 HOH S O    1 
HETATM 2426 O  O    . HOH M 6 .   ? -2.973 17.954  39.651  1.00 28.48 ?  112 HOH S O    1 
HETATM 2427 O  O    . HOH M 6 .   ? 12.224 -0.422  -12.368 1.00 26.02 ?  113 HOH S O    1 
HETATM 2428 O  O    . HOH M 6 .   ? -8.467 0.773   31.003  1.00 24.52 ?  114 HOH S O    1 
HETATM 2429 O  O    . HOH M 6 .   ? -1.515 8.774   24.319  1.00 44.34 ?  115 HOH S O    1 
HETATM 2430 O  O    . HOH M 6 .   ? -8.984 4.539   36.881  1.00 33.22 ?  116 HOH S O    1 
HETATM 2431 O  O    . HOH M 6 .   ? 2.471  -4.233  17.639  1.00 28.41 ?  117 HOH S O    1 
HETATM 2432 O  O    . HOH M 6 .   ? 12.778 4.591   26.931  1.00 26.34 ?  118 HOH S O    1 
HETATM 2433 O  O    . HOH M 6 .   ? 1.717  -12.324 1.509   1.00 27.40 ?  119 HOH S O    1 
HETATM 2434 O  O    . HOH M 6 .   ? -5.674 7.731   17.907  1.00 21.80 ?  120 HOH S O    1 
HETATM 2435 O  O    . HOH M 6 .   ? 10.926 18.260  37.253  1.00 24.89 ?  121 HOH S O    1 
HETATM 2436 O  O    . HOH M 6 .   ? -2.455 5.974   2.253   1.00 22.21 ?  122 HOH S O    1 
HETATM 2437 O  O    . HOH M 6 .   ? 28.947 10.802  50.275  1.00 17.87 ?  123 HOH S O    1 
HETATM 2438 O  O    . HOH M 6 .   ? 10.486 11.029  59.396  1.00 25.84 ?  124 HOH S O    1 
HETATM 2439 O  O    . HOH M 6 .   ? 0.972  11.465  9.096   1.00 29.03 ?  125 HOH S O    1 
HETATM 2440 O  O    . HOH M 6 .   ? -0.531 -2.367  -0.903  1.00 19.12 ?  126 HOH S O    1 
HETATM 2441 O  O    . HOH M 6 .   ? 9.453  12.980  0.811   1.00 23.66 ?  127 HOH S O    1 
HETATM 2442 O  O    . HOH M 6 .   ? 28.968 -4.098  7.378   1.00 32.46 ?  128 HOH S O    1 
HETATM 2443 O  O    . HOH M 6 .   ? 20.917 0.075   -11.387 1.00 28.62 ?  129 HOH S O    1 
HETATM 2444 O  O    . HOH M 6 .   ? 9.018  -1.226  -8.372  1.00 22.67 ?  130 HOH S O    1 
HETATM 2445 O  O    . HOH M 6 .   ? -5.932 3.843   12.222  1.00 34.40 ?  131 HOH S O    1 
HETATM 2446 O  O    . HOH M 6 .   ? 14.406 10.953  2.638   1.00 25.88 ?  132 HOH S O    1 
HETATM 2447 O  O    . HOH M 6 .   ? 7.712  15.151  10.906  1.00 36.04 ?  133 HOH S O    1 
HETATM 2448 O  O    . HOH M 6 .   ? 16.049 21.445  53.206  1.00 24.38 ?  134 HOH S O    1 
HETATM 2449 O  O    . HOH M 6 .   ? 2.763  11.959  59.702  1.00 27.22 ?  135 HOH S O    1 
HETATM 2450 O  O    . HOH M 6 .   ? -3.635 -10.218 2.105   1.00 23.96 ?  136 HOH S O    1 
HETATM 2451 O  O    . HOH M 6 .   ? 13.882 2.536   28.703  1.00 28.53 ?  137 HOH S O    1 
HETATM 2452 O  O    . HOH M 6 .   ? 16.881 -15.106 0.001   1.00 28.09 ?  138 HOH S O    1 
HETATM 2453 O  O    . HOH M 6 .   ? 12.492 22.079  48.197  1.00 27.44 ?  139 HOH S O    1 
HETATM 2454 O  O    . HOH M 6 .   ? 13.267 -2.420  -10.109 1.00 29.68 ?  140 HOH S O    1 
HETATM 2455 O  O    . HOH M 6 .   ? 6.828  -3.454  32.814  1.00 23.03 ?  141 HOH S O    1 
HETATM 2456 O  O    . HOH M 6 .   ? 5.851  -3.409  -10.217 1.00 27.34 ?  142 HOH S O    1 
HETATM 2457 O  O    . HOH M 6 .   ? 17.196 -9.699  -13.175 1.00 28.16 ?  143 HOH S O    1 
HETATM 2458 O  O    . HOH M 6 .   ? -3.908 15.111  37.712  1.00 29.02 ?  144 HOH S O    1 
HETATM 2459 O  O    . HOH M 6 .   ? 19.259 1.122   48.858  1.00 32.90 ?  145 HOH S O    1 
HETATM 2460 O  O    . HOH M 6 .   ? 25.182 5.731   18.128  1.00 41.54 ?  146 HOH S O    1 
HETATM 2461 O  O    . HOH M 6 .   ? 19.487 -11.057 6.222   1.00 26.39 ?  147 HOH S O    1 
HETATM 2462 O  O    . HOH M 6 .   ? 1.075  -0.337  24.042  1.00 29.91 ?  148 HOH S O    1 
HETATM 2463 O  O    . HOH M 6 .   ? 15.507 13.755  32.043  1.00 30.49 ?  149 HOH S O    1 
HETATM 2464 O  O    . HOH M 6 .   ? -4.003 -1.542  37.271  1.00 31.77 ?  150 HOH S O    1 
HETATM 2465 O  O    . HOH M 6 .   ? 3.028  -0.973  58.238  1.00 25.57 ?  151 HOH S O    1 
# 
